# Supplementary material for: Co-sequencing and novel delayed anti-correlation identify function for pancreatic enriched microRNA biomarkers in a rat model of acute pancreatic injury
Source: BMC Genomics. 2018 Apr 27;19:297. doi: 10.1186/s12864-018-4657-2 (PMC5922017; doi:10.1186/s12864-018-4657-2)
Supplement: Supplementary file 3 — mRNA-miRNA Anti-Correlation Values. List of values describing anti-correlation between mRNA and miRNA pairs. (TXT 24 kb) [file 12864_2018_4657_MOESM3_ESM.txt]

miRNA	mRNA	Anti-correlation Score
rno-miR-139-5p	FOS	-0.964168978132796
rno-miR-139-5p	FZD7	-0.714637485390119
rno-miR-139-5p	ISG20L2	-0.893425047798887
rno-miR-139-5p	MGA	-0.970980235905172
rno-miR-139-5p	NOTCH1	-0.847169341280064
rno-miR-139-5p	RPRD1A	-0.709733884288869
rno-miR-139-5p	SIRPA	-0.980703996246185
rno-miR-140-3p	ADARB1	-0.997382719546277
rno-miR-140-3p	ANKRD12	-0.984129860864125
rno-miR-140-3p	ARID5B	-0.880930201317844
rno-miR-140-3p	ATXN1	-0.954591306669017
rno-miR-140-3p	CDCA4	-0.960342363015691
rno-miR-140-3p	CDK6	-0.834597600662009
rno-miR-140-3p	CHRDL1	-0.774485399042438
rno-miR-140-3p	MAX	-0.952975491609168
rno-miR-140-3p	NFYA	-0.904128732236741
rno-miR-140-3p	NWD1	-0.831343880655667
rno-miR-140-3p	SLC7A5	-0.703889384125788
rno-miR-140-3p	SUZ12	-0.998635335852026
rno-miR-140-3p	THRA	-0.940088009766791
rno-miR-140-3p	UBTF	-0.935279403334508
rno-miR-140-3p	WDR26	-0.748447187417263
rno-miR-140-3p	ZER1	-0.708231358206007
rno-miR-142-3p	ACSL4	-0.707991719677277
rno-miR-142-3p	APC	-0.760173381914186
rno-miR-142-3p	ARNTL	-0.825351391614361
rno-miR-142-3p	ATG9A	-0.835529145308196
rno-miR-142-3p	ATP2A2	-0.96454794968863
rno-miR-142-3p	BACH1	-0.908068163004121
rno-miR-142-3p	CALM1	-0.772774232234754
rno-miR-142-3p	CCNT2	-0.723105630503517
rno-miR-142-3p	CLOCK	-0.959639811364839
rno-miR-142-3p	EDEM3	-0.895698448575611
rno-miR-142-3p	FAM208B	-0.814050053952844
rno-miR-142-3p	GNAQ	-0.828110943119483
rno-miR-142-3p	GOLGA1	-0.861431459646845
rno-miR-142-3p	GOLT1B	-0.850717151828215
rno-miR-142-3p	INPP5A	-0.985905798414435
rno-miR-142-3p	IPMK	-0.857000455146962
rno-miR-142-3p	IRAK1	-0.991479821800869
rno-miR-142-3p	KCND3	-0.802878287331099
rno-miR-142-3p	KLHL15	-0.994866768660419
rno-miR-142-3p	KMT2A	-0.88818543508608
rno-miR-142-3p	LRRC59	-0.842736867592854
rno-miR-142-3p	MAN1A2	-0.884178518588687
rno-miR-142-3p	MBD6	-0.820349158828786
rno-miR-142-3p	MORF4L2	-0.996192535361844
rno-miR-142-3p	MRFAP1	-0.914157531410715
rno-miR-142-3p	MSANTD4	-0.742197032700545
rno-miR-142-3p	NCK2	-0.965705053701102
rno-miR-142-3p	PAPD7	-0.942658139833328
rno-miR-142-3p	RBM27	-0.876987695245173
rno-miR-142-3p	RICTOR	-0.797246408720853
rno-miR-142-3p	SCD	-0.83902791985567
rno-miR-142-3p	SIK1	-0.952976863745783
rno-miR-142-3p	SLC37A3	-0.901561046634736
rno-miR-142-3p	SLC7A11	-0.766849822413101
rno-miR-142-3p	SMG1	-0.740187640632518
rno-miR-142-3p	STRN3	-0.96908912021361
rno-miR-142-3p	TAB2	-0.742391461023974
rno-miR-142-3p	USP6NL	-0.710858898444936
rno-miR-142-3p	WASL	-0.928813264240433
rno-miR-142-5p	ANKRD28	-0.751699388329725
rno-miR-142-5p	ATP13A3	-0.752993158796838
rno-miR-142-5p	ATXN1	-0.878126313894523
rno-miR-142-5p	EFNA5	-0.763712154286725
rno-miR-142-5p	FEM1C	-0.816004310389673
rno-miR-142-5p	FIGN	-0.998248351671147
rno-miR-142-5p	FOXJ2	-0.778595086451008
rno-miR-142-5p	LCLAT1	-0.945986011523083
rno-miR-142-5p	MAT2A	-0.782569242091675
rno-miR-142-5p	PTPN4	-0.768131421077414
rno-miR-142-5p	REST	-0.962258177356365
rno-miR-142-5p	RPS6KA5	-0.782188396128747
rno-miR-142-5p	RYBP	-0.715899791570143
rno-miR-142-5p	SIVA1	-0.767680224816158
rno-miR-142-5p	SLC24A2	-0.743198409417115
rno-miR-142-5p	SLC30A7	-0.980762337953227
rno-miR-142-5p	SLC38A2	-0.922479270682384
rno-miR-142-5p	SON	-0.834152455082785
rno-miR-142-5p	STOX2	-0.768163375738382
rno-miR-142-5p	TSPAN3	-0.794216670560215
rno-miR-142-5p	YY1	-0.92434892564285
rno-miR-145-5p	ADD3	-0.954154852932243
rno-miR-145-5p	AGPS	-0.751096319979952
rno-miR-145-5p	ANKRD28	-0.999784400488432
rno-miR-145-5p	CBFB	-0.756841358920065
rno-miR-145-5p	CDK6	-0.997776056770395
rno-miR-145-5p	CLINT1	-0.995942636126437
rno-miR-145-5p	CTNND1	-0.984207105538822
rno-miR-145-5p	DUSP6	-0.782473495428856
rno-miR-145-5p	ERBB4	-0.936735202918785
rno-miR-145-5p	FZD6	-0.999952539085269
rno-miR-145-5p	HBEGF	-0.81166133669031
rno-miR-145-5p	HDAC11	-0.98840139281951
rno-miR-145-5p	IRS2	-0.951508987479314
rno-miR-145-5p	KLF5	-0.848209607497663
rno-miR-145-5p	MAP2K6	-0.7231722831831
rno-miR-145-5p	NDUFA4	-0.99996427237895
rno-miR-145-5p	ORC4	-0.714858528478944
rno-miR-145-5p	PANK1	-0.746312463745854
rno-miR-145-5p	PPP3CA	-0.840101249455224
rno-miR-145-5p	RPS6KB1	-0.992827641121424
rno-miR-145-5p	SNTB1	-0.977584072753562
rno-miR-145-5p	SOCS7	-0.793625933158915
rno-miR-145-5p	THSD7A	-0.963529583536671
rno-miR-145-5p	TMEM9B	-0.796329639108276
rno-miR-145-5p	UNC5D	-0.973174086196495
rno-miR-145-5p	YES1	-0.979475111377576
rno-miR-182	CEBPA	-0.767482199577922
rno-miR-182	FOXO3	-0.826712452640237
rno-miR-183-5p	AKAP12	-0.827762906728687
rno-miR-183-5p	ARFGAP2	-0.83008466058398
rno-miR-183-5p	ARHGAP21	-0.947054450360358
rno-miR-183-5p	CELF1	-0.910609086853981
rno-miR-183-5p	CNOT6	-0.780619396915927
rno-miR-183-5p	CYB5D1	-0.867809002544604
rno-miR-183-5p	EGR1	-0.780474436204546
rno-miR-183-5p	EIF4EBP2	-0.751600706443659
rno-miR-183-5p	FAM110B	-0.776735529392298
rno-miR-183-5p	FZD1	-0.874811669334828
rno-miR-183-5p	HCFC1	-0.957627847201705
rno-miR-183-5p	ITPKB	-0.836408647749778
rno-miR-183-5p	KCTD15	-0.916428473199128
rno-miR-183-5p	MDM4	-0.997073581815459
rno-miR-183-5p	OPN3	-0.80525439774802
rno-miR-183-5p	PHF14	-0.978873158879557
rno-miR-183-5p	PTPN11	-0.975665022990765
rno-miR-183-5p	RALGDS	-0.985419118219518
rno-miR-183-5p	SRSF2	-0.927500997992463
rno-miR-183-5p	TAOK1	-0.953617361763477
rno-miR-183-5p	TSKU	-0.976794469200978
rno-miR-183-5p	TTF2	-0.747495888453329
rno-miR-183-5p	YY1	-0.793256916974439
rno-miR-183-5p	ZEB1	-0.790704106127845
rno-miR-183-5p	ZEB2	-0.930294336351356
rno-miR-185-5p	AGO1	-0.974873112390342
rno-miR-185-5p	AP3S2	-0.791010154719646
rno-miR-185-5p	BTG2	-0.794048604486065
rno-miR-185-5p	CMTM6	-0.895972673939071
rno-miR-185-5p	DCUN1D3	-0.89281155440658
rno-miR-185-5p	DNAJC10	-0.924732888904153
rno-miR-185-5p	FGF10	-0.941168705779877
rno-miR-185-5p	MDM2	-0.877926521636971
rno-miR-185-5p	MYBL1	-0.934740253142075
rno-miR-185-5p	NFATC3	-0.823280171096219
rno-miR-185-5p	OXTR	-0.822480357436171
rno-miR-185-5p	PBX2	-0.821523663140082
rno-miR-185-5p	RAB40C	-0.937079089672357
rno-miR-185-5p	RANBP10	-0.729733422309705
rno-miR-185-5p	SAMHD1	-0.710018277252483
rno-miR-185-5p	SBK1	-0.984150779807273
rno-miR-185-5p	SETD7	-0.960184819379088
rno-miR-185-5p	SPATA2	-0.733612937197464
rno-miR-185-5p	STK35	-0.930107766623785
rno-miR-185-5p	STK38	-0.856742913033374
rno-miR-185-5p	VCAN	-0.851443917878198
rno-miR-185-5p	ZC3H12B	-0.775465625336294
rno-miR-188-5p	ATXN1	-0.864243547668969
rno-miR-188-5p	CLDN12	-0.884167486947631
rno-miR-188-5p	ELMSAN1	-0.735865039423903
rno-miR-188-5p	FZD8	-0.982778744339294
rno-miR-188-5p	MAP3K9	-0.913166919688603
rno-miR-188-5p	TSC22D2	-0.962552634432865
rno-miR-188-5p	TSPAN12	-0.938102454005738
rno-miR-203a-3p	ABCE1	-0.759680254998948
rno-miR-203a-3p	BMPR1A	-0.737648838874988
rno-miR-203a-3p	CADM2	-0.947569205136472
rno-miR-203a-3p	CLOCK	-0.990862211975802
rno-miR-203a-3p	DHX33	-0.849943207621473
rno-miR-203a-3p	EGLN1	-0.993148911442307
rno-miR-203a-3p	EXT1	-0.990787887844377
rno-miR-203a-3p	FGFR1OP	-0.978439479642619
rno-miR-203a-3p	FOXK1	-0.94519998439504
rno-miR-203a-3p	HELZ	-0.802963031109392
rno-miR-203a-3p	KCNJ2	-0.950223783667082
rno-miR-203a-3p	MAPK9	-0.936189571464936
rno-miR-203a-3p	NAA30	-0.998744088506978
rno-miR-203a-3p	PIK3CA	-0.896365542836937
rno-miR-203a-3p	PIM3	-0.7445755067276
rno-miR-203a-3p	RAPH1	-0.84895091980707
rno-miR-203a-3p	RNF141	-0.951430780693705
rno-miR-203a-3p	SLC12A5	-0.845651521727051
rno-miR-203a-3p	SMURF2	-0.946299522520447
rno-miR-203a-3p	SOCS6	-0.996403603971923
rno-miR-203a-3p	SON	-0.999002758046687
rno-miR-203a-3p	TBCEL	-0.986832803761541
rno-miR-203a-3p	UFL1	-0.788376217899963
rno-miR-203a-3p	ZEB1	-0.994974805098956
rno-miR-21-5p	AP1AR	-0.945966747671728
rno-miR-21-5p	ARID4A	-0.851287414723821
rno-miR-21-5p	BTBD3	-0.769718061079124
rno-miR-21-5p	CBX4	-0.997467165709131
rno-miR-21-5p	CLOCK	-0.911595134274352
rno-miR-21-5p	COBLL1	-0.893517707236916
rno-miR-21-5p	DCAF10	-0.86360016313336
rno-miR-21-5p	DLG1	-0.923296661565585
rno-miR-21-5p	EPM2AIP1	-0.902355558947238
rno-miR-21-5p	FAM46A	-0.789503844402705
rno-miR-21-5p	FBXL17	-0.998291822690502
rno-miR-21-5p	FBXO3	-0.961185205370917
rno-miR-21-5p	FRS2	-0.88848686072855
rno-miR-21-5p	GID4	-0.855434707036905
rno-miR-21-5p	GLCCI1	-0.886251682016103
rno-miR-21-5p	GLG1	-0.780606526408367
rno-miR-21-5p	GPR64	-0.710465411341272
rno-miR-21-5p	HIPK3	-0.77194671238854
rno-miR-21-5p	IRAK1	-0.982267741172247
rno-miR-21-5p	JAG1	-0.813456542959956
rno-miR-21-5p	JPH1	-0.865755487338619
rno-miR-21-5p	KBTBD6	-0.71519626140218
rno-miR-21-5p	KLF9	-0.755836676312096
rno-miR-21-5p	LAMP2	-0.997729720264867
rno-miR-21-5p	LCORL	-0.935283125886077
rno-miR-21-5p	LIFR	-0.91134940730353
rno-miR-21-5p	MAP3K1	-0.874352477150984
rno-miR-21-5p	MBNL1	-0.844051838745155
rno-miR-21-5p	MEGF9	-0.929773399347058
rno-miR-21-5p	MOXD1	-0.78311414810266
rno-miR-21-5p	MTMR12	-0.873820904792065
rno-miR-21-5p	NAA30	-0.832786595735577
rno-miR-21-5p	NFIA	-0.962096733733989
rno-miR-21-5p	NFIB	-0.74124200540903
rno-miR-21-5p	PAG1	-0.832248175652853
rno-miR-21-5p	PDCD4	-0.848562634005246
rno-miR-21-5p	PPARA	-0.866183126086193
rno-miR-21-5p	PTAR1	-0.959691582424651
rno-miR-21-5p	PURA	-0.801059717405923
rno-miR-21-5p	RAB6A	-0.937066711188519
rno-miR-21-5p	RAPGEF6	-0.973221208955632
rno-miR-21-5p	RMND5A	-0.952842110500823
rno-miR-21-5p	SAMD5	-0.82017594739708
rno-miR-21-5p	SLC26A2	-0.974568733967738
rno-miR-21-5p	STXBP5	-0.781005000236352
rno-miR-21-5p	SUZ12	-0.935223106848845
rno-miR-21-5p	TESK2	-0.772743744067082
rno-miR-21-5p	TIMP3	-0.796288714863313
rno-miR-21-5p	UQCRB	-0.933433660398396
rno-miR-21-5p	VPS54	-0.719800915296982
rno-miR-21-5p	YOD1	-0.910920180423191
rno-miR-21-5p	ZADH2	-0.999833036648507
rno-miR-21-5p	ZBTB20	-0.739052098297721
rno-miR-21-5p	ZCCHC3	-0.772023420738244
rno-miR-210-3p	GPD1L	-0.978019321051432
rno-miR-210-3p	ISCU	-0.705121617582498
rno-miR-210-3p	MBNL3	-0.796109620492151
rno-miR-210-3p	MID1IP1	-0.748894043675331
rno-miR-210-3p	NDUFA4	-0.999940372295652
rno-miR-210-3p	VAMP4	-0.96177987386068
rno-miR-212-5p	AGO3	-0.835547556987124
rno-miR-212-5p	GPRC5A	-0.836777301028285
rno-miR-212-5p	GPRC5B	-0.957734405422215
rno-miR-212-5p	NCOA5	-0.758746879482505
rno-miR-212-5p	RASL10B	-0.751239928996443
rno-miR-212-5p	RBM28	-0.78197637535361
rno-miR-212-5p	SAMD8	-0.832399652377909
rno-miR-212-5p	TMEM245	-0.996578249833516
rno-miR-212-5p	ZDHHC9	-0.784766830184216
rno-miR-216a-5p	ACOX1	-0.998209447542451
rno-miR-216a-5p	ATF6	-0.783317074956191
rno-miR-216a-5p	CALR	-0.836734998147689
rno-miR-216a-5p	INO80	-0.914282125001672
rno-miR-216a-5p	MITF	-0.878827014432741
rno-miR-216a-5p	NGFRAP1	-0.874372579833037
rno-miR-216a-5p	PTEN	-0.781033572287653
rno-miR-216a-5p	TMEM178B	-0.933892868387096
rno-miR-216a-5p	TWISTNB	-0.851254744086649
rno-miR-217-5p	ADSS	-0.936794931235667
rno-miR-217-5p	CDC73	-0.933662876868633
rno-miR-217-5p	NHLRC2	-0.893134929562269
rno-miR-217-5p	PPM1D	-0.756981467842413
rno-miR-217-5p	PTEN	-0.789576758723681
rno-miR-217-5p	SIRT1	-0.717824403045873
rno-miR-217-5p	SLC4A2	-0.806211359872038
rno-miR-217-5p	TMEM63A	-0.989845608351238
rno-miR-217-5p	ZBTB20	-0.806620773125389
rno-miR-223-3p	ABCA1	-0.989279163901268
rno-miR-223-3p	ABHD13	-0.987069117532984
rno-miR-223-3p	AKT3	-0.944612750981459
rno-miR-223-3p	ANKRD17	-0.961127368306017
rno-miR-223-3p	AQP4	-0.933955537759297
rno-miR-223-3p	ARL5A	-0.775973823271205
rno-miR-223-3p	ATP2B1	-0.992356865319741
rno-miR-223-3p	C2CD2	-0.770837251504993
rno-miR-223-3p	CFTR	-0.732222603745793
rno-miR-223-3p	CLASP2	-0.970264158100616
rno-miR-223-3p	CYB5B	-0.863442900212097
rno-miR-223-3p	DAG1	-0.99515045984036
rno-miR-223-3p	DDN	-0.715054347103238
rno-miR-223-3p	DDX17	-0.83207817229158
rno-miR-223-3p	F3	-0.723524391371682
rno-miR-223-3p	GNPTG	-0.8909163992445
rno-miR-223-3p	HSP90B1	-0.985415466915647
rno-miR-223-3p	IL6ST	-0.985289375946086
rno-miR-223-3p	KLHL5	-0.963529650746231
rno-miR-223-3p	MBNL1	-0.82689969851371
rno-miR-223-3p	NFIA	-0.953299234283991
rno-miR-223-3p	PCDH15	-0.88440931357218
rno-miR-223-3p	PDPK1	-0.835643947846102
rno-miR-223-3p	PEG3	-0.974430152372654
rno-miR-223-3p	PGR	-0.794336822980392
rno-miR-223-3p	PHF19	-0.954331122054027
rno-miR-223-3p	PHKA1	-0.993542202504735
rno-miR-223-3p	PLXNA2	-0.896236168235109
rno-miR-223-3p	PNMA2	-0.714265288888974
rno-miR-223-3p	PRKCB	-0.949749142595403
rno-miR-223-3p	PSD3	-0.83650275202166
rno-miR-223-3p	RGS2	-0.992867421966873
rno-miR-223-3p	ROBO2	-0.825170988404192
rno-miR-223-3p	SCN3A	-0.727004430549508
rno-miR-223-3p	SCN8A	-0.905118053562394
rno-miR-223-3p	SECISBP2L	-0.993838451218987
rno-miR-223-3p	SGSM1	-0.911226342007242
rno-miR-223-3p	SOX6	-0.92901827448089
rno-miR-223-3p	SP3	-0.794300845888803
rno-miR-223-3p	SPAG9	-0.927894843712362
rno-miR-223-3p	SREK1	-0.953173081789176
rno-miR-223-3p	STARD13	-0.890946957700238
rno-miR-223-3p	STK39	-0.945381231833152
rno-miR-223-3p	TMEM64	-0.920226981850162
rno-miR-223-3p	TTC9	-0.824355223858195
rno-miR-223-3p	USP36	-0.856094112924454
rno-miR-223-3p	WASL	-0.9254615753145
rno-miR-223-3p	YIPF6	-0.952053839905157
rno-miR-223-3p	ZHX3	-0.959808326880283
rno-miR-24-3p	AAMP	-0.813781080219125
rno-miR-24-3p	ADD1	-0.913357229593375
rno-miR-24-3p	AGPAT3	-0.999994738742633
rno-miR-24-3p	AK3	-0.908575788382405
rno-miR-24-3p	ALDH6A1	-0.728594765237932
rno-miR-24-3p	ANPEP	-0.986747358810537
rno-miR-24-3p	AP5M1	-0.839308489919108
rno-miR-24-3p	ATF3	-0.771986547087877
rno-miR-24-3p	BZW1	-0.782497751227959
rno-miR-24-3p	CAMK2D	-0.995048532062357
rno-miR-24-3p	CCDC58	-0.959712941567831
rno-miR-24-3p	CDS2	-0.776713924595222
rno-miR-24-3p	CLCN3	-0.851118693155121
rno-miR-24-3p	CLMN	-0.950226483249343
rno-miR-24-3p	CRY2	-0.887128623564508
rno-miR-24-3p	CYP20A1	-0.88672341278702
rno-miR-24-3p	DCAF10	-0.740483016088743
rno-miR-24-3p	DNAJB12	-0.910731428786611
rno-miR-24-3p	EMC2	-0.992772808757386
rno-miR-24-3p	FAF1	-0.862962111237003
rno-miR-24-3p	GAS2L3	-0.861735841590266
rno-miR-24-3p	GLRX2	-0.832923035924339
rno-miR-24-3p	GMFB	-0.704805246880582
rno-miR-24-3p	HM13	-0.805755297533111
rno-miR-24-3p	KCNJ2	-0.820393179530101
rno-miR-24-3p	LIPG	-0.731667664113477
rno-miR-24-3p	LRRC58	-0.739549929702023
rno-miR-24-3p	MLEC	-0.979168193879226
rno-miR-24-3p	NCSTN	-0.827358130779389
rno-miR-24-3p	NDFIP1	-0.946835906998793
rno-miR-24-3p	NET1	-0.942899092166998
rno-miR-24-3p	NRIP1	-0.999862141299406
rno-miR-24-3p	NTPCR	-0.923061190396679
rno-miR-24-3p	NUCKS1	-0.944987214394334
rno-miR-24-3p	OGFR	-0.846636124321673
rno-miR-24-3p	PDPK1	-0.70893830256214
rno-miR-24-3p	PER2	-0.763527468317693
rno-miR-24-3p	PEX2	-0.851018537238608
rno-miR-24-3p	PIM2	-0.782502935426077
rno-miR-24-3p	POLL	-0.79390980544386
rno-miR-24-3p	PSAP	-0.796284317678444
rno-miR-24-3p	RAB43	-0.934176431605579
rno-miR-24-3p	RABAC1	-0.991126828011635
rno-miR-24-3p	RALA	-0.898686880711001
rno-miR-24-3p	RNF170	-0.988472464723517
rno-miR-24-3p	RNF2	-0.959265248840935
rno-miR-24-3p	SEMA4G	-0.944315914696087
rno-miR-24-3p	SLC25A12	-0.910552692658698
rno-miR-24-3p	SLC35B2	-0.966167965920779
rno-miR-24-3p	SNTB1	-0.997457877837413
rno-miR-24-3p	SOAT1	-0.985852699124499
rno-miR-24-3p	SP1	-0.768576525635213
rno-miR-24-3p	SRI	-0.902359738349188
rno-miR-24-3p	STEAP3	-0.829793645145439
rno-miR-24-3p	STRADB	-0.809633558212374
rno-miR-24-3p	SUGT1	-0.984651405322039
rno-miR-24-3p	TCEA3	-0.900943541556411
rno-miR-24-3p	TMEM192	-0.774665554558186
rno-miR-24-3p	TMEM209	-0.847012029643392
rno-miR-24-3p	TOR2A	-0.952996854150768
rno-miR-24-3p	WDR55	-0.954851293144941
rno-miR-24-3p	WRB	-0.866661194721759
rno-miR-24-3p	XPO7	-0.873583909605233
rno-miR-28-3p	CTC1	-0.743093125141432
rno-miR-28-3p	TRPS1	-0.923764146918919
rno-miR-320-3p	E2F1	-0.904964387327981
rno-miR-331-3p	AP2A2	-0.990438288786296
rno-miR-331-3p	CBWD1	-0.742977842436198
rno-miR-331-3p	EXOC7	-0.750605933645544
rno-miR-331-3p	POLDIP3	-0.912069883526182
rno-miR-331-3p	RHOV	-0.819978082217848
rno-miR-331-3p	RNMTL1	-0.982659938439769
rno-miR-331-3p	SLC25A4	-0.883288581089087
rno-miR-331-3p	TMEM184A	-0.716246859552368
rno-miR-331-3p	XRCC5	-0.758487701967432
rno-miR-340-5p	ABL2	-0.93144211996248
rno-miR-340-5p	ACIN1	-0.738505090090583
rno-miR-340-5p	ANKRD12	-0.937319354153415
rno-miR-340-5p	ARHGAP26	-0.954555589631091
rno-miR-340-5p	ARID1A	-0.913199213013552
rno-miR-340-5p	ARL5B	-0.912880604695225
rno-miR-340-5p	ATP13A3	-0.849412156928984
rno-miR-340-5p	ATXN1	-0.946965569727252
rno-miR-340-5p	ATXN2L	-0.79743303775637
rno-miR-340-5p	ATXN7	-0.934453215882628
rno-miR-340-5p	BBS10	-0.972750226717761
rno-miR-340-5p	BRSK2	-0.732090936323733
rno-miR-340-5p	CADM3	-0.91829485366424
rno-miR-340-5p	CAV1	-0.955182950362047
rno-miR-340-5p	CCNT2	-0.859247826315726
rno-miR-340-5p	CDC23	-0.822198114490683
rno-miR-340-5p	CHD7	-0.954100614625735
rno-miR-340-5p	CHL1	-0.854905640993148
rno-miR-340-5p	CREBZF	-0.961516148170009
rno-miR-340-5p	CWC25	-0.762502561964525
rno-miR-340-5p	CWC27	-0.831228784696997
rno-miR-340-5p	CYP1B1	-0.930842947595319
rno-miR-340-5p	DAPK1	-0.746920816698572
rno-miR-340-5p	DDN	-0.703312410486407
rno-miR-340-5p	DGKE	-0.814556295508522
rno-miR-340-5p	DLC1	-0.886812396127209
rno-miR-340-5p	DLG2	-0.937811016869861
rno-miR-340-5p	DMD	-0.713627920944874
rno-miR-340-5p	DOCK9	-0.98778141054356
rno-miR-340-5p	DR1	-0.928187053725564
rno-miR-340-5p	DSTN	-0.769553377181878
rno-miR-340-5p	EDEM1	-0.722680542940756
rno-miR-340-5p	EIF4ENIF1	-0.994600167582488
rno-miR-340-5p	ELMSAN1	-0.776728249741372
rno-miR-340-5p	EPN2	-0.823220319424282
rno-miR-340-5p	FAM117B	-0.952522052809281
rno-miR-340-5p	FBXO38	-0.7513751281644
rno-miR-340-5p	FCHO2	-0.934094694964525
rno-miR-340-5p	FIGN	-0.847550598168523
rno-miR-340-5p	FRAS1	-0.71906514264014
rno-miR-340-5p	FRS2	-0.896228633952787
rno-miR-340-5p	GALNT3	-0.892984093908615
rno-miR-340-5p	GAN	-0.963203166634521
rno-miR-340-5p	GOLGA1	-0.950411167641465
rno-miR-340-5p	GREM2	-0.965346524738078
rno-miR-340-5p	GRHL1	-0.998370684220781
rno-miR-340-5p	HIPK1	-0.769132867640574
rno-miR-340-5p	HNRNPA0	-0.994326377329066
rno-miR-340-5p	ID4	-0.717234273882215
rno-miR-340-5p	IGF1R	-0.948649650759862
rno-miR-340-5p	IGFBP3	-0.961587117832792
rno-miR-340-5p	INIP	-0.915341713458061
rno-miR-340-5p	INO80D	-0.90774954769766
rno-miR-340-5p	INPP5A	-0.763029208095585
rno-miR-340-5p	ITPR1	-0.943122930389033
rno-miR-340-5p	JAKMIP2	-0.707606427168409
rno-miR-340-5p	KAT6A	-0.892496825156891
rno-miR-340-5p	KAT6B	-0.792248745758526
rno-miR-340-5p	KCTD6	-0.927548848016493
rno-miR-340-5p	KIF13A	-0.988612176370899
rno-miR-340-5p	KIF5C	-0.997703708467735
rno-miR-340-5p	KLHL42	-0.95771175827422
rno-miR-340-5p	KRAS	-0.923963504685671
rno-miR-340-5p	LBR	-0.886723770195072
rno-miR-340-5p	LGR4	-0.91406107104291
rno-miR-340-5p	LIMCH1	-0.893309229951912
rno-miR-340-5p	LPHN3	-0.757831809918215
rno-miR-340-5p	LZIC	-0.78444682193644
rno-miR-340-5p	MAP3K2	-0.963366606116796
rno-miR-340-5p	MBD2	-0.749328011662327
rno-miR-340-5p	MECP2	-0.866552692260722
rno-miR-340-5p	MED14	-0.838534359982133
rno-miR-340-5p	MEGF9	-0.820734023908545
rno-miR-340-5p	MESDC1	-0.935931214784088
rno-miR-340-5p	MFHAS1	-0.931183570766438
rno-miR-340-5p	MLF2	-0.902149792849596
rno-miR-340-5p	MSANTD4	-0.755406627642301
rno-miR-340-5p	MTF2	-0.948217807416354
rno-miR-340-5p	MYH10	-0.700703365013528
rno-miR-340-5p	MYO10	-0.852411514828438
rno-miR-340-5p	NCKAP5	-0.711307952464692
rno-miR-340-5p	NEK7	-0.835505126485593
rno-miR-340-5p	NETO2	-0.946971323403209
rno-miR-340-5p	NPTN	-0.728007224180598
rno-miR-340-5p	OGT	-0.901652147075818
rno-miR-340-5p	OTUD4	-0.791403039022986
rno-miR-340-5p	PANK3	-0.803504696302994
rno-miR-340-5p	PARD6G	-0.871668750538337
rno-miR-340-5p	PIK3R1	-0.7340733303336
rno-miR-340-5p	PLAT	-0.788223656379909
rno-miR-340-5p	PLEKHA3	-0.71154015393422
rno-miR-340-5p	PPIP5K2	-0.880525795003732
rno-miR-340-5p	PPP1R13L	-0.982848101380857
rno-miR-340-5p	PPP1R14C	-0.988958142943256
rno-miR-340-5p	PPP1R9A	-0.805811098790189
rno-miR-340-5p	PPTC7	-0.931419434862097
rno-miR-340-5p	PRKAR1A	-0.882479624861351
rno-miR-340-5p	PSD3	-0.88497558863929
rno-miR-340-5p	PTPRD	-0.839037387531945
rno-miR-340-5p	PTPRG	-0.752829220751884
rno-miR-340-5p	PUM1	-0.960695719008594
rno-miR-340-5p	PVRL1	-0.772882685962826
rno-miR-340-5p	R3HDM2	-0.92830794342566
rno-miR-340-5p	RABGAP1L	-0.802841298765603
rno-miR-340-5p	RALGAPA2	-0.872395033439745
rno-miR-340-5p	RNF111	-0.727532101627074
rno-miR-340-5p	RNF214	-0.706165071759879
rno-miR-340-5p	ROCK1	-0.952073369628382
rno-miR-340-5p	SDC3	-0.92086017839134
rno-miR-340-5p	SDCCAG3	-0.972569269055759
rno-miR-340-5p	SERTAD2	-0.965699509375623
rno-miR-340-5p	SKI	-0.971779875366598
rno-miR-340-5p	SLC24A2	-0.777701842345847
rno-miR-340-5p	SLC6A8	-0.784287176926854
rno-miR-340-5p	SLC7A11	-0.890418450097129
rno-miR-340-5p	SLIT3	-0.915504588756118
rno-miR-340-5p	SMTNL2	-0.845477069528619
rno-miR-340-5p	SNX9	-0.941891095237332
rno-miR-340-5p	SOCS3	-0.744813397138843
rno-miR-340-5p	SOS1	-0.847613910843601
rno-miR-340-5p	SPHKAP	-0.86193666763211
rno-miR-340-5p	SUZ12	-0.889718133481978
rno-miR-340-5p	SYNJ1	-0.870814142412265
rno-miR-340-5p	SZRD1	-0.878943064073234
rno-miR-340-5p	TCF4	-0.978282318655225
rno-miR-340-5p	TGFBR3	-0.921991588503852
rno-miR-340-5p	THAP2	-0.75934817323742
rno-miR-340-5p	TMED5	-0.93599924902072
rno-miR-340-5p	TXK	-0.762020374398277
rno-miR-340-5p	UBN1	-0.965907596263205
rno-miR-340-5p	UGCG	-0.791332834923222
rno-miR-340-5p	WDR37	-0.795408140043445
rno-miR-340-5p	WHSC1L1	-0.794664041743792
rno-miR-340-5p	WNT11	-0.733748677855684
rno-miR-340-5p	YWHAB	-0.725726026572855
rno-miR-340-5p	YY1	-0.897384148930698
rno-miR-340-5p	ZFHX3	-0.781605004636472
rno-miR-340-5p	ZNRF2	-0.725692090052405
rno-miR-342-3p	AKIRIN1	-0.988177579479087
rno-miR-342-3p	ARHGAP23	-0.88393685934785
rno-miR-342-3p	ATXN7	-0.865433825735382
rno-miR-342-3p	BSN	-0.780744552152362
rno-miR-342-3p	CHD9	-0.910389758749931
rno-miR-342-3p	CPEB3	-0.792152298415534
rno-miR-342-3p	CPEB4	-0.958741631261583
rno-miR-342-3p	DDX3X	-0.702473504846285
rno-miR-342-3p	FIGN	-0.960846155330498
rno-miR-342-3p	FRMD3	-0.905521753342086
rno-miR-342-3p	GID4	-0.764533155857852
rno-miR-342-3p	IGF1R	-0.759030592834974
rno-miR-342-3p	INSIG1	-0.884357467073593
rno-miR-342-3p	IQSEC3	-0.915504200782876
rno-miR-342-3p	MBNL3	-0.767786176408961
rno-miR-342-3p	NEURL1B	-0.830589360752787
rno-miR-342-3p	NUDT19	-0.810638610100277
rno-miR-342-3p	PRDM2	-0.887756913754222
rno-miR-342-3p	RAD54L2	-0.880652700543153
rno-miR-342-3p	RALGPS1	-0.920734185998721
rno-miR-342-3p	RGS4	-0.761843404905374
rno-miR-342-3p	RMND5A	-0.939828105382545
rno-miR-342-3p	SEPT11	-0.787327769519363
rno-miR-342-3p	SH3PXD2A	-0.723745911832456
rno-miR-342-3p	SHC3	-0.97959300671767
rno-miR-342-3p	SPOCK2	-0.808460357263511
rno-miR-342-3p	UBTF	-0.813476854428505
rno-miR-342-3p	ZBTB7A	-0.820615380993887
rno-miR-342-3p	ZC3H12C	-0.989114360315588
rno-miR-375-3p	CBX3	-0.838783240588872
rno-miR-375-3p	CNIH4	-0.962407092605435
rno-miR-375-3p	EIF2AK2	-0.901544554200982
rno-miR-375-3p	EIF2S1	-0.831780133701514
rno-miR-375-3p	HSP90AA1	-0.978476763261268
rno-miR-375-3p	KPNA4	-0.925036497036794
rno-miR-375-3p	LDHB	-0.967527924063916
rno-miR-375-3p	LIMD2	-0.999555709345568
rno-miR-375-3p	MBD2	-0.898660044931697
rno-miR-375-3p	MKRN1	-0.964902445170767
rno-miR-375-3p	MYBL1	-0.836801539385967
rno-miR-375-3p	NSFL1C	-0.861049877558757
rno-miR-375-3p	PAQR8	-0.994819079671489
rno-miR-375-3p	RBBP8	-0.847586457341709
rno-miR-375-3p	SH3D19	-0.985044163869653
rno-miR-375-3p	SP1	-0.96655292379504
rno-miR-375-3p	VEZT	-0.897526283413647
rno-miR-411-5p	CAMLG	-0.994381216000013
rno-miR-411-5p	CEP19	-0.805790394630204
rno-miR-411-5p	MRPL35	-0.993011023233249
rno-miR-421-3p	NOV	-0.757308276753931
rno-miR-425-5p	AP5M1	-0.964502179599598
rno-miR-425-5p	ARF3	-0.745876916497032
rno-miR-425-5p	CASP9	-0.745435961202949
rno-miR-425-5p	DEGS1	-0.762219670325157
rno-miR-425-5p	DPYSL2	-0.874231090832428
rno-miR-425-5p	GAS7	-0.999950823128606
rno-miR-425-5p	LASP1	-0.733120134996739
rno-miR-425-5p	MAT2B	-0.999714840870008
rno-miR-425-5p	MTERFD2	-0.99277437104972
rno-miR-425-5p	OPHN1	-0.727994963493149
rno-miR-425-5p	PPP2CB	-0.944063763172706
rno-miR-425-5p	PRNP	-0.936372280719151
rno-miR-425-5p	RFX5	-0.987249857454648
rno-miR-425-5p	SDHAF2	-0.785085157079089
rno-miR-425-5p	SH3GLB1	-0.997496333711629
rno-miR-425-5p	SLC38A9	-0.985034183547766
rno-miR-425-5p	SLC6A6	-0.88614135166493
rno-miR-425-5p	STAM2	-0.836647030516306
rno-miR-425-5p	STMN1	-0.879848873099951
rno-miR-425-5p	TLR4	-0.786352546480428
rno-miR-542-3p	AGO4	-0.879280510226837
rno-miR-542-3p	DYRK3	-0.948967492099104
rno-miR-542-3p	ESRP2	-0.735107393121014
rno-miR-542-3p	LPCAT1	-0.741118089139078
rno-miR-542-3p	PRSS16	-0.858033736320394
rno-miR-542-3p	STON2	-0.816821034987615
rno-miR-542-3p	TSC22D2	-0.956469231765421
rno-miR-874-3p	ANKRD33B	-0.966654426277718
rno-miR-874-3p	HDAC1	-0.951104227230143
rno-miR-874-3p	PPP1R3D	-0.798713529005095
rno-miR-874-3p	STAT3	-0.942953389169622
