# Supplementary material for: Co-sequencing and novel delayed anti-correlation identify function for pancreatic enriched microRNA biomarkers in a rat model of acute pancreatic injury
Source: BMC Genomics. 2018 Apr 27;19:297. doi: 10.1186/s12864-018-4657-2 (PMC5922017; doi:10.1186/s12864-018-4657-2)
Supplement: Supplementary file 4 — Table of Raw Values for Serum and Tissue Levels of MicroRNA Biomarkers. Table of individual animal values for microRNA biomarkers in the serum and in pancreatic tissue that demonstrated no serum to tissue correlation. (TXT 3 kb) [file 12864_2018_4657_MOESM4_ESM.txt]

		miR-216a		miR-217
		tissue	serum	tissue	serum
ID	Group	NormalizedCounts		NormalizedCounts
120276	Control_3	72952.381	0.0156	58278.2931	0.047
120277	Control_3	96267.7165	0.0156	53411.0236	0.047
120278	Control_3	40474.7253	0.0156	49929.6703	0.047
120279	Control_3	95967.8112	0.0156	49502.1459	0.047
120280	Control_3	25424.6832	0.0156	29381.511	0.047
120275	Control_3	61185.045	0.0156	46979.6498	0.047
120287	Control_5	32751.9334	0.0156	39169.5419	0.047
120288	Control_5	57358.3273	0.0156	59244.4124	0.047
120289	Control_5	48750	0.0156	51021.978	0.047
120290	Control_5	43088.0713	0.0156	40503.9019	0.047
120292	Control_5	24230.8276	0.0156	33770.691	0.047
120291	Control_5	72471.4829	0.0156	55768.0608	0.047
120299	Control_8	26931.4775	0.0156	31950.7495	0.047
120300	Control_8	25979.1552	0.0156	38521.119	0.047
120301	Control_8	40523.9348	0.0156	35332.9826	0.047
120302	Control_8	23001.5504	0.0156	38803.1008	0.047
120303	Control_8	17973.025	0.0156	38150.289	0.047
120304	Control_8	53262.6996	0.0156	53933.2366	0.047
120311	Control_24	29771.3737	0.0156	35752.1614	0.047
120312	Control_24	24388.7609	0.0156	39052.971	0.047
120313	Control_24	20540.3377	0.0156	35039.3996	0.047
120315	Control_24	27068.8387	0.0156	37162.3752	0.047
120316	Control_24	19495.043	0.0156	37348.3146	0.047
120314	Control_24	20964.6959	0.0156	33798.3837	0.047
120323	Control_48	25696.3227	0.0156	40296.5599	0.047
120324	Control_48	26971.8457	0.0156	47991.658	0.047
120325	Control_48	28181.4882	0.0156	44256.5033	0.047
120326	Control_48	33728.5929	0.0156	42149.2238	0.047
120327	Control_48	59280.6366	0.0156	53496.0212	0.047
120328	Control_48	23189.2195	0.0156	38551.3756	0.047
120270	Cerulein_3	48145.8733	0.1852	45988.4837	0.107832727
120271	Cerulein_3	72853.1073	0.2376	61412.4294	0.461958041
120272	Cerulein_3	53393.8983	0.157	48108.4746	0.56481305
120273	Cerulein_3	34326.3403	0.0677	41023.31	0.116248497
120274	Cerulein_3	91269.5902	0.0156	61621.8548	0.047
120269	Cerulein_3	159300.8475	0.0486	74902.5424	0.084582209
120281	Cerulein_5	58607.6923	0.0972	55384.6154	0.33702791
120282	Cerulein_5	38584.7176	0.2481	40910.299	1.172463625
120283	Cerulein_5	79754.3307	0.1728	67470.8661	1.501564623
120284	Cerulein_5	55836.8247	0.2367	59461.9625	1.059943236
120285	Cerulein_5	96933.3333	0.283	75382.2222	1.618428442
120286	Cerulein_5	76786.9521	0.0156	62122.3242	0.047
120293	Cerulein_8	55708.8704	0.2701	56661.1069	1.056001767
120294	Cerulein_8	31366.0714	0.4959	35666.6667	2.347723014
120295	Cerulein_8	33716.7019	0.1419	41479.9154	0.910805426
120296	Cerulein_8	50835.9643	0.6208	45501.7159	3.696599395
120297	Cerulein_8	23649.801	0.2103	31479.2496	1.167993182
120298	Cerulein_8	42886.4143	3.2607	41606.533	14.28272739
120305	Cerulein_24	21714.2857	0.2154	26091.9765	2.357800954
120306	Cerulein_24	23236.0069	0.1389	27561.4541	0.580533471
120307	Cerulein_24	15853.8343	0.164	20010.2934	2.275578764
120308	Cerulein_24	20069.5016	0.1475	26928.2122	1.110278943
120309	Cerulein_24	15182.6008	0.0732	23682.8274	0.975720934
120310	Cerulein_24	20847.4265	0.0674	26619.4853	0.688300607
120317	Cerulein_48	23452.2293	0.0156	38825.4777	0.047
120318	Cerulein_48	10777.9434	0.0156	12819.6721	0.148630582
120319	Cerulein_48	14877.7219	0.0156	27715.2429	0.066925945
120320	Cerulein_48	32630.7607	0.0156	46758.4675	0.047
120321	Cerulein_48	14120.197	0.0156	16863.0542	0.209340873
120322	Cerulein_48	11971.6312	0.0156	16261.2915	0.094385335
