# Supplementary material for: Co-sequencing and novel delayed anti-correlation identify function for pancreatic enriched microRNA biomarkers in a rat model of acute pancreatic injury
Source: BMC Genomics. 2018 Apr 27;19:297. doi: 10.1186/s12864-018-4657-2 (PMC5922017; doi:10.1186/s12864-018-4657-2)
Supplement: Supplementary file 5 — Differentially Expressed miRNAs Following Correction for RIN Bias. List of miRNAs that were differentially expressed between treated and controls during at least one time point during the experimental time course following application of a statistical correction for treatment related difference in RNA quality. (TXT 74 kb) [file 12864_2018_4657_MOESM5_ESM.txt]

GENE_ID	Cerulein_1h	Cerulein_1h.1	Cerulein_1h.2	Cerulein_1h.3	Cerulein_1h.4	Control_1h	Control_1h.1	Control_1h.2	Control_1h.3	Control_1h.4	Cerulein_3h	Cerulein_3h.1	Cerulein_3h.2	Cerulein_3h.3	Cerulein_3h.4	Control_3h	Control_3h.1	Control_3h.2	Control_3h.3	Control_3h.4	Cerulein_5h	Cerulein_5h.1	Cerulein_5h.2	Cerulein_5h.3	Cerulein_5h.4	Cerulein_5h.5	Control_5h	Control_5h.1	Control_5h.2	Control_5h.3	Control_5h.4	Control_5h.5	Cerulein_24h	Cerulein_24h.1	Cerulein_24h.2	Cerulein_24h.3	Cerulein_24h.4	Cerulein_24h.5	Control_24h	Control_24h.1	Control_24h.2	Control_24h.3	Control_24h.4	Cerulein_48h	Cerulein_48h.1	Cerulein_48h.2	Cerulein_48h.3	Cerulein_48h.4	Cerulein_48h.5
rno-miR-125b*	160	184	369	662	440	483	455	626	454	466	162	625	144	227	179	743	496	606	761	507	306	373	506	361	574	321	742	552	682	937	231	374	544	509	760	553	637	694	778	954	837	533	622	760	952	396	536	603	981
rno-miR-100	304	499	736	870	812	793	547	1089	768	1303	416	801	496	577	522	1067	761	592	808	532	1047	921	1131	936	859	739	825	988	866	1147	351	501	1251	992	1066	1451	1380	1499	1270	925	940	1062	464	764	2440	691	817	1650	2323
rno-miR-126	906	1555	2378	3214	2035	3484	2288	4275	2841	4120	977	3452	1533	2567	2377	3143	3476	2558	4017	2384	3281	2817	4321	3526	3224	3699	2876	3491	3816	3276	1225	2065	4672	4219	4437	5505	3837	4680	4120	4392	3374	3674	2550	2419	7485	1999	3372	5126	6613
rno-miR-24-2*	82	126	229	258	282	247	173	288	297	402	99	288	155	166	179	303	269	210	268	206	261	205	274	294	342	278	225	254	300	275	81	185	475	413	447	504	482	497	351	313	251	344	203	240	730	263	260	549	639
rno-miR-30b-5p	2656	4368	9294	10362	8861	10253	7553	13303	10232	9052	3213	11085	2683	6689	6422	10296	10686	8506	12803	6559	7592	7531	9530	7468	9252	5550	8123	9527	8047	10198	3024	7007	7976	6444	6691	7731	7212	8950	8868	13243	8753	9428	8195	7263	5340	4168	11100	3713	6102
rno-miR-3559-3p	7	16	48	89	48	52	32	73	76	64	13	45	13	21	36	62	54	56	55	35	46	38	79	49	59	58	92	60	112	87	15	69	76	48	46	52	50	63	81	79	111	81	70	71	72	37	104	41	66
rno-miR-134	8	18	22	14	14	53	18	60	16	16	8	12	10	25	15	23	23	16	24	6	22	23	16	35	19	31	8	29	28	12	14	17	14	25	18	17	43	30	11	17	13	17	12	12	67	26	9	31	74
rno-miR-199a-3p	201	366	497	524	568	638	400	904	587	1028	234	492	333	455	495	631	650	541	647	405	589	626	928	763	564	762	548	648	795	658	263	475	897	795	775	1042	820	1039	686	759	698	881	528	559	2274	565	643	1573	1686
rno-miR-30d*	28	36	99	103	68	72	63	130	88	125	34	90	31	66	49	117	80	71	103	71	80	78	129	83	114	62	147	134	115	170	56	95	171	142	196	172	202	221	114	189	137	142	113	102	323	96	164	221	239
rno-miR-216b-5p	419	993	2152	3766	1791	2557	1544	2589	2328	1815	500	2534	705	1163	1415	2954	2378	1924	2223	1488	1899	1370	3674	1795	2220	1277	2231	2610	2370	3436	891	1689	2143	2684	2493	3429	2862	3388	2805	3724	2752	2473	1962	3564	2476	1532	3950	1968	2340
rno-miR-21	7146	12695	24279	10437	21973	10303	6370	10905	12205	46861	9827	27703	15433	21544	24998	10623	9598	7924	11636	5914	40717	34538	69700	50513	48977	52058	9595	19809	12482	11544	3614	8472	103786	84338	110331	118935	72950	116007	13117	14977	10449	11314	8196	15208	153463	37658	11817	110551	108734
rno-miR-26a	29951	56944	135041	197473	113087	192474	111053	210951	201453	186664	34403	180836	48377	76396	86814	167928	164316	142033	193497	115053	118265	122515	203735	143382	173247	103885	153683	187647	200943	220234	61183	111178	208997	191186	167623	224345	212614	241664	210115	229879	191297	197196	141670	149112	243104	107291	183342	194960	245054
rno-miR-150	146	236	347	560	266	367	270	700	325	878	130	418	264	361	350	469	495	301	468	318	375	351	710	437	582	520	499	567	471	745	235	234	598	654	767	908	673	884	770	720	686	776	493	701	967	484	702	609	1112
rno-miR-29c	136	222	553	718	441	694	435	734	696	635	116	609	146	260	311	591	609	530	668	407	414	401	787	503	662	409	684	802	876	793	237	567	652	736	619	795	706	884	1100	900	771	879	658	522	834	418	821	712	851
rno-miR-125b-5p	1433	2001	4982	7865	3909	5282	3057	7332	4261	6083	1340	5513	1580	2820	2891	7030	5140	4785	7166	4698	4278	4933	8198	4315	5855	3851	7026	7610	8544	9926	2372	4152	6616	5927	6921	7003	6668	8415	9179	11153	8197	7465	6442	6653	7257	3620	7031	5170	8223
rno-miR-92a-1*	73	131	330	52	171	48	18	56	59	169	74	171	48	121	149	58	40	36	74	33	77	129	178	115	156	81	59	177	74	106	25	40	240	222	282	281	233	202	65	76	87	57	56	47	161	50	66	140	111
rno-miR-802*	24	43	84	111	79	87	58	85	56	103	23	96	40	40	58	80	51	72	128	65	71	68	110	54	117	52	109	125	134	115	28	75	86	91	112	95	89	106	80	140	106	74	99	78	105	43	98	59	105
rno-miR-22	21186	30017	44624	52371	34481	41788	34436	59341	38786	67002	20634	65655	34377	33187	34332	61951	53637	47114	50944	47727	48478	44866	61441	49061	74596	57188	53656	59258	52672	67211	16678	30708	75836	67164	84191	78759	90838	79441	61009	76091	62466	58040	51258	55255	113510	52741	54896	75564	101447
rno-miR-181c	1285	2470	5687	5900	5102	6603	5061	6661	5664	7600	1702	5026	1927	2760	3521	6010	6766	4944	4342	2992	4185	5056	6057	4073	5175	4482	5496	6759	3889	9141	2282	3851	7404	6880	5907	8918	8198	10545	9735	5154	8128	7440	3882	5649	8559	3917	6895	8462	8809
rno-miR-92b	30	39	157	383	71	181	155	281	146	261	41	215	36	58	38	354	176	168	259	250	56	107	180	54	234	60	415	350	375	692	164	160	190	186	207	227	319	224	529	622	557	475	411	417	191	153	457	143	376
rno-miR-25	2145	3095	5265	6183	5610	5538	5054	7130	6607	8684	2244	6353	3484	3691	4442	7236	5832	5989	6987	4445	5359	5649	7457	6419	6671	6645	7306	6489	9053	7540	1747	5635	6523	6032	6837	7370	6332	8076	9685	7998	9455	9177	6619	6406	8258	3251	7581	6237	9422
rno-miR-185	7	18	68	136	56	118	67	148	151	133	11	79	23	18	20	135	86	94	87	84	49	41	105	56	106	47	163	118	169	166	50	122	99	101	79	101	102	135	214	211	213	193	119	122	110	71	216	88	140
rno-miR-411	38	86	118	200	95	210	79	357	106	110	61	122	66	128	106	222	185	114	154	94	192	135	328	195	185	183	156	266	161	205	82	73	348	346	375	496	626	504	245	269	258	241	152	116	1216	188	124	796	1285
rno-miR-451	550	1143	1355	490	676	852	700	523	1675	1554	360	708	397	726	575	988	747	936	638	625	767	193	452	467	1196	261	735	549	333	384	198	375	572	452	222	607	287	489	862	684	524	910	320	502	306	126	380	217	786
rno-miR-664	14	39	81	111	75	116	70	124	135	96	28	105	27	50	31	110	80	74	98	82	66	63	105	81	91	58	125	98	148	143	45	113	51	56	51	37	47	78	170	194	149	149	105	108	43	46	144	32	62
rno-miR-140*	78	139	129	159	155	189	167	233	206	264	67	208	102	109	141	207	140	194	183	120	199	169	197	187	249	212	164	167	181	151	34	178	242	249	326	304	221	263	232	177	223	188	143	159	328	163	171	196	305
rno-miR-23b	990	1805	5506	6467	4561	7035	4272	7654	7547	7369	978	7105	1292	2350	2472	7573	6306	5589	8536	4750	3687	4619	7655	4419	6182	3820	5120	6037	7077	5318	1669	3669	7218	4465	3856	4663	4423	5577	6694	7785	5009	5883	4253	4245	4966	2860	6456	3825	4629
rno-miR-423*	13	22	64	126	27	67	24	85	35	86	18	54	24	37	27	101	40	43	47	52	20	31	107	26	75	33	120	120	77	270	69	62	133	153	194	221	223	207	140	237	187	132	149	164	315	167	119	200	239
rno-miR-455	53	81	100	211	164	197	101	185	138	172	31	141	57	73	71	125	142	128	255	116	128	126	212	151	118	135	182	154	210	169	29	95	214	170	325	194	136	226	160	220	147	127	120	122	335	85	149	296	265
rno-miR-28	69	135	211	354	242	274	175	366	259	460	66	282	100	143	199	353	275	245	313	208	216	242	435	295	347	270	269	339	335	379	99	213	652	431	622	704	561	692	335	438	332	367	331	318	1141	302	318	685	805
rno-miR-217*	45	84	236	287	285	300	214	288	380	275	54	283	91	114	131	337	256	276	303	183	166	117	288	183	205	176	323	241	326	298	65	318	236	223	153	171	202	241	356	470	292	325	188	299	154	120	390	142	197
rno-miR-210	59	151	272	287	267	314	349	346	470	291	138	332	226	192	172	219	230	227	265	202	271	216	271	261	236	275	256	218	349	278	62	342	132	197	102	162	190	196	387	170	243	412	188	191	135	85	402	131	155
rno-miR-103	309	608	1107	1384	1260	1677	898	1523	1484	1911	335	1252	479	727	750	1423	1322	989	1409	889	1143	956	1789	1284	1289	1184	1314	1319	1577	1331	545	1030	1697	1424	1501	1999	1394	2029	1617	1589	1403	1495	929	1253	2565	1158	1626	1954	2157
rno-miR-340-5p	256	321	542	769	550	758	421	646	768	853	162	486	268	321	517	632	497	619	622	333	624	549	738	599	677	643	596	632	883	541	194	794	1104	831	1217	1104	814	1440	791	844	692	767	580	591	1742	547	537	1115	1034
rno-miR-218a	54	79	137	150	159	133	125	215	228	260	43	158	60	75	101	174	161	131	176	107	141	113	125	133	95	176	142	159	206	137	32	96	157	156	127	203	226	280	266	119	153	174	112	130	309	107	149	262	404
rno-miR-582	60	123	206	197	170	254	190	266	314	225	61	215	71	133	174	166	190	157	231	134	150	106	211	203	143	140	203	208	316	173	39	158	173	139	99	126	138	153	241	213	200	205	142	152	135	65	205	118	123
rno-miR-300-3p	11	28	40	51	24	59	18	88	33	26	15	28	19	34	40	52	44	28	39	16	53	36	57	46	32	43	37	47	26	33	12	20	64	67	43	66	91	50	43	53	42	44	30	17	114	38	24	93	148
rno-miR-802	88	168	354	591	355	451	287	478	502	502	76	609	143	196	204	501	343	361	569	375	332	336	631	365	632	304	512	493	756	584	132	398	521	541	507	455	457	541	557	629	556	510	464	431	473	211	597	356	517
rno-miR-30e	1095	1651	3004	3539	3598	3994	2656	3420	4069	3501	1210	3287	1853	2278	2588	2788	3072	2821	3775	1975	3056	2198	3595	2674	2823	2604	3082	3554	4158	3603	1180	2796	3259	3066	3177	3826	3308	3806	4245	4023	3444	3343	2681	2534	3824	2108	3765	3418	3793
rno-miR-181b	811	1475	3027	3574	2850	3428	2538	3398	3617	2920	983	2730	1671	1491	2149	2904	3031	2385	2955	1861	2121	2047	3525	2602	2489	2272	2440	3248	3259	3910	1291	2323	2915	2406	2262	3435	2790	3461	3475	3740	3965	3096	2525	2782	2802	1965	3335	2709	3131
rno-miR-136*	148	189	279	256	257	370	166	424	240	178	130	167	125	173	216	237	309	237	244	120	317	251	265	330	200	249	181	303	223	207	91	178	307	273	264	378	453	383	217	257	267	244	167	150	647	176	183	475	666
rno-miR-434	877	904	1042	794	1073	1711	808	1909	715	569	509	678	617	1069	896	1009	1144	1061	838	574	1665	1176	1006	1492	855	1373	691	1059	700	745	356	719	908	845	766	1108	1690	1228	565	933	1107	851	681	622	1405	625	537	1022	1863
rno-miR-99a*	84	92	222	276	215	279	223	263	232	189	85	272	71	136	121	275	160	252	344	215	183	228	245	182	212	205	305	241	357	308	67	269	194	219	298	208	197	275	321	389	307	214	261	225	230	96	214	173	205
rno-miR-125a-5p	297	616	1659	2805	983	2099	760	2944	1606	3600	277	1659	334	664	863	2704	1917	1461	1582	1670	1138	1099	2663	1515	2637	984	2038	3426	2405	3980	1227	976	3212	2583	2475	4569	3310	4219	3317	4245	4054	3225	1887	2919	4983	2680	3222	3950	5378
rno-miR-3559-5p	45	88	156	225	207	216	156	209	300	239	68	167	76	117	130	169	184	186	194	111	162	171	217	173	154	142	199	188	267	166	50	219	198	175	143	174	134	190	256	198	181	204	148	144	186	63	243	155	183
rno-miR-342-3p	53	88	194	167	177	206	112	208	201	239	38	140	58	103	106	153	150	139	177	81	136	129	209	166	128	161	147	165	241	154	80	178	173	134	155	241	197	207	195	193	193	200	118	130	203	118	125	220	198
rno-miR-101a	7512	7497	16014	16650	15979	16414	20833	14332	20579	14189	8673	19466	8293	9258	10072	16036	14067	21132	16107	14007	13889	17689	17504	14345	21271	12206	19377	14914	19742	21083	4010	22626	16224	15077	21715	15449	17200	18912	22423	17636	21865	16496	19685	19128	14713	9084	18119	12945	15967
rno-miR-148b-3p	309	436	787	767	871	845	765	789	1160	880	284	1009	420	470	546	917	677	888	923	733	702	657	921	828	957	744	1050	812	1357	799	205	878	825	682	730	672	706	895	1120	1064	1050	877	753	822	848	591	984	628	959
rno-miR-216b-3p	30	59	114	122	141	100	97	137	231	79	27	111	59	61	87	158	139	124	120	77	96	81	135	132	87	59	121	84	177	116	18	168	77	103	73	128	67	154	131	155	131	151	91	107	95	57	176	97	118
rno-miR-541	69	101	116	144	79	326	75	264	110	111	37	54	51	97	117	119	118	95	102	56	169	103	134	136	102	154	101	250	158	112	142	99	197	209	178	299	332	223	121	201	162	112	102	79	679	260	86	490	844
rno-miR-17-5p	52	122	196	218	255	258	155	227	253	415	78	261	77	131	125	234	182	165	225	110	310	206	443	308	386	296	216	254	319	189	62	159	444	340	460	494	342	512	253	302	254	239	164	175	572	241	270	397	419
rno-miR-378*	219	328	462	296	715	632	779	638	627	634	368	699	363	400	416	456	648	662	741	353	526	524	461	556	367	551	319	301	420	244	79	349	329	209	176	199	268	228	306	301	286	371	268	234	165	171	329	160	215
rno-miR-181d	178	272	659	704	583	855	626	791	726	786	207	483	262	318	438	619	701	569	452	333	509	536	652	451	580	528	605	724	521	868	311	635	742	596	482	921	786	990	944	556	941	756	462	582	710	469	721	742	778
rno-miR-450a	82	105	209	317	212	307	196	409	202	332	92	335	118	226	176	279	272	214	370	232	279	247	336	289	249	328	237	308	372	260	111	149	378	321	355	438	373	436	296	341	322	344	219	206	823	224	256	525	663
rno-miR-152	598	838	1394	1388	2076	1595	1687	1838	2734	1630	619	2179	1098	1162	1123	1512	1509	1712	1953	1208	1468	1368	1678	1463	1635	1611	1880	1452	2489	1338	346	1776	1149	994	853	847	901	1128	2062	1650	1449	1772	1134	1354	852	610	1964	735	1019
rno-miR-127	2079	2707	3913	3881	2934	5864	2141	6548	2735	2162	1233	2133	1573	2681	2667	4012	4048	3448	2877	1644	4612	3252	3589	4565	3091	3403	2905	5061	3500	3178	1695	2710	3737	3454	3437	5554	7675	6112	3303	5008	4322	3457	2688	2634	10576	3762	2368	7017	10960
rno-miR-98*	4	13	21	30	19	18	10	19	17	25	5	20	15	8	17	20	19	18	28	17	16	22	26	20	27	25	11	24	17	31	10	11	31	25	40	50	35	47	24	37	25	22	30	27	60	15	22	44	51
rno-miR-335	34	65	64	107	101	142	61	112	77	123	22	64	57	83	71	80	88	82	99	52	91	54	119	97	78	72	77	72	86	67	50	66	108	78	107	157	95	152	93	105	124	57	40	69	186	88	74	164	172
rno-miR-26b*	4	10	20	24	17	29	23	27	20	25	15	25	6	21	14	32	22	23	24	25	7	22	21	9	28	17	33	22	33	44	14	13	19	28	17	21	33	35	33	35	34	38	24	19	31	16	29	25	46
rno-miR-532-5p	263	169	564	286	326	355	652	282	439	478	312	688	140	194	222	364	346	669	328	409	317	683	416	377	640	347	499	284	435	462	80	703	439	390	867	382	699	428	408	287	559	361	517	573	535	429	304	367	427
rno-miR-328a	60	35	184	152	86	125	142	175	113	149	54	172	62	48	59	179	108	146	117	154	96	142	175	90	181	84	208	157	169	217	52	164	111	113	150	122	192	169	198	215	286	212	192	205	120	159	179	133	185
rno-miR-132	63	103	304	25	250	28	16	21	23	71	51	511	135	172	136	14	28	18	10	18	311	444	446	362	560	153	16	21	20	16	5	18	192	558	543	397	809	510	15	17	19	17	14	36	360	299	11	270	326
rno-miR-143	1531	2674	4259	6277	3862	4436	3351	6125	5295	4644	1635	4839	3076	2686	2742	6653	4832	3895	4370	4049	4317	4304	4690	4499	5543	4559	4709	4167	4619	5809	1989	3565	6725	6344	7236	10354	8910	7753	7469	5347	6253	6293	4447	5079	13928	3550	4927	9119	14803
rno-miR-425	21	34	39	75	38	71	35	67	57	91	18	56	26	34	46	76	48	41	55	50	52	43	104	63	66	50	66	84	72	64	27	49	78	84	98	107	74	95	68	79	91	67	62	73	152	70	79	109	140
rno-miR-145	479	931	1498	1515	1504	1788	1237	2090	1798	1633	470	1248	944	815	956	1655	1310	1212	1375	1038	1236	1027	1046	1433	1262	1368	1449	1221	1780	1010	642	1518	1269	1069	712	1504	1215	1242	1909	1429	1573	1793	955	1086	1134	1088	1593	983	2016
rno-miR-301a	174	316	486	623	586	766	295	674	620	778	171	462	220	354	357	557	537	400	558	342	570	385	753	588	516	523	476	547	673	609	297	343	828	620	771	1091	668	1054	729	742	542	652	404	402	1491	566	542	1268	1281
rno-miR-30c	2526	4969	10518	15076	8706	13998	7838	14702	12472	13691	2524	11188	3458	6694	6869	12270	11359	9790	12972	8688	8833	6912	14419	9161	12351	7752	12670	13955	15313	14564	5787	8531	6674	5281	3779	5125	5335	6360	16797	18555	14837	14198	10949	11840	3054	4745	15153	2607	3967
rno-miR-151	562	1036	2574	4492	1666	2410	1521	3625	2577	3681	615	3325	863	1311	1491	3938	2959	2381	3291	2466	1914	2186	4237	2128	3562	2108	3523	3775	4164	4858	1019	2048	5104	4513	5202	5486	5326	5933	4689	5493	4335	4461	3421	3583	8393	2254	4306	5672	7670
rno-miR-320	555	757	1552	2518	1343	1627	1248	2071	1916	1986	604	1981	1647	1320	1069	2298	1503	1375	2460	1604	1368	1429	2489	1355	2110	1362	2738	2275	3944	4319	712	1722	1845	1894	2761	1938	1797	2447	2887	3521	3084	2577	2354	2433	1915	1353	3046	1695	2443
rno-miR-331	55	55	114	147	109	106	93	165	118	158	42	168	74	79	86	148	127	114	128	96	141	140	154	126	115	117	142	101	164	123	33	91	111	120	96	114	107	132	193	152	156	164	117	146	121	70	148	85	161
rno-miR-125b-3p	27	22	48	26	30	16	10	22	5	37	19	27	20	13	35	24	14	17	15	13	7	18	40	22	21	27	23	15	28	43	12	7	40	30	46	63	61	49	33	32	36	51	26	18	127	34	30	73	100
rno-miR-429	57	133	579	1209	270	503	290	824	761	1057	67	638	103	155	184	968	582	644	636	674	314	482	1226	511	1129	466	1421	1098	1436	1415	358	1007	1310	1464	1471	1466	1486	1954	1702	1804	1433	1348	1071	1281	2008	863	1487	1586	1974
rno-miR-30c-2*	25	46	138	160	68	153	159	185	138	162	49	202	23	54	54	154	124	204	174	175	86	121	159	100	251	63	238	164	185	276	58	205	160	116	174	108	183	116	205	221	248	172	201	200	132	129	171	108	198
rno-miR-511*	4	9	16	10	17	13	9	13	22	43	5	24	4	11	10	16	12	11	28	12	16	12	17	22	18	29	9	18	20	15	4	9	22	29	24	28	20	25	17	6	11	26	6	14	82	21	16	52	51
rno-miR-99b	1545	2542	4363	5504	5058	4425	3493	5771	5791	6976	1778	5055	2029	2754	3050	6182	4103	3746	4264	2925	5039	4361	6357	5269	5125	3682	4542	5638	5216	5954	1654	3579	8365	6127	5882	9047	6892	8450	6839	6208	5424	5469	2707	5175	14114	4106	5444	10474	11697
rno-miR-26b	4089	7336	14289	23765	15410	20697	12530	22344	24988	21436	4236	20167	6613	10202	10861	20634	18662	16546	22614	14538	13406	12749	24107	15997	19748	14144	21268	23004	26970	21820	6874	15766	23977	20633	19712	22597	16909	25466	28230	28144	23058	23755	17477	17039	23562	10326	24305	19393	24846
rno-miR-142-5p	281	429	924	682	509	575	441	772	955	3367	351	755	388	674	725	889	936	683	848	443	1270	905	1656	1001	1802	2022	781	844	927	862	295	490	3287	2544	5779	4051	2792	5458	1024	892	753	1697	601	730	8186	1352	741	4508	4949
rno-miR-30a*	131	157	430	385	308	364	409	449	489	381	158	392	166	176	200	389	341	469	438	365	253	322	408	293	455	285	517	394	557	570	115	577	329	291	348	318	410	371	502	463	617	476	464	454	360	244	386	284	514
rno-miR-879	54	30	70	63	60	75	45	69	38	35	14	27	28	24	50	36	41	44	38	27	70	41	23	54	42	20	32	63	49	39	9	72	67	25	46	70	53	58	37	57	83	39	42	38	87	51	22	77	59
rno-miR-410	49	64	104	115	72	149	54	191	97	75	39	56	26	49	46	122	108	91	76	59	103	93	102	105	110	103	87	124	84	108	49	85	147	104	116	191	200	176	94	124	124	110	88	67	377	67	57	251	338
rno-miR-205	18	50	134	100	107	101	74	153	145	128	33	114	33	60	41	112	115	88	71	78	82	87	148	83	105	88	134	120	133	136	42	96	196	147	157	242	228	231	184	117	231	173	101	101	277	114	146	253	302
rno-miR-182	1985	2960	5507	6038	4606	4525	3963	5257	4424	10978	1339	4063	1333	3140	4226	8946	4808	4245	3276	5040	6012	4609	9169	8456	8683	6677	3969	7368	5799	3850	2500	3747	16305	15746	18020	23082	13340	18501	6365	10202	6555	4851	5246	9094	19681	12742	6874	18795	15706
rno-miR-30e*	128	198	396	475	358	483	414	466	480	490	172	420	171	272	239	425	399	485	505	393	318	315	448	339	516	337	499	469	480	678	157	383	511	422	575	528	586	580	504	547	620	484	480	414	583	243	430	466	623
rno-miR-194	63	65	167	260	127	236	105	175	120	245	43	239	42	86	88	205	131	171	252	153	132	167	291	130	294	133	258	230	229	250	77	123	218	166	260	212	211	287	226	385	231	238	245	157	412	150	234	236	346
rno-miR-30b-3p	7	21	24	32	30	33	25	49	46	35	7	36	8	22	29	36	31	31	43	16	18	22	34	34	41	22	44	44	48	44	9	47	39	37	58	51	46	57	44	56	38	38	43	24	76	27	47	41	71
rno-miR-34a	268	341	859	1446	1173	1315	1429	1559	2519	1575	325	896	223	462	205	840	1399	1335	1370	683	612	333	749	441	1087	939	2582	1119	1248	1353	291	730	1421	1281	1192	825	1246	1351	1640	2083	849	1329	639	1423	1820	522	2034	1369	1413
rno-miR-18a	8	19	37	32	61	46	20	45	68	99	17	44	10	18	30	33	25	28	37	22	54	45	73	54	56	65	37	49	64	31	8	33	73	50	51	49	52	52	46	28	32	38	24	23	41	34	35	50	41
rno-miR-181a-1*	28	29	91	162	78	113	85	143	109	162	26	89	29	44	64	144	117	112	107	104	60	72	160	64	140	80	147	146	148	200	49	105	214	162	190	237	169	263	192	202	207	141	146	143	326	80	134	210	286
rno-miR-181a-2*	8	14	35	40	15	16	22	36	28	28	14	72	9	11	16	34	39	51	30	59	30	50	52	32	65	19	45	33	34	92	7	32	36	43	74	34	85	63	48	35	98	38	80	63	34	24	37	33	62
rno-miR-872*	71	126	259	250	253	281	274	316	276	380	91	246	160	171	183	247	242	276	293	188	288	218	314	290	267	315	277	252	378	232	68	335	173	143	147	160	187	228	274	262	332	351	210	233	99	151	304	62	132
rno-miR-200a*	46	78	145	229	161	166	130	187	200	220	41	236	97	129	105	195	191	155	175	136	128	155	268	187	249	195	179	168	200	195	48	172	231	214	235	277	232	281	242	239	244	222	152	168	375	107	218	218	290
rno-miR-98	765	1239	3217	2745	2174	3261	2291	3556	3609	4220	694	3952	835	1452	1736	3450	2910	2965	3730	2440	2286	2614	3941	2885	3572	2309	2508	3186	3221	2328	823	2689	3802	2488	2456	2598	2862	3201	2795	3230	2641	2881	2476	2087	2941	2127	3076	2340	2891
rno-miR-582*	18	15	52	38	21	21	61	28	36	54	17	83	9	20	25	41	32	54	47	67	29	33	35	32	57	21	57	30	53	51	19	56	64	58	123	33	102	60	37	51	52	36	66	113	104	44	48	43	55
rno-miR-181c*	35	46	104	135	96	116	86	122	91	146	31	116	23	44	58	114	98	97	82	83	65	96	130	73	107	81	153	134	94	188	55	69	134	125	136	165	203	201	168	130	184	158	102	151	255	84	130	207	240
rno-miR-7a	20	29	72	135	81	111	62	87	200	57	8	35	14	11	29	65	93	68	48	45	70	46	49	57	66	23	85	110	143	104	36	110	94	69	70	152	61	145	122	138	113	59	71	57	179	102	76	170	114
rno-miR-214	24	24	58	64	60	89	52	91	72	129	25	58	32	37	50	62	64	70	81	52	64	52	87	71	59	68	65	57	88	77	21	49	113	87	88	126	99	152	87	88	71	80	62	48	372	62	64	214	232
rno-miR-181a	7652	14568	29083	39975	20200	30690	18222	35656	21354	36660	7941	29632	12051	15759	20833	33968	30490	21515	29909	22414	21992	24808	44018	24435	32523	22923	25482	37479	25079	49647	15479	15722	45248	33746	37779	50610	40864	50620	34174	48281	45008	34173	28321	30419	47343	22686	34004	37589	43580
rno-miR-140	23	52	64	83	61	99	83	122	99	97	23	92	23	52	61	79	79	78	90	62	84	70	111	85	66	84	87	109	125	73	28	80	84	69	118	106	71	96	108	76	71	73	71	71	143	59	101	107	108
rno-miR-186	2490	4070	8278	10329	6566	9120	6328	9921	8582	11554	2336	9788	3976	4921	5593	10419	9240	7745	8094	6977	6639	6481	11721	8292	10786	7524	9433	10853	8213	12315	3720	6411	11158	9449	10369	13176	10703	13329	12240	14634	12297	11604	7975	9796	14576	8551	12022	11669	13968
rno-miR-146b	460	1062	2615	543	1403	708	371	457	1137	3236	967	2264	1014	1523	1232	625	518	539	686	471	2466	2276	3396	3243	2676	2590	689	1580	1172	772	234	498	5034	4776	6200	7055	5937	5571	850	879	740	786	503	679	8769	4103	633	8007	6607
rno-miR-204	271	409	636	648	558	708	483	999	779	564	204	418	390	358	513	658	807	501	699	377	583	477	621	704	417	545	661	548	937	680	223	637	553	521	477	784	770	1038	822	543	804	864	508	463	1227	415	693	1064	1271
rno-miR-200b*	25	30	52	65	47	68	39	72	66	88	15	35	26	51	50	67	63	45	54	33	54	49	79	62	77	57	69	56	74	71	30	69	85	78	80	73	83	96	96	89	89	81	67	55	81	37	88	83	105
rno-miR-216a*	221	493	1251	2508	895	1970	1051	2119	2180	1567	193	1355	206	523	680	2054	1739	1523	1674	1408	871	794	2190	1065	1531	588	2116	2125	2408	2971	670	1543	1545	1765	1544	2044	1671	2418	2692	3107	2584	2071	1721	1936	1677	854	2485	1457	1907
rno-miR-27a	777	1146	2243	1907	2317	2036	2144	2248	3296	2918	1041	2649	1438	1473	1662	1906	1797	2059	2198	1470	2267	2143	2472	2395	2883	2699	2193	1983	3235	2003	502	2164	3686	2957	3680	3532	3274	4026	3141	2157	1945	2404	1448	1681	4433	1520	2016	3346	3880
rno-miR-330	14	21	38	49	20	46	26	40	25	72	11	54	10	18	17	53	45	34	36	43	40	44	57	28	53	25	43	57	35	63	21	34	89	57	77	68	84	77	53	75	72	50	57	56	95	57	45	67	89
rno-miR-378	5594	8908	12856	17551	15203	16666	15463	19032	17299	19394	7248	15847	12082	11108	13074	16329	16761	14900	18057	11345	13389	13272	18180	13951	16114	17322	17323	15453	17842	18712	4844	13627	17874	17408	17256	18384	15414	20180	19977	18736	18763	18031	14222	16132	22054	8246	19953	17995	20278
rno-miR-106b	59	103	208	201	208	195	141	200	312	305	54	213	85	91	129	203	178	188	229	135	168	169	313	228	188	208	185	169	353	205	53	176	278	245	267	296	220	345	332	268	260	276	179	192	437	115	251	324	403
rno-miR-16	2039	4119	10122	18652	6668	12410	5804	14854	10770	18487	1905	12040	3106	5079	6811	14100	11294	8919	11268	9804	8106	8225	20550	9989	14855	8768	12981	17643	16858	20157	6324	8733	22084	19577	29569	35402	23277	33178	23099	21461	20219	19179	13502	14384	46845	12310	17258	34840	36792
rno-miR-142-3p	9	14	50	33	21	20	24	32	51	160	15	42	10	31	34	32	52	33	39	21	66	49	71	46	89	87	27	39	53	44	10	33	140	102	255	178	151	184	52	33	33	70	25	41	265	88	32	178	165
rno-miR-153	219	323	789	929	659	1041	681	716	1051	893	173	863	280	350	452	854	833	841	1217	640	473	570	807	591	1082	550	1076	931	1429	1066	270	846	1008	732	1008	840	861	1071	1299	1598	1040	994	887	726	1208	706	997	903	947
rno-miR-152*	25	50	101	177	64	132	111	183	164	222	45	115	27	47	58	181	151	153	155	120	89	128	165	102	173	110	194	181	183	198	61	123	179	205	193	220	175	208	246	247	242	169	139	193	290	108	196	213	247
rno-miR-222	15	22	50	47	35	57	37	63	42	71	21	46	28	28	33	63	59	36	36	31	34	34	56	58	56	40	34	55	58	46	19	68	58	74	53	72	52	90	68	53	65	61	25	30	87	47	48	85	104
rno-miR-200b	1617	3270	7815	13202	5089	9376	5210	10210	8187	13821	1652	8504	1657	4078	4906	9760	8778	7507	8358	6492	6340	6286	15581	7915	12715	6126	10450	12842	12272	12902	4691	6903	15738	15863	15315	20120	14956	19735	14812	16034	12521	11001	9419	11403	22234	9988	14388	17774	18961
rno-miR-872	137	251	643	735	488	651	434	747	555	903	162	825	236	323	389	795	664	627	801	551	529	576	981	564	763	511	661	786	786	840	223	540	1066	882	1082	1183	1215	1313	947	869	924	873	723	652	1632	514	793	1104	1347
rno-miR-488	16	24	28	36	46	42	37	34	36	36	13	36	26	35	20	37	39	36	33	11	29	28	25	49	47	33	22	20	37	32	15	38	34	20	37	50	28	69	30	38	29	44	27	16	74	11	45	51	88
rno-miR-24	605	1156	2600	2784	3321	3692	2986	3479	5023	3727	810	2834	1229	1455	1529	3163	2739	2775	3752	2030	2375	1701	2726	2543	2436	2347	3428	2775	4914	2341	775	2746	2481	2014	1577	1971	1743	2370	4325	3880	2745	3103	2025	2183	2463	1622	3248	2206	2660
rno-miR-28*	729	1049	1590	2994	1489	2007	1495	2855	1601	3168	726	1892	957	1290	1485	2443	1918	1915	2217	1765	1977	2072	3287	2327	3123	2074	2592	2714	2660	3396	873	1666	3734	3066	4505	4763	4045	5405	2798	3362	3398	2784	2639	3002	5372	2457	2643	4024	5083
rno-miR-374	227	436	550	387	935	698	588	686	706	579	216	634	338	450	582	490	535	547	678	268	660	475	556	608	389	774	441	530	515	374	121	426	488	313	257	359	343	367	503	461	492	514	357	302	225	274	564	299	399
rno-miR-326	83	58	165	98	171	153	188	180	136	160	92	199	82	85	84	150	130	182	205	139	137	159	164	150	147	142	141	101	156	130	31	155	86	64	64	48	86	99	125	120	179	173	118	127	44	54	126	51	93
rno-miR-532-3p	9	14	70	59	39	37	58	62	53	81	19	75	16	21	27	58	45	58	35	47	30	67	83	49	72	25	60	69	83	61	20	46	44	55	49	56	61	80	63	68	63	94	65	61	57	31	76	44	55
rno-miR-216a	6271	12895	19689	14726	31739	29491	30565	18416	44721	13545	7619	17421	12661	12661	21810	13764	19889	17745	19325	7978	18370	10539	15948	18517	10400	14442	12577	11840	19259	11127	2332	18349	11096	10067	7701	10973	8377	11341	15496	13237	10948	12878	7374	9205	7232	4441	14692	7166	8018
rno-miR-361	34	66	154	220	131	209	116	213	194	244	34	188	62	91	93	193	165	156	195	145	112	129	219	135	188	158	205	224	264	209	74	130	239	182	206	279	213	279	262	275	224	244	162	171	366	122	208	315	325
rno-miR-128	42	56	136	149	88	122	66	133	104	163	36	150	48	49	81	146	105	110	151	112	113	101	156	124	156	124	195	133	204	179	38	170	130	152	150	163	171	167	134	201	215	168	139	192	246	112	195	152	228
rno-miR-183	354	395	898	898	821	764	722	880	982	1176	176	660	241	439	548	1176	785	736	657	648	766	558	996	1052	1110	719	762	1093	1367	678	242	707	1904	1420	1718	2008	1686	1999	1246	1312	1111	945	760	940	2345	1111	933	2083	2055
rno-miR-29a	613	1123	3201	4794	2186	3679	2210	4148	3930	4895	565	3654	878	1464	1856	4022	3663	2798	3544	2613	2524	2471	5773	3378	4672	2424	4130	4835	5036	5100	1454	3072	5559	5763	4997	6485	5556	7053	5906	5740	4940	5345	3461	4670	7206	3141	5690	5896	7066
rno-miR-144	22	40	110	55	42	28	29	42	89	117	16	58	23	39	37	89	66	61	56	77	50	19	41	31	105	27	74	52	20	44	14	21	74	56	57	96	46	66	84	88	43	83	37	30	69	16	49	50	118
rno-miR-497	39	78	117	151	132	205	107	286	154	315	45	164	63	106	106	218	231	107	173	130	149	106	280	198	175	212	151	225	172	198	97	82	263	229	251	425	344	417	255	191	210	236	114	165	859	206	175	580	676
rno-miR-341	70	57	58	67	69	105	63	149	65	66	39	42	49	51	52	84	83	72	57	39	94	79	79	117	72	116	62	64	60	66	19	70	121	74	124	98	145	123	64	82	99	64	60	54	270	53	42	144	240
rno-miR-217	5990	10870	17740	17599	21429	23559	16958	22718	23068	15653	7200	18471	10711	13483	16961	16461	20543	18572	18166	11119	18684	11984	19620	16574	13843	14011	14921	17556	16792	18771	4950	18580	13333	11941	9720	14723	13067	14481	18609	21196	18676	17680	14127	15239	8602	8273	21053	8558	10891
rno-miR-192	1431	2301	4969	8219	3778	6180	3865	6331	5740	7638	1250	6317	1174	2807	2583	7903	4054	7136	9271	5077	3724	6101	10055	4690	9638	4570	9536	6482	10626	8298	2315	5910	10143	8278	10066	9286	6394	11976	8148	12653	8061	8654	8450	4917	23580	3453	7214	10496	14223
rno-miR-20a	74	188	391	342	443	407	277	330	498	544	118	372	147	228	257	269	261	307	352	172	486	334	556	497	396	347	274	400	555	268	102	329	526	413	487	564	374	524	379	353	310	347	230	261	546	271	380	429	448
rno-miR-361*	9	10	21	34	17	34	23	36	14	45	4	18	15	15	19	38	23	26	26	17	15	32	26	22	32	15	26	33	43	38	14	17	27	27	26	28	34	36	34	38	30	25	37	32	24	25	53	24	35
rno-miR-99a	683	984	2634	3814	2363	2913	1989	3671	3019	2941	625	3150	715	1295	1471	3891	2706	2920	4381	2618	2206	2326	3976	2363	3007	1895	3575	3875	5347	3990	1120	2916	3638	3116	3927	3743	3426	4212	4323	6177	3859	3318	3286	2948	4287	1923	3318	3448	4548
rno-miR-10a-5p	2516	4505	7188	10504	8597	10568	6571	10902	10960	11904	3081	7743	4089	5984	5814	9837	8726	7271	8673	6471	7483	7194	11304	8428	9118	7071	9007	10897	13770	11609	4468	6487	10533	11262	9571	16529	10886	12933	13805	11998	10741	10779	7173	8164	21283	9781	10414	17061	20382
rno-miR-129	25	12	17	20	29	30	18	28	21	15	8	10	10	6	32	12	26	16	22	7	35	16	20	19	14	12	10	26	24	11	5	41	20	6	6	24	15	24	19	28	30	15	9	19	40	15	11	24	14
rno-miR-203	147	309	677	818	705	895	614	848	872	823	241	854	243	344	414	662	602	612	762	430	536	469	956	719	550	439	611	737	779	693	192	501	710	617	516	701	594	685	787	677	777	685	504	482	595	282	809	494	671
rno-miR-708*	9	9	10	32	21	28	15	25	19	36	8	16	19	11	19	15	31	16	17	9	20	18	29	24	12	18	13	15	25	20	9	21	22	34	26	48	29	38	30	20	24	33	16	25	30	11	17	32	45
rno-miR-195	519	893	1082	937	1593	1758	1198	1874	1777	1894	554	1291	1040	1064	1208	1169	1546	1090	1511	903	1460	1189	1574	1666	1002	1908	976	1183	1565	877	387	729	1522	1108	925	1873	1489	1791	1661	1115	1045	1472	658	719	2413	730	1106	1923	2504
rno-miR-30a	6374	10025	14717	19902	21387	21039	15780	19751	24866	19065	7681	16975	12459	13579	14494	16109	17992	15816	21616	11077	17348	13545	20437	16624	15930	16419	17519	18979	23364	18466	5981	15386	17638	16397	15141	19777	14868	19151	23124	21783	18220	19546	14094	13633	17699	8592	19592	15411	19194
rno-miR-31	323	602	1046	786	685	790	516	603	966	685	231	659	399	492	565	848	717	829	431	648	1012	776	1601	1011	1340	873	864	1158	1342	824	191	870	1697	998	767	1491	1151	1568	780	1349	737	689	703	450	1648	473	675	988	1127
rno-miR-15b	38	69	304	397	131	321	133	337	306	571	30	299	35	74	157	406	222	224	239	241	129	179	441	200	341	179	310	456	473	403	123	215	444	434	473	757	524	658	630	542	536	476	358	296	784	297	428	621	791
rno-miR-133a	10	26	16	47	32	30	16	48	26	21	7	30	31	10	11	61	18	16	24	34	40	16	15	15	34	21	12	20	15	20	16	25	33	19	11	51	48	38	27	17	37	35	18	29	42	19	25	33	102
rno-miR-191	3002	5506	12478	18089	10348	16218	8767	16506	15308	22908	3119	14141	4427	6628	7377	15874	13355	11185	15065	9868	11239	10119	21328	12860	17616	12736	16013	17954	20411	18378	6603	10596	24375	22128	25813	34044	27326	32310	21451	21236	18610	19783	11959	14410	44098	17173	17160	33246	39110
rno-miR-19b	461	760	1468	833	1610	1620	1082	1061	1853	1279	598	1317	605	943	1060	712	1024	899	1060	567	1824	944	1391	1395	855	1076	795	1069	1430	600	315	1151	1030	964	880	1180	756	1059	1002	914	840	770	618	663	896	759	1034	786	835
rno-miR-19a	72	151	217	134	257	241	145	112	236	217	90	247	99	150	186	117	139	143	158	81	333	193	216	230	170	182	115	165	223	91	39	183	169	168	163	203	131	184	152	157	120	122	95	123	165	162	172	148	156
rno-miR-200c	484	798	1903	2444	1759	2302	1678	2963	2761	2562	421	2388	592	1039	1187	2746	2426	2136	2546	1869	1510	1449	2549	2028	2239	1555	2913	2321	3256	2789	621	2076	2042	1665	1369	1435	1503	1887	3189	3719	3255	3230	2343	2200	1724	1063	3256	1322	1998
rno-miR-365	60	114	294	468	257	341	230	332	418	375	82	345	120	146	177	377	295	365	327	243	208	243	451	257	348	216	390	391	512	372	122	312	240	244	219	252	260	294	526	475	429	380	316	341	152	232	483	136	233
rno-miR-34c	26	34	60	108	47	61	45	85	77	120	39	64	28	50	48	65	58	51	76	37	87	89	149	102	73	118	67	87	85	92	21	68	253	164	275	298	241	211	91	106	109	61	72	61	541	132	76	383	344
rno-miR-126*	3571	6095	9680	14608	11459	12290	9743	16684	14448	16815	4068	14921	7209	8750	9059	14074	13613	10975	17023	9744	12681	10427	16854	14550	14062	14746	14057	13244	18558	13773	3989	9493	20744	19693	21464	25807	20519	23449	22053	17794	14109	17553	10626	10889	39530	8255	15420	24240	34797
rno-miR-542-3p	12	13	19	18	20	29	14	28	46	34	4	26	21	22	19	19	7	22	35	14	20	15	23	37	15	15	27	9	40	21	5	20	25	32	45	45	34	36	24	18	24	21	11	15	87	38	15	88	66
rno-miR-146a	185	241	511	439	474	572	422	637	751	947	163	581	256	358	392	488	547	462	643	401	396	384	533	477	459	576	590	591	777	592	191	469	1121	965	1413	1296	1064	968	607	695	513	633	413	342	4003	921	505	2280	2249
rno-miR-500	5	18	22	19	26	29	25	22	43	36	8	18	9	13	15	21	22	22	25	9	19	23	32	23	30	21	31	25	30	34	7	45	32	23	30	23	34	37	30	26	16	35	14	24	38	22	35	39	41
rno-miR-652	131	177	368	449	359	419	324	572	363	535	128	475	165	195	226	492	390	354	459	354	357	357	605	347	443	336	565	414	476	491	100	345	511	402	464	488	420	607	567	628	543	540	385	524	497	262	553	418	616
rno-miR-96	67	92	181	178	149	141	131	177	221	268	52	127	59	93	121	237	146	139	119	133	159	96	158	227	183	185	129	199	272	111	56	156	328	234	275	275	232	322	203	257	214	195	152	168	327	228	200	337	293
rno-miR-190	6	7	19	25	24	33	23	33	46	23	8	22	9	10	16	21	26	28	21	12	20	11	19	27	15	22	19	21	33	13	9	21	16	19	7	28	22	23	20	28	22	21	14	24	34	18	15	25	32
rno-miR-154	8	7	11	14	10	27	8	44	9	14	4	15	7	9	12	18	21	17	16	6	12	9	11	16	21	19	14	39	30	11	16	13	8	9	10	23	35	21	22	18	21	31	9	9	34	16	9	26	41
rno-miR-223	9	15	31	16	12	14	10	7	18	190	13	27	7	28	42	15	23	9	19	10	83	69	121	61	98	179	15	41	21	11	5	11	252	193	465	377	239	472	21	19	18	28	10	19	530	103	16	292	229
rno-miR-672	369	557	920	1237	993	1146	726	1367	985	1163	336	1102	667	744	878	1199	1010	892	1434	875	862	843	1315	830	989	928	1107	1088	1339	1305	383	922	683	644	608	628	650	710	1051	1445	1178	1094	1137	944	519	458	1444	421	594
rno-miR-141	361	673	1460	1991	1532	1899	1355	1735	2213	1793	411	1801	475	769	886	2043	1437	1599	2059	1129	1220	1007	1887	1488	1608	1199	1931	1909	2655	1806	546	1806	1724	1525	1498	1668	1695	2105	2324	2644	2142	1853	1616	1525	1765	1061	2126	1652	2069
rno-miR-99b*	8	8	7	15	15	18	13	27	15	26	7	16	12	9	18	18	13	15	15	9	14	15	25	20	7	24	12	10	11	13	9	12	29	11	13	17	15	23	13	16	16	16	12	17	41	17	19	29	36
rno-miR-33	6	12	30	26	25	22	21	32	44	37	5	24	10	16	19	27	16	21	43	23	15	18	37	24	33	14	33	40	40	26	9	32	19	26	30	33	43	40	43	33	24	35	28	23	34	24	35	33	30
rno-miR-92a	2738	2874	14042	11105	5028	6444	7229	8643	7273	10520	3310	16209	3190	3663	4299	10028	6620	10425	8455	8818	7328	12960	14242	7606	17995	6575	13862	10831	11811	16625	2632	12290	11705	11909	23020	15205	20437	14352	12518	12495	20588	12427	15127	18414	12270	9654	11799	9368	14438
rno-miR-322	115	159	339	429	272	388	277	416	265	558	98	462	163	230	248	348	341	289	459	315	323	345	425	294	430	360	337	455	378	492	173	223	583	531	883	832	712	714	487	549	505	443	299	364	1419	503	369	936	968
rno-miR-337*	6	14	19	12	10	21	14	22	8	13	10	7	5	4	12	28	15	11	9	8	16	17	22	23	16	14	18	26	16	15	11	14	26	18	13	31	41	23	17	29	17	14	8	9	36	20	7	40	42
rno-miR-199a-5p	99	177	275	301	260	357	204	365	315	401	110	255	122	183	200	307	245	235	253	181	262	232	328	263	201	249	214	313	348	307	121	193	410	300	383	457	411	466	365	298	275	333	203	214	1259	402	251	827	759
rno-miR-484	7	13	31	44	20	23	24	29	21	32	9	33	5	9	8	29	19	19	32	31	19	30	42	27	29	19	34	39	43	56	10	19	24	25	36	25	27	34	41	62	59	53	36	53	36	22	36	24	32
rno-miR-22*	8	6	32	26	19	20	29	32	38	28	7	15	8	7	9	25	32	24	21	16	32	20	16	34	18	20	23	27	24	19	6	20	21	22	12	24	16	20	36	27	22	23	15	16	31	17	25	36	30
rno-miR-200a	1427	2304	4699	7084	4763	6192	4525	6285	7564	6597	1442	5504	2126	2881	3530	5716	5533	5148	6132	4008	4046	3633	7002	5024	5776	4605	6812	6331	8391	6539	1893	5834	6308	5924	6072	6241	5431	7290	9172	8363	7105	6933	5579	5186	6864	3418	7580	6109	7273
rno-miR-193	396	464	1289	823	983	979	1515	955	1429	785	467	1421	678	552	549	815	716	1440	1196	893	691	859	840	693	1096	741	1339	934	1498	1101	177	1768	577	592	818	576	864	650	1128	965	1334	996	1105	916	345	464	1051	315	500
rno-miR-141*	18	27	63	141	48	63	43	112	89	91	14	87	23	29	33	102	75	69	100	87	45	50	128	82	109	61	110	115	133	157	44	92	100	91	102	108	88	138	123	158	148	114	111	94	126	55	147	89	156
rno-miR-29b	86	144	337	429	422	522	410	368	797	498	99	357	140	187	228	386	347	304	498	246	322	249	491	385	399	326	455	467	655	372	121	560	443	437	446	475	403	545	656	546	421	455	305	361	384	303	527	433	425
rno-miR-130b	25	49	87	119	71	108	72	119	105	169	32	149	27	47	63	148	62	121	124	89	103	90	182	93	150	106	86	120	120	106	33	71	135	108	207	162	137	173	101	172	151	136	120	89	220	94	94	153	183
rno-miR-188	24	18	24	28	18	26	26	21	25	56	14	33	29	19	20	36	14	17	39	20	31	41	53	32	41	30	32	25	31	44	8	14	52	57	101	59	79	86	36	32	40	24	13	23	124	55	25	99	109
rno-miR-33*	12	12	25	33	35	25	17	32	31	34	4	30	8	21	15	23	12	17	36	18	16	24	32	18	27	22	37	21	56	29	6	21	24	23	19	21	22	30	33	41	28	36	21	25	18	9	32	19	23
rno-miR-130a	274	369	818	735	693	942	683	899	822	1164	321	734	359	515	560	761	772	716	856	476	778	632	947	768	718	829	803	816	969	794	288	651	953	913	866	1192	1092	1267	1101	779	912	1005	553	608	1578	751	715	1170	1646
rno-miR-27b	16486	21674	50254	68197	43416	49476	46112	69491	61353	63825	15232	67146	22969	26340	27823	70737	49621	57521	69436	50889	38894	47183	68382	40415	74859	52881	80556	63017	80000	88997	17722	52239	84921	77473	90228	73102	82908	88022	92164	97267	74505	74727	61573	67876	104923	39609	78109	88068	95932
rno-miR-345-5p	61	109	240	172	263	300	292	302	367	323	74	276	134	95	122	207	253	247	269	181	200	206	261	233	210	204	285	194	393	155	40	334	162	159	101	141	133	150	264	176	191	284	165	159	88	109	273	96	139
rno-miR-93	122	206	342	322	427	396	298	407	404	691	151	416	176	244	260	367	342	326	422	225	447	336	477	413	410	446	294	309	406	299	115	321	479	366	516	556	388	529	419	392	391	364	278	304	799	349	348	607	602
rno-miR-375	23856	36074	81555	143542	71234	107004	57718	145303	96089	110744	23254	98289	39785	40783	50301	120551	93045	78409	104816	83777	72654	75341	123792	87695	118858	57444	132352	147341	146555	186626	37275	85270	100938	112428	110092	117631	114899	134764	146725	162092	170843	155319	129607	139750	100811	61515	164500	88006	123937
rno-miR-139-5p	5	17	47	83	25	59	46	70	54	63	10	57	17	19	28	76	40	53	69	51	27	43	66	48	68	51	92	66	91	57	30	61	67	49	57	56	62	68	69	108	68	75	64	47	85	45	60	66	68
rno-miR-384-3p	29	17	40	38	38	47	17	55	42	13	8	19	15	4	32	18	32	32	21	10	38	21	26	23	19	11	26	44	49	15	9	34	40	17	20	52	15	45	37	57	37	33	17	20	52	33	14	47	31
rno-miR-423	207	177	644	501	306	386	472	513	318	526	238	916	151	255	232	517	422	636	378	605	374	711	612	320	723	350	471	512	404	879	188	325	514	522	867	645	1047	610	446	520	912	461	734	786	630	833	496	512	721
rno-miR-30d	2385	3268	6338	8265	7590	7559	4941	9909	7393	6577	2712	8127	3149	5244	5048	8301	6809	5959	9084	5306	6311	5746	7707	5756	7095	5338	7623	8377	7127	9361	3050	5423	5382	4615	4889	5228	5309	6486	8458	13366	8408	7995	7375	7456	4854	4015	10387	3854	6117
rno-miR-499	7	15	22	21	37	24	16	41	19	36	13	33	17	22	23	21	30	20	45	31	25	34	35	34	34	28	26	28	32	22	7	25	24	26	25	35	31	42	40	36	25	22	21	23	37	19	41	34	49
rno-miR-151*	1060	1560	2768	4446	2943	3122	2368	4297	3148	4686	1064	3770	1831	1867	2139	4830	3618	3357	3976	3352	2780	2999	5219	3187	4324	3477	4381	4261	4694	5436	1209	2895	6152	5093	6241	6284	5810	6433	4594	5451	5197	4650	3984	4250	8755	3017	4666	6497	8168
rno-miR-221	55	94	148	110	147	144	85	157	131	502	44	160	89	104	105	133	105	117	137	89	176	156	228	188	176	282	101	101	93	102	45	59	380	314	381	429	304	431	125	110	101	150	64	126	471	206	117	361	402
rno-miR-374*	5	13	35	59	17	38	25	40	40	56	8	31	7	5	20	34	33	30	31	19	25	27	59	35	48	27	44	43	45	46	11	28	66	68	89	87	60	71	48	66	42	60	36	27	100	39	56	70	85
rno-miR-23a	373	689	1274	1589	1380	1668	1236	1890	2103	2268	483	1660	881	935	884	1621	1612	1240	1700	1196	1239	1181	1753	1363	1626	1537	1481	1471	2036	1548	497	1140	2295	1839	1780	2318	1974	2476	2231	1979	1501	1971	1131	1329	3568	1163	1786	2751	3222
rno-miR-505	13	18	24	29	38	33	25	61	35	34	17	42	16	23	20	35	36	36	53	20	34	26	60	33	15	53	24	34	36	26	6	27	31	24	21	26	25	36	20	33	34	30	20	21	26	11	56	13	32
rno-miR-101a*	7	13	24	21	27	24	20	17	34	32	9	30	16	18	17	23	18	21	31	20	30	11	22	15	19	24	28	28	28	26	8	17	26	30	24	29	15	28	31	36	20	35	20	15	29	13	30	20	25
rno-miR-101b	434	531	1022	1308	1196	1081	1222	1075	1507	1088	488	1381	531	689	713	1272	998	1302	1302	942	995	1170	1363	1092	1315	1011	1252	1070	1564	1223	291	1412	1237	1095	1415	1133	1029	1274	1541	1445	1526	1201	1275	1074	1057	485	1188	894	1108
rno-miR-138	4	10	10	18	16	28	14	35	10	34	5	6	5	7	13	25	28	20	21	9	25	9	21	19	17	20	8	26	23	20	11	12	14	18	8	44	24	26	22	21	16	18	9	8	72	25	21	26	50
rno-miR-9	0	30	23	46	22	23	11	39	25	20	7	12	15	9	13	72	27	12	18	11	31	10	16	22	26	13	6	19	21	16	20	17	21	19	16	82	38	41	37	22	50	30	18	20	99	13	26	58	74
rno-miR-3545-3p	8	12	22	21	27	10	30	25	18	16	16	22	23	5	4	25	12	16	23	18	17	7	14	16	9	15	12	16	16	13	6	21	14	16	18	14	17	13	12	10	11	25	18	23	14	0	31	6	24
rno-miR-455*	10	6	24	62	22	33	15	42	19	47	12	29	0	13	15	25	25	27	37	24	22	33	34	13	18	21	42	37	50	43	7	36	41	32	68	47	46	43	46	47	49	39	32	24	73	22	35	45	57
rno-miR-664-2*	4	10	22	33	23	28	16	29	26	32	0	28	12	21	16	31	34	23	29	26	20	22	26	24	29	25	42	33	32	36	6	30	45	21	36	46	44	49	38	38	34	38	29	22	40	21	33	43	43
rno-miR-219-5p	5	10	13	18	27	17	29	14	49	16	4	14	9	0	7	24	10	22	28	16	6	11	20	16	17	12	33	21	28	19	6	23	11	18	12	19	11	17	34	27	16	22	10	11	25	8	31	12	18
rno-miR-3585-5p	7	12	16	24	25	23	14	21	13	29	6	20	6	8	12	25	17	17	19	7	15	17	10	11	69	18	14	25	35	28	9	14	14	22	13	13	17	26	34	24	14	34	11	8	87	16	12	86	56
rno-miR-322*	7	17	19	21	36	21	14	33	15	43	10	24	17	16	11	11	35	21	42	22	21	26	33	31	19	33	19	28	33	29	0	22	31	34	31	36	33	41	24	27	16	34	31	18	93	13	18	49	61
rno-miR-598-3p	4	7	18	24	27	17	18	50	36	24	4	13	9	4	11	19	25	20	16	6	16	13	22	12	24	11	17	24	38	37	0	22	19	17	9	20	15	16	8	17	23	11	8	22	24	16	17	27	28
rno-miR-384-5p	6	11	25	29	27	37	5	31	19	5	0	9	7	11	12	24	30	16	16	7	31	14	15	23	14	16	10	22	23	10	9	21	32	22	20	39	15	29	26	36	21	15	15	15	67	32	13	35	46
rno-miR-29a*	0	20	33	42	37	35	23	24	35	30	9	19	12	22	26	26	28	20	18	11	37	21	37	26	22	31	22	27	27	30	7	21	25	25	20	45	24	31	50	27	22	22	17	19	26	12	24	27	26
rno-miR-27a*	34	44	102	11	56	9	4	5	9	36	19	49	8	40	41	16	11	6	11	5	19	33	35	33	57	34	9	22	19	16	0	9	56	32	84	67	52	41	10	8	18	15	10	7	51	12	13	43	26
rno-miR-409-5p	6	10	17	10	9	19	5	14	12	7	5	0	5	10	8	8	15	7	9	10	26	13	14	15	12	10	7	27	7	10	13	6	19	20	13	21	27	15	10	18	10	7	7	5	30	12	4	22	33
rno-miR-324-5p	0	4	17	17	25	37	17	41	33	46	5	29	14	9	9	31	23	22	24	17	11	24	43	29	22	20	37	33	58	24	9	25	23	20	23	29	25	27	28	29	33	33	17	28	27	34	34	28	43
rno-miR-708	11	15	12	12	15	20	9	28	11	27	4	17	15	19	16	15	20	17	14	16	27	17	19	9	12	19	9	13	16	6	0	7	16	18	17	24	12	20	12	8	12	28	6	13	25	12	13	16	18
rno-miR-21*	83	83	350	9	209	5	8	5	14	97	89	342	35	72	89	10	5	10	15	8	71	174	188	129	376	123	9	49	9	14	0	10	130	105	262	135	183	112	6	11	16	9	13	17	95	47	10	80	64
rno-miR-31*	8	14	20	20	18	22	13	11	43	24	0	14	0	8	7	17	12	15	11	14	15	8	28	20	26	6	20	33	35	8	4	22	34	24	15	29	14	26	25	39	26	24	21	13	38	9	22	16	24
rno-miR-504	8	5	21	18	24	17	33	37	26	29	6	36	7	15	4	34	21	28	28	33	19	16	35	19	38	13	36	32	31	37	7	29	10	8	6	5	5	8	31	38	33	17	33	34	0	9	31	0	5
rno-miR-144*	7	16	43	26	12	12	17	7	31	55	5	19	5	14	9	33	15	25	22	16	14	6	18	18	30	0	26	25	6	20	9	4	33	44	40	46	23	25	32	38	18	36	15	23	34	5	11	27	57
rno-miR-107	0	8	17	20	11	16	10	17	22	28	0	20	7	6	7	6	9	13	15	5	11	16	18	9	13	14	24	18	27	14	7	13	19	17	11	18	13	32	15	13	15	19	5	13	29	14	16	31	29
rno-miR-143*	0	7	14	9	4	7	7	12	11	11	6	13	9	5	7	9	6	14	9	7	11	5	4	13	5	10	8	7	6	15	0	7	11	5	8	16	22	9	14	5	5	8	4	9	11	7	12	6	13
rno-miR-411*	0	11	12	16	8	13	11	19	12	15	0	12	9	13	7	9	15	14	8	12	9	14	15	17	10	14	17	20	17	11	4	15	19	18	16	28	21	29	17	13	12	21	8	13	49	15	10	44	57
rno-miR-362*	5	7	15	8	15	19	17	19	41	24	4	17	0	12	13	14	16	18	19	8	13	13	25	15	18	9	20	18	36	12	0	22	18	18	7	13	11	23	35	24	22	20	9	11	27	13	31	18	30
rno-miR-376c	0	7	16	9	5	16	16	19	12	9	6	6	6	8	8	6	11	8	12	0	7	6	4	20	10	17	9	7	9	7	0	7	17	12	11	25	15	12	10	7	7	9	8	9	19	6	8	13	31
rno-miR-409-3p	9	7	13	22	10	16	9	38	11	7	4	8	0	15	6	11	17	9	11	0	21	17	11	10	16	15	5	16	5	16	0	7	16	7	17	22	33	21	5	8	13	11	6	6	38	9	14	28	47
rno-miR-17-1-3p	7	0	15	19	14	11	17	15	14	24	0	29	0	13	10	16	19	15	10	9	13	16	33	17	24	23	15	14	29	18	5	22	37	21	43	27	23	32	11	21	17	20	18	15	35	23	19	33	39
rno-miR-380*	7	4	12	7	8	12	12	6	11	8	7	8	0	10	7	12	9	7	5	6	0	9	15	9	10	15	9	13	9	6	0	7	18	10	11	15	23	21	11	11	5	6	7	6	55	9	5	30	24
rno-miR-190b	5	4	9	15	4	12	12	16	34	13	0	6	0	4	6	17	12	9	21	9	7	7	18	17	12	10	16	13	38	22	0	22	14	20	9	16	14	18	25	17	17	20	15	16	23	9	17	16	26
rno-miR-369-3p	7	4	8	10	12	19	0	21	4	9	0	7	4	6	5	8	13	9	11	6	13	9	9	19	9	10	0	8	5	4	5	12	7	8	7	10	13	8	10	6	6	6	6	4	13	4	5	14	29
rno-miR-674-3p	0	5	12	11	9	7	8	14	12	30	4	19	0	4	8	9	16	13	15	7	7	10	21	13	18	10	11	7	21	16	0	6	19	14	28	8	18	13	16	24	20	12	10	13	25	17	11	24	26
rno-miR-421*	0	8	7	11	9	7	8	11	11	26	0	21	4	8	8	17	15	4	13	10	11	12	13	19	7	18	7	12	10	10	0	4	22	13	21	21	21	19	14	18	16	13	6	9	35	13	14	17	24
rno-miR-200c*	5	0	7	5	14	8	5	10	9	5	4	5	7	5	4	7	11	7	7	10	9	9	8	8	11	5	12	9	12	11	0	4	4	7	0	10	13	11	16	10	12	6	8	6	5	0	8	4	12
rno-miR-339-5p	0	4	13	16	0	8	11	22	15	25	0	8	8	6	7	17	12	18	9	8	9	11	12	7	8	15	11	13	11	16	6	11	13	20	15	19	18	29	9	9	12	11	11	7	21	11	19	22	38
rno-miR-30c-1*	5	5	11	29	5	10	6	20	8	19	0	7	0	7	4	11	22	9	12	11	6	8	12	0	33	7	23	18	13	23	6	14	28	42	52	40	50	53	25	48	35	37	20	23	78	23	30	62	73
rno-miR-15b*	0	4	12	12	6	13	10	11	19	30	0	11	0	8	0	12	4	7	14	7	7	9	22	18	12	5	19	21	21	18	7	21	21	15	22	23	32	19	23	28	25	22	15	19	43	10	19	25	47
rno-miR-351	0	5	15	29	8	18	13	14	0	29	0	12	0	6	10	20	8	10	18	15	12	20	21	12	23	6	17	19	18	24	11	11	10	0	7	6	13	8	20	27	30	25	15	23	6	24	15	5	5
rno-miR-25*	0	5	15	5	12	9	7	14	16	23	0	8	0	4	9	9	9	6	19	6	8	0	10	13	6	8	19	7	20	11	0	16	14	15	12	12	13	24	11	14	17	17	8	6	17	13	15	9	19
rno-miR-674-5p	0	6	10	8	7	0	4	8	8	18	0	8	4	5	11	6	6	5	9	5	8	10	8	5	8	11	11	7	6	6	0	13	13	11	14	17	10	16	5	5	7	8	6	0	23	5	5	11	16
rno-miR-1249	5	4	17	9	8	11	7	18	16	19	5	13	0	5	0	8	0	10	8	9	5	10	14	9	15	11	17	12	17	8	4	8	7	0	8	10	11	7	10	14	20	17	9	11	4	13	16	5	8
rno-miR-24-1*	0	7	12	15	0	8	10	9	25	15	0	13	0	4	0	8	14	10	15	8	9	8	11	6	11	11	24	8	32	8	5	24	14	6	24	11	12	18	21	24	10	8	8	11	13	13	12	11	11
rno-miR-219-1-3p	0	8	7	19	6	6	0	8	5	17	4	11	4	0	5	11	7	0	8	8	0	8	15	13	17	6	14	9	15	16	8	5	9	13	26	13	16	15	14	13	23	14	10	19	24	7	8	13	23
rno-miR-382	6	8	10	14	0	29	0	28	10	7	6	0	5	5	6	11	10	11	10	11	14	0	18	10	12	6	14	18	5	6	8	11	11	5	6	12	13	10	8	14	17	8	14	13	14	5	6	15	12
rno-miR-672*	0	9	12	16	7	13	6	13	14	16	5	13	0	0	10	23	21	7	23	17	6	19	17	9	16	9	16	21	22	24	0	11	17	22	16	17	19	13	28	19	19	17	14	17	18	9	16	8	21
rno-miR-183*	4	0	14	16	0	7	4	16	5	18	4	16	0	7	11	16	12	12	12	7	7	5	26	19	24	14	10	16	14	9	0	12	30	35	27	35	28	33	16	24	25	11	10	24	33	23	19	42	48
rno-miR-340-3p	0	6	11	15	8	11	0	15	11	26	0	10	0	4	5	19	14	12	10	10	7	12	16	4	9	9	10	18	8	15	7	8	26	17	23	19	19	34	14	20	22	17	14	19	44	16	8	32	30
rno-miR-125a-3p	0	6	9	16	5	6	5	13	10	15	0	6	0	4	5	17	9	9	8	6	7	8	13	8	19	4	19	8	12	23	0	0	29	22	23	21	38	28	17	14	18	11	8	13	32	8	6	26	44
rno-miR-221*	4	0	11	11	0	11	4	12	0	20	9	13	0	5	0	10	6	5	12	8	12	4	13	6	8	12	10	11	5	11	0	4	16	15	12	27	11	13	15	7	13	25	7	8	23	13	10	18	23
rno-miR-16*	0	4	8	10	6	7	7	12	8	20	0	9	0	0	5	9	9	14	15	11	9	10	18	5	11	7	16	15	16	7	0	14	15	10	11	14	9	10	12	14	10	14	12	12	8	7	13	9	13
rno-miR-298	0	5	17	19	6	11	0	11	11	10	0	12	0	7	10	8	4	7	5	6	4	9	11	8	11	8	7	6	7	9	5	7	16	10	18	35	15	15	11	15	10	9	6	9	66	18	0	44	24
rno-miR-148b-5p	0	7	13	15	9	9	7	8	14	23	0	18	0	0	13	15	15	11	22	10	9	0	18	8	20	22	9	25	10	16	5	5	27	29	12	26	20	25	20	20	19	19	18	14	30	14	15	28	34
rno-miR-3577	4	0	24	14	8	20	10	37	11	24	0	21	4	8	7	35	21	19	26	13	11	14	30	10	30	8	30	21	16	40	9	12	4	0	6	4	0	9	25	41	39	31	36	29	4	4	30	0	5
rno-miR-195*	0	0	7	10	5	8	6	14	5	20	0	4	0	5	10	15	5	0	15	8	7	10	12	4	9	10	5	6	12	14	0	9	19	9	15	25	18	21	14	16	9	12	11	8	29	5	7	23	30
rno-miR-671	0	0	8	17	0	13	11	18	13	23	0	10	0	0	0	21	18	19	9	18	5	4	19	10	17	12	33	15	20	26	8	20	10	20	36	15	25	33	25	53	38	30	22	32	35	18	20	26	29
rno-miR-130b*	0	5	7	13	4	13	5	13	4	25	6	13	0	6	0	12	0	11	0	10	8	0	16	12	10	6	7	5	15	11	5	5	4	5	12	9	16	13	7	12	13	6	5	11	21	0	7	5	18
rno-miR-106b*	0	4	9	0	4	7	9	6	10	8	4	8	0	5	4	9	7	8	4	0	5	6	6	8	9	6	5	0	0	4	4	7	8	7	5	12	10	7	7	10	7	8	5	5	24	5	0	17	11
rno-miR-127*	8	5	12	11	10	16	8	29	0	4	0	7	4	5	0	5	0	15	7	4	14	9	6	17	11	10	7	15	11	0	0	6	0	4	5	8	18	7	6	10	0	8	8	8	6	12	0	10	11
rno-miR-363	0	5	5	5	0	7	0	8	6	22	0	9	9	0	6	12	4	0	6	4	6	12	13	7	17	9	4	7	7	20	4	7	28	24	40	42	33	48	11	5	0	17	7	6	66	10	4	31	48
rno-miR-29c*	4	4	10	8	9	16	7	5	17	0	0	6	6	4	4	6	10	11	11	0	8	4	10	0	7	8	9	5	8	0	0	8	6	0	9	5	6	6	8	4	9	6	6	6	0	6	7	0	8
rno-miR-184	9	0	33	0	17	12	0	60	25	26	26	61	10	0	0	61	4	19	57	41	0	13	44	41	5	44	63	7	36	54	7	38	25	20	77	32	36	0	42	49	36	9	40	52	14	34	40	65	109
rno-miR-187	0	4	5	6	0	6	9	10	6	7	5	8	0	5	4	7	0	6	9	11	6	4	4	0	4	0	0	15	13	12	0	9	9	5	6	6	11	5	7	11	8	8	6	8	5	6	11	0	16
rno-miR-376b-3p	4	4	6	0	6	11	7	11	11	6	5	6	0	9	6	6	0	0	5	4	12	6	9	15	4	9	5	8	6	4	0	9	8	5	8	8	14	8	4	4	6	7	0	0	22	0	6	20	33
rno-miR-874	4	0	11	13	11	8	5	7	5	12	0	4	0	0	0	13	7	10	8	4	5	5	11	8	9	5	4	7	15	4	0	9	7	4	6	5	11	11	0	4	5	7	8	0	8	7	6	11	12
rno-miR-215	23	28	60	13	34	5	0	8	0	14	8	31	13	22	22	0	8	4	0	6	35	34	107	65	39	23	9	9	4	8	0	0	153	93	82	124	70	158	13	10	7	8	0	8	79	14	8	64	111
rno-miR-26a*	0	5	8	11	0	5	10	21	22	14	0	6	0	0	4	12	5	11	17	9	0	0	6	10	0	4	12	10	15	5	0	15	8	12	6	0	9	12	11	19	19	17	9	8	5	4	14	4	7
rno-miR-495	5	5	4	9	4	20	6	15	11	10	0	5	0	5	0	11	7	6	5	0	0	4	4	5	6	0	5	13	8	8	0	4	4	0	0	8	16	9	7	13	4	8	5	0	28	7	0	12	26
rno-miR-362	0	0	0	8	7	11	0	4	9	8	0	4	0	6	0	7	8	4	7	5	5	4	8	6	5	4	6	6	10	7	0	6	10	9	8	12	7	4	8	4	6	6	0	7	16	7	8	9	17
rno-miR-153*	0	0	11	12	0	15	0	17	8	9	0	7	0	4	5	7	10	5	9	0	5	0	13	0	11	0	12	20	14	13	5	6	6	9	18	12	15	14	21	28	19	21	17	16	12	0	14	10	13
rno-miR-673*	0	0	8	7	8	15	6	12	6	9	0	0	0	0	0	10	12	0	6	0	7	4	4	9	5	7	5	11	7	9	0	8	10	18	7	13	23	15	18	4	9	14	0	5	21	7	4	29	24
rno-miR-7a-2*	0	5	5	9	12	10	10	28	10	5	0	0	0	0	4	8	10	8	7	0	8	4	0	9	6	0	4	8	5	6	4	0	7	5	6	7	5	7	6	7	10	0	0	7	7	0	5	8	4
rno-miR-503*	0	6	7	10	0	6	6	7	0	6	0	6	6	5	5	11	10	5	6	8	7	7	9	9	7	6	0	10	0	8	0	0	7	4	0	7	5	0	10	5	11	8	6	7	0	6	5	0	9
rno-miR-19a*	0	0	4	5	5	4	0	12	0	4	0	0	4	0	0	5	5	8	12	4	0	8	7	4	9	5	6	10	8	11	0	0	13	9	6	11	10	14	0	14	5	12	8	7	14	0	7	11	15
rno-miR-345-3p	0	4	8	0	16	9	20	7	15	7	7	10	9	7	8	14	9	12	12	8	12	11	9	8	5	5	10	0	16	9	0	10	0	5	0	5	0	0	0	0	7	8	6	0	0	7	0	0	0
rno-miR-496	4	7	0	5	7	9	0	11	7	0	4	4	0	10	5	5	4	7	8	0	10	4	9	8	9	4	4	11	6	0	0	5	6	0	4	0	8	5	12	0	6	5	0	0	9	0	0	9	13
rno-miR-487b	0	4	7	0	0	9	0	6	0	8	0	0	4	0	4	8	4	6	0	0	6	7	0	8	9	7	5	13	9	5	0	6	10	10	11	17	18	11	5	13	9	9	10	0	20	7	0	10	20
rno-miR-379	0	0	8	0	6	6	0	12	11	5	0	8	0	0	0	8	7	8	4	4	5	0	7	8	4	10	13	0	7	0	0	13	0	8	0	4	8	5	9	5	9	14	0	4	16	5	0	6	20
rno-miR-7b	6	0	11	7	15	26	0	8	17	9	0	0	0	0	5	0	7	5	4	0	14	0	0	9	0	0	0	9	12	5	4	9	9	6	7	11	8	8	7	14	7	13	8	0	22	10	0	10	9
rno-miR-324-3p	0	0	6	7	4	9	6	5	6	4	0	12	5	0	0	5	0	5	5	0	4	0	9	6	4	8	5	4	7	15	0	0	4	0	9	0	6	7	6	7	10	4	0	0	0	6	6	0	0
rno-miR-93*	0	0	4	0	0	5	4	4	5	9	0	7	0	0	0	4	0	6	5	4	0	0	10	6	9	0	0	5	5	5	4	5	6	7	5	6	4	10	5	9	0	6	6	7	10	0	8	9	8
rno-miR-338	0	7	0	8	7	6	7	14	9	7	0	4	5	0	6	11	6	6	4	0	11	0	0	6	12	7	5	6	5	0	6	0	7	0	5	12	4	10	7	6	0	0	0	4	16	5	0	12	14
rno-miR-434*	0	0	8	9	4	11	4	7	7	0	0	0	0	0	4	7	7	4	0	0	7	9	7	19	0	10	4	11	0	0	0	6	9	7	9	12	13	7	5	7	7	4	0	0	19	4	5	14	19
rno-miR-431	0	0	12	5	0	9	0	8	5	6	0	0	5	4	5	5	10	0	0	0	8	10	5	8	9	8	0	0	5	0	0	0	16	9	7	0	23	10	5	6	7	0	5	6	24	6	0	11	29
rno-miR-376a	0	0	7	0	6	14	5	6	4	4	0	0	0	6	0	0	6	4	0	0	15	5	8	6	0	0	7	6	9	0	0	0	8	6	4	9	8	7	6	11	9	5	0	0	11	6	0	6	13
rno-miR-342-5p	0	0	4	0	4	6	0	0	0	6	0	0	0	0	5	5	4	0	8	4	0	0	14	0	8	6	7	7	6	12	0	0	7	6	4	6	8	8	5	10	15	16	0	6	12	0	7	5	5
rno-miR-224	0	7	4	10	0	0	4	12	0	4	0	4	0	0	0	7	0	4	0	5	8	0	7	4	0	8	0	0	0	7	6	0	4	5	10	12	10	11	10	7	4	10	5	4	18	0	5	11	23
rno-miR-540	4	0	6	4	7	4	0	8	0	4	0	5	5	0	5	12	0	6	0	5	13	6	4	4	7	0	4	4	0	13	0	0	16	9	22	23	35	12	0	6	8	7	0	0	43	11	0	26	33
rno-miR-433	0	0	4	4	0	5	4	10	0	0	0	0	0	0	5	5	6	9	4	0	4	5	7	6	6	0	0	7	9	5	0	5	0	4	5	9	9	12	6	8	8	4	6	5	12	0	0	8	10
rno-miR-147	0	5	8	0	4	5	0	5	0	22	0	9	0	4	7	0	0	0	6	5	9	4	19	16	19	23	4	10	4	5	0	6	42	20	55	33	35	45	7	0	0	5	8	0	52	6	6	35	27
rno-miR-382*	0	0	7	4	7	6	7	12	8	6	0	0	0	7	0	5	6	5	0	0	6	4	0	8	0	6	0	0	4	0	0	4	0	6	4	0	8	4	0	5	6	4	0	0	6	4	0	0	12
rno-miR-325-3p	0	5	5	5	6	8	5	7	5	8	4	6	0	0	0	0	8	6	4	0	8	0	0	8	6	0	5	6	6	0	0	0	5	0	0	4	6	5	5	4	0	0	0	0	10	0	0	9	7
rno-miR-10b*	0	4	4	5	0	6	6	0	4	6	0	5	4	0	9	0	6	5	0	0	0	4	8	0	0	0	5	5	6	12	0	7	6	4	7	10	0	14	0	6	6	4	0	4	12	7	0	6	8
rno-miR-494	0	0	7	0	5	20	0	4	0	9	4	4	0	12	6	9	13	5	5	7	7	0	4	15	4	13	0	9	0	0	0	0	0	0	6	8	7	5	0	4	7	0	0	0	15	0	4	7	12
rno-miR-34b	0	0	5	4	0	4	0	5	0	4	0	0	0	0	0	6	0	0	0	0	0	8	0	4	8	7	7	5	8	4	5	0	9	10	7	13	5	13	5	0	9	4	0	4	10	7	0	8	9
rno-miR-301b	0	4	0	4	4	5	0	5	0	9	0	0	0	0	6	0	0	5	0	0	5	7	13	7	7	9	0	4	4	0	0	0	6	8	11	15	0	17	6	6	4	4	0	4	22	5	0	16	18
rno-miR-129-1*	0	0	5	6	5	5	4	7	6	0	0	0	5	0	0	4	12	8	10	0	9	0	0	8	4	0	0	4	0	4	0	9	5	0	0	0	0	0	4	7	5	5	0	0	7	4	4	6	0
rno-miR-32	0	0	0	6	5	8	0	6	10	6	0	4	4	4	6	4	4	5	0	0	0	0	0	0	4	0	0	0	8	0	0	13	6	6	0	0	5	6	4	0	4	4	0	0	8	0	4	0	8
rno-miR-425*	0	0	0	0	0	0	4	8	0	11	0	6	0	0	0	4	0	0	4	9	4	0	0	5	5	6	11	4	6	0	0	4	13	7	4	6	0	7	5	0	6	5	5	5	11	4	5	8	15
rno-miR-702-3p	0	0	4	0	0	5	0	5	5	4	0	7	0	0	0	6	0	8	4	0	0	0	5	0	8	0	4	10	9	12	0	0	6	0	4	6	4	0	9	8	6	6	7	9	5	5	6	0	5
rno-miR-542-5p	0	4	0	6	11	0	0	0	0	4	0	4	0	0	0	0	6	5	0	4	0	0	4	4	5	10	4	0	5	0	0	4	0	4	0	5	9	4	5	4	4	5	0	6	5	4	0	5	4
rno-miR-323	0	4	7	5	6	8	4	5	5	0	0	0	4	9	0	0	10	0	0	0	9	6	0	0	0	6	0	5	0	0	0	9	0	0	0	8	5	8	0	6	0	4	0	4	5	0	0	6	5
rno-miR-299*	0	4	4	4	8	12	0	0	0	0	0	0	0	0	0	6	7	0	0	0	8	6	4	6	0	4	0	6	0	0	0	5	8	4	6	0	10	5	0	0	8	8	0	0	16	0	0	15	12
rno-miR-192*	0	0	0	0	0	5	0	0	0	5	0	0	0	0	0	0	0	0	6	0	0	0	0	0	6	6	7	0	5	0	5	6	8	5	7	4	4	8	5	4	6	4	0	5	9	0	0	6	5
rno-miR-1224	0	0	0	5	4	4	0	8	7	0	0	0	0	0	10	0	6	5	0	5	5	0	0	5	0	0	4	0	5	6	0	0	4	0	4	0	4	0	4	0	7	0	0	0	8	6	0	6	8
rno-miR-449a	0	0	0	5	4	0	0	0	0	9	0	5	0	0	0	0	4	0	4	0	6	8	9	0	5	5	0	0	0	0	0	5	13	7	17	11	9	13	0	4	0	0	0	5	22	6	0	19	16
rno-miR-330*	0	0	4	4	6	0	4	6	6	5	0	5	0	0	4	0	5	4	10	0	4	0	0	0	4	0	4	5	0	4	0	4	0	4	0	7	0	4	0	0	0	0	4	0	0	5	5	0	0
rno-miR-122	0	0	0	0	0	16	6	8	4	0	0	0	0	0	0	7	0	0	0	4	0	0	0	4	11	0	0	20	0	25	6	0	7	5	7	6	0	0	7	12	5	8	30	5	30	10	0	6	18
rno-miR-210*	0	0	0	13	0	0	0	6	4	6	0	5	0	0	0	0	0	0	5	4	0	0	4	6	7	0	0	4	0	7	0	0	4	4	0	4	10	0	14	8	4	7	5	0	5	5	0	5	10
rno-miR-350	0	0	0	0	4	7	8	5	0	6	0	4	0	0	5	0	0	0	8	0	0	4	4	6	0	0	0	0	0	0	0	5	16	15	4	9	8	13	5	6	0	6	4	0	7	4	4	4	14
rno-miR-27b*	0	0	0	0	0	12	0	5	4	0	0	0	0	6	0	5	0	0	0	0	0	7	0	0	0	5	7	0	0	6	4	0	0	6	6	9	7	6	5	9	8	4	0	0	6	7	5	11	12
rno-miR-203*	0	0	0	0	0	6	0	6	8	0	0	0	4	0	0	5	0	0	0	0	0	0	4	6	4	4	6	4	6	4	0	0	5	6	5	4	4	7	8	0	5	5	0	0	5	0	8	0	0
rno-miR-212	0	10	37	0	19	0	0	0	0	14	7	71	11	17	14	0	5	0	0	0	26	41	48	43	77	27	0	0	0	0	0	0	13	46	33	27	54	57	0	0	4	0	0	0	20	20	0	11	23
rno-miR-193*	0	0	0	5	0	6	0	6	7	8	0	0	0	0	0	4	0	0	0	4	0	0	0	0	0	0	4	4	0	8	4	0	5	0	0	0	0	5	5	14	8	8	7	0	0	0	8	0	0
rno-miR-132*	13	12	22	0	55	0	0	0	0	6	6	20	7	11	11	0	0	0	0	0	8	6	14	17	14	8	0	0	0	0	0	0	0	35	31	25	36	21	0	4	0	0	0	0	22	8	0	23	24
rno-miR-145*	0	0	0	4	5	0	0	4	0	0	0	6	5	0	0	0	0	4	0	0	0	0	0	0	0	0	5	6	0	5	0	0	5	0	0	0	6	6	4	4	7	4	6	0	6	0	5	8	5
rno-miR-129-2*	4	0	12	6	6	7	4	6	7	0	0	0	0	0	5	4	4	0	0	0	11	0	0	0	4	0	0	0	5	0	0	14	0	0	0	0	0	7	4	0	0	0	5	4	0	0	6	5	0
rno-miR-329	0	0	5	0	0	11	0	5	0	0	0	0	0	0	0	5	5	0	0	0	5	6	9	0	0	0	4	6	0	0	5	0	0	0	0	0	6	0	0	5	12	4	4	0	6	0	0	0	13
rno-miR-18a*	0	0	5	0	4	0	4	0	0	8	0	4	0	6	0	0	6	0	4	0	6	5	9	4	0	0	5	0	0	0	0	0	0	0	0	0	5	6	5	5	5	6	0	0	0	0	4	0	0
rno-miR-29b-2*	0	0	0	5	7	4	0	0	10	0	0	0	0	0	0	5	0	0	0	0	0	6	4	0	5	0	0	0	8	0	0	0	0	0	0	7	0	10	6	0	6	7	4	0	0	0	5	0	0
rno-miR-490	0	0	0	4	0	4	0	0	0	0	0	4	0	0	10	4	0	6	0	0	0	0	0	8	0	0	6	0	0	0	0	0	5	0	0	10	0	0	0	0	0	7	0	0	13	5	0	4	9
rno-miR-339-3p	0	0	0	0	0	0	0	0	0	5	0	0	0	0	0	0	4	0	0	0	4	0	0	4	0	0	0	0	0	6	0	4	7	0	6	0	0	6	0	0	4	5	5	0	12	0	0	4	8
rno-miR-34a*	0	0	0	4	6	4	0	0	0	5	0	0	0	0	0	6	0	6	0	0	0	0	4	0	0	7	9	0	0	0	0	0	0	6	0	0	0	5	0	4	4	0	0	0	0	0	6	6	0
rno-miR-493	0	0	0	0	0	4	0	4	0	0	0	0	0	0	0	4	0	4	0	0	0	0	5	0	0	4	0	0	0	0	0	5	0	0	4	0	7	7	0	6	0	0	0	0	7	4	0	4	13
rno-miR-466c	0	0	0	6	0	0	0	0	0	6	0	5	0	0	0	0	0	0	0	0	0	0	6	0	4	0	0	0	4	6	0	0	6	0	8	6	8	8	4	0	0	5	0	0	13	0	0	10	13
rno-miR-331*	0	0	7	0	0	0	0	0	0	0	6	4	0	0	0	0	0	0	0	0	0	4	0	4	0	4	0	0	0	0	0	0	10	0	0	0	4	4	0	0	0	0	4	0	0	0	0	4	6
rno-miR-137	0	5	0	0	6	6	0	9	0	0	0	0	0	5	5	0	0	0	0	0	8	0	0	8	0	0	0	0	7	0	0	4	0	0	0	6	0	0	0	0	0	0	4	0	0	0	0	0	0
rno-miR-377	0	6	4	0	0	11	0	5	0	0	0	0	0	0	0	0	0	5	0	0	0	0	5	0	0	6	0	4	4	0	4	0	5	0	0	0	5	0	0	0	0	0	0	0	5	4	0	4	0
rno-miR-190*	0	0	0	0	0	0	4	0	6	0	0	0	0	0	0	0	4	4	0	0	0	0	0	0	6	0	5	0	8	5	0	0	0	5	0	0	0	0	0	0	0	0	4	0	0	0	0	0	0
rno-miR-136	0	0	5	0	5	9	0	0	4	0	0	0	0	0	0	0	0	0	0	0	0	0	4	6	0	4	0	0	0	0	0	0	0	5	0	4	0	4	0	0	0	0	0	0	0	0	0	5	5
rno-miR-758	0	0	0	5	0	5	0	0	0	0	0	0	0	0	0	0	0	0	0	0	0	0	4	0	0	0	0	0	4	0	0	4	0	0	0	4	5	0	0	0	0	4	0	0	11	0	0	0	5
rno-miR-338*	0	0	0	0	0	0	0	4	5	0	0	0	8	4	5	7	0	0	4	0	8	0	0	6	0	5	0	0	0	0	0	4	0	0	0	0	0	0	0	0	0	0	0	0	0	0	0	0	0
rno-miR-667	0	0	6	0	0	6	0	0	0	0	0	0	0	4	0	0	0	0	0	0	7	4	0	0	0	0	0	5	0	0	0	0	0	0	0	0	4	0	0	5	0	0	4	0	0	0	0	4	4
rno-miR-223*	0	0	0	0	0	0	0	0	0	9	0	0	0	0	4	0	0	0	0	0	6	5	0	0	0	9	0	0	0	0	0	0	8	7	12	5	6	10	0	0	0	0	0	0	12	0	0	9	4
rno-miR-344a-3p	0	0	0	0	0	4	0	7	0	0	0	0	0	0	0	0	0	0	4	0	5	0	4	0	0	5	0	0	0	0	0	0	4	0	0	0	0	0	0	0	0	0	0	0	0	0	0	0	0
rno-miR-34b*	0	0	0	0	0	0	0	0	0	0	0	7	0	0	0	0	0	0	0	0	0	0	0	0	0	4	4	0	0	0	0	0	6	5	0	4	0	0	6	0	5	0	0	0	12	4	0	7	4
rno-miR-212*	4	0	0	0	0	0	0	0	0	0	0	0	0	0	0	0	0	0	0	0	0	0	8	8	4	0	0	0	0	0	0	0	6	10	7	11	7	11	0	0	0	0	0	0	8	0	0	8	0
rno-miR-493*	0	0	0	0	0	5	0	5	4	0	0	0	0	0	0	0	0	4	0	0	0	0	0	0	0	0	0	0	0	0	0	0	5	0	0	0	0	5	0	0	4	0	0	0	4	0	0	0	6
rno-miR-505*	0	0	0	0	0	0	0	0	0	0	0	0	0	0	0	0	0	0	0	0	0	0	0	0	0	0	0	4	0	0	0	0	5	4	0	0	5	0	0	0	6	5	0	4	0	4	0	0	0
rno-miR-653	0	0	0	0	0	0	0	0	0	0	0	0	0	0	0	4	0	0	0	0	0	0	0	0	9	0	0	0	0	0	0	0	0	0	0	7	0	0	0	0	0	0	6	0	4	0	0	4	7
rno-miR-19b-1*	0	0	4	0	4	4	0	0	0	0	0	5	0	0	0	0	0	0	0	0	0	0	6	0	0	0	4	0	0	0	0	0	0	0	0	9	0	0	0	0	0	0	0	0	0	0	0	0	0
rno-miR-369-5p	0	0	0	0	4	5	0	4	0	0	0	0	0	0	0	0	4	0	0	4	0	0	0	0	0	0	0	4	0	0	0	0	0	0	0	0	0	0	0	0	0	0	0	0	8	0	0	0	8
rno-miR-485*	0	0	0	0	0	0	0	0	0	0	0	0	0	0	0	0	0	0	0	0	0	0	0	0	0	5	0	5	0	0	0	0	0	0	0	0	0	0	0	0	5	0	0	0	5	0	0	0	5
rno-miR-296*	4	0	6	0	0	0	0	0	0	0	0	0	0	0	0	0	0	0	0	0	0	4	0	0	5	0	0	0	0	0	0	4	0	0	4	0	0	0	5	0	0	4	0	0	0	4	0	0	0
rno-miR-181b-1*	0	0	0	4	0	0	0	4	0	0	0	0	0	0	0	0	0	0	0	0	0	0	0	0	0	0	0	0	0	0	0	0	0	0	0	0	0	6	0	0	4	4	0	0	8	0	0	0	5
rno-miR-10b	0	0	0	0	8	0	0	0	0	4	0	0	0	0	5	0	0	0	0	0	0	0	0	5	0	0	0	5	0	0	0	0	0	0	0	4	0	0	4	0	0	0	0	0	0	0	0	0	6
rno-miR-485	0	0	0	5	0	6	0	4	0	0	0	0	0	0	4	0	0	0	0	0	0	0	0	0	0	0	0	5	0	0	0	0	0	0	0	0	7	0	0	0	0	0	0	0	6	0	0	0	7
rno-miR-146a*	0	0	0	0	0	0	0	0	0	0	0	0	0	0	0	0	0	0	0	0	0	0	4	0	4	0	0	0	0	0	0	0	0	0	0	0	0	0	4	0	0	0	0	6	9	0	0	4	0
rno-miR-501*	0	0	0	0	0	0	0	0	0	0	0	0	0	0	0	0	0	0	0	5	0	0	0	5	0	0	0	4	0	0	0	0	0	0	0	5	0	0	0	0	0	0	0	0	4	0	0	8	6
rno-miR-191*	0	0	0	0	0	0	0	0	0	0	0	0	0	0	0	0	0	0	0	0	0	0	0	0	0	5	0	0	0	0	0	0	4	0	0	5	4	0	0	0	0	0	0	0	4	4	0	6	4
rno-miR-370	0	0	0	0	0	0	0	4	0	0	0	0	0	0	0	0	0	0	0	0	0	0	0	4	0	0	0	4	0	0	0	0	0	0	0	7	4	0	0	0	0	0	0	0	4	4	0	0	8
rno-miR-201	0	0	0	0	0	0	0	0	0	0	0	0	0	0	0	0	0	0	0	0	0	0	0	0	6	0	0	0	0	7	0	0	0	0	0	0	0	5	0	0	0	0	0	0	4	0	0	5	5
rno-miR-3542	0	0	0	4	0	0	4	0	0	0	0	0	0	0	0	0	0	0	0	0	0	0	0	5	4	0	0	0	0	0	0	0	0	0	0	0	0	0	0	0	0	0	0	0	0	0	0	0	0
rno-miR-128-1*	0	0	0	0	0	0	0	0	0	0	0	0	0	0	0	0	0	0	0	0	0	0	0	0	0	0	0	0	0	0	0	0	4	4	0	0	4	0	0	0	5	0	0	0	4	0	0	6	4
rno-miR-376a*	0	0	5	0	0	0	0	0	0	0	0	0	0	0	0	0	0	0	5	0	6	0	4	0	0	0	0	0	0	0	0	0	0	0	0	4	5	0	0	0	0	0	0	0	0	0	0	0	0
rno-miR-503	0	0	0	0	0	0	0	4	0	0	0	0	0	0	0	0	0	0	0	0	4	4	0	0	0	0	0	0	0	4	0	0	5	0	0	0	0	0	0	0	0	0	0	0	5	0	0	0	0
rno-miR-135a	4	4	0	4	0	0	0	4	4	0	0	0	0	0	0	0	6	0	0	0	0	0	0	0	0	0	0	0	0	0	0	0	0	0	0	0	0	4	0	0	0	0	0	0	0	0	0	0	0
rno-miR-299	0	0	0	0	0	0	4	0	0	0	0	0	0	0	0	0	0	0	0	0	0	0	0	0	0	0	0	6	0	0	0	0	4	0	4	0	0	0	4	0	0	0	0	0	5	0	0	0	0
rno-miR-20b-5p	0	0	0	0	0	0	0	0	0	0	0	0	0	0	0	0	0	0	0	0	5	0	0	0	0	4	0	0	0	0	0	0	4	0	4	0	0	4	0	0	0	0	0	0	0	0	0	0	4
rno-miR-668	0	0	0	0	0	4	0	4	0	0	0	0	0	0	0	0	0	0	0	0	0	0	0	0	0	0	0	5	0	0	0	0	0	0	0	0	0	0	0	0	0	0	0	0	5	4	0	0	0
The 87 miRNAs that are differentially expressed after RIN correction. Note that the RIN correction only changes the statistical parameters, but not the counts. So the read counts in this table are the same as Additional Text Document 1, although the number of miRNAs are different.
[truncated: 12 more columns]
