# Supplementary material for: Co-sequencing and novel delayed anti-correlation identify function for pancreatic enriched microRNA biomarkers in a rat model of acute pancreatic injury
Source: BMC Genomics. 2018 Apr 27;19:297. doi: 10.1186/s12864-018-4657-2 (PMC5922017; doi:10.1186/s12864-018-4657-2)
Supplement: Supplementary file 6 — Differentially Expressed mRNAs Following Correction for RIN Bias. List of mRNAs that were differentially expressed between treated and controls during at least one time point during the experimental time course following application of a statistical correction for treatment related difference in RNA quality. (TXT 4114 kb) [file 12864_2018_4657_MOESM6_ESM.txt]

GENE_ID	Cerulein_1h	Cerulein_3h	Cerulein_5h	Cerulein_24h	Cerulein_1h.1	Cerulein_5h.1	Cerulein_5h.2	Control_5h	Cerulein_24h.1	Cerulein_24h.2	Cerulein_24h.3	Cerulein_24h.4	Cerulein_24h.5	Control_24h	Control_24h.1	Control_48h	Control_1h	Control_1h.1	Control_1h.2	Control_3h	Control_3h.1	Control_3h.2	Control_5h.1	Control_5h.2	Control_24h.2	Control_24h.3	Control_48h.1	Control_48h.2	Control_48h.3	Cerulein_1h.2	Cerulein_1h.3	Cerulein_1h.4	Cerulein_1h.5	Control_1h.3	Control_1h.4	Control_1h.5	Cerulein_3h.1	Cerulein_3h.2	Cerulein_3h.3	Cerulein_3h.4	Cerulein_3h.5	Control_3h.3	Control_3h.4	Control_3h.5	Cerulein_5h.3	Cerulein_5h.4	Cerulein_5h.5	Control_5h.3	Control_5h.4
BIVM:ENSRNOG00000022894	18	1	131	348	27	128	113	159	314	370	312	314	307	136	145	137	115	122	213	115	92	143	124	97	154	134	139	101	152	37	34	64	124	137	104	109	88	16	27	49	104	134	121	132	113	156	172	136	159
Atg14:ENSRNOG00000011873	15	32	153	283	33	201	121	87	242	301	294	264	198	68	56	100	88	82	136	83	85	71	57	62	105	72	63	66	67	76	51	75	82	63	98	74	111	32	38	69	55	88	72	66	191	219	137	187	73
Fam227b:ENSRNOG00000037124	1	1	11	29	3	12	12	9	46	51	49	35	36	9	15	8	15	19	26	3	17	16	16	13	13	14	11	7	11	7	4	5	10	18	9	14	8	0	0	9	10	17	14	18	13	17	8	16	19
Eddm3b:ENSRNOG00000033532	0	0	7	10	0	3	4.32	0	11.71	8	1	2.85	2.12	0	0	2	0	1	4	2	0	1	1	0	1	0	0	0	0	0	2	0	1	1	0	0	0	2	0	0	1	2	1.34	0	3	2	1	1	0
Hist1h2ai:ENSRNOG00000048639	7.71	6	6.43	156.78	3.03	22.01	10.86	17.85	70.07	249.92	106.79	121.87	107.24	4.17	4.34	15.35	9.21	15.75	93.12	9.13	11.32	10.67	9.35	4	23.81	10	15.6	3	21.92	7	2.92	12.96	4.76	23.23	10.92	8.41	33.82	4	10.83	17.54	2.23	10.57	11.3	7.52	21.02	30.5	15.13	11.49	15.69
Zfp385b:ENSRNOG00000019065	0	0	5	32	3	20	6	15	28	28	38	35	36	13	9	13	12	7	8	6	12	7	10	6	24	2	10	8	10	0	1	2	12	7	12	13	4	0	0	1	12	15	16	14	10	12	3	9	9
Pla2g4cl1:ENSRNOG00000026764	0	0	0	11	0	0	1	1	4	7	9	4	1	0	2	3	1	0	4	1	2	2	0	1	1	0	1	1	1	2	2	0	2	8.34	0	2	2	0	1	0	3	2	0	1	2	1	0	1	0
Qprt:ENSRNOG00000016980	7	13	3	28	9	5	8	12	29	32	35	30	41	5	6	12	12	4	17	10	9	6	14	7	5	5	7	6	9	15	5	3	9	14	13	11	10	6	4	11	11	9	9	2	2	5	3	2	5
Ssuh2:ENSRNOG00000005734	2	1	1	3	1	2	1	0	1	0	2	1	3	0	0	0	3	3	2	0	3	1	2	5	0	0	1	2	1	2	0	0	1	0	1	0	0	0	0	0	0	2	0	1	0	3	0	2	1
Ugp2:ENSRNOG00000008079	98	132	298	1215	175	380	388	142	1006	1675	1388	1080	939	190	177	176	143	123	572	121	116	173	186	157	193	146	166	140	202	163	223	221	126	159	138	118	193	118	215	176	102	167	104	136	360	484	309	155	169
ENSRNOG00000050729	1	0	0	8	0	1	0	1	4	1	4	6	5	3	0	1	6	1	1	0	3	1	1	2	0	2	1	0	1	0	1	0	3	0	3	3	1	2	0	0	3	0	2	0	0	2	0	0	2
Eme2:ENSRNOG00000024867	18	30	120	268	102	170	139	92	202	237	202	221	225	82	76	136	135	106	114	74	87	91	65	69	124	81	108	85	92	64	37	79	79	136	98	88	109	116	49	77	112	92	116	119	175	164	141	80	81
Nqo1:ENSRNOG00000012772	10	21	29	79	16	39	36	18	65	67	88	90	87	10	4	10	18	9	50	45	10	2	68	10	20	10	5	8	10	6	10	15	6	20	12	15	11	16	24	20	7	5	15	11	26	19	24	66	20
Ntmt1:ENSRNOG00000024809	44	70	133	251	136	142	142	73	159	290	287	211	214	62	53	58	73	83	163	77	70	91	83	70	51	51	58	68	60	124	166	161	59	78	60	49	213	38	124	164	55	85	55	58	147	155	183	146	82
ENSRNOG00000042020	0	0	4	3	0	1	4	4	6	4	4	4	1	0	0	3	1	1	2	2	2	2	3	2	5	5	6	6	1	0	0	2	4	4	2	0	3	0	0	0	2	3	3	3	2	17	9	12	4
Pip5kl1:ENSRNOG00000048676	0	0	0	0	1	0	0	0	0	1	0	1	1	0	2	0	1	1	2	1	1	0	1	0	4	1	3	0	4	0	0	0	0	2	4	0	2	0	1	0	1	0	0	0	0	0	2	0	0
ENSRNOG00000049752	0	0	0	1	0.5	2	0.5	1.5	4	3.5	3.5	2	4	1.5	1.5	0.5	0.5	1	4.5	4.5	1	1	4.5	0	2	2.5	3	1.5	1.5	1.5	0	0	0.5	1	1	1	0.5	0	2	0.5	1	2.5	0.5	0.5	2	0.5	1.5	1.5	0.5
Zswim2:ENSRNOG00000032579	0	0	0	0	0	0	0	0	0	0	0	0	0	0	0	0	0	0	0	0	0	0	0	0	1	0	0	0	0	0	0	1	0	0	0	0	0	0	0	0	0	0	0	0	0	0	0	0	1
Polb:ENSRNOG00000019150	54	87	361	897	144	496	333	134	650	1136	865	672	693	200	190	168	139	137	418	132	116	209	207	116	195	143	131	117	160	156	205	363	127	151	106	127	316	166	279	418	138	171	127	161	531	693	653	256	169
Add2:ENSRNOG00000015903	1	0	8	11	5	5	4	3	2	1	6	3	3	2	1	8	5	7	3	4	1	2	1	3	2	5	3	4	2	5	10	8	5	1	10	2	0	1	3	4	3	7	6	10	3	5	4	2	2
ENSRNOG00000019888	0	0	1	0	0	0	0	1	0	3	2	1	1	0	0	0	0	1	0	0	1	0	0	0	0	0	0	0	0	0	0	0	0	2	0	0	0	0	0	1	0	0	0	0	0	0	0	2	0
Vkorc1:ENSRNOG00000050828	93	45	195	500	277	232	176	541	545	375	473	580	560	694	637	584	672	507	498	385	415	757	628	544	692	614	612	642	759	323	307	491	661	454	562	491	350	44	201	313	534	615	463	542	203	298	306	416	600
Trip10:ENSRNOG00000047448	133	214	589	782	221	632	521	113	496	690	581	536	389	90	61	101	125	131	249	147	104	106	95	92	121	75	87	76	69	302	255	461	81	151	109	140	408	246	316	401	109	105	123	118	572	628	515	271	96
Supt4h1:ENSRNOG00000007845	50	74	219	771	78	275	229	221	673	721	795	877	713	207	234	234	202	214	433	150	172	191	241	203	184	172	214	190	211	97	174	241	204	205	196	133	177	69	131	201	184	221	193	185	210	430	288	228	184
Myl4:ENSRNOG00000050675	0	4	0	16	0	3	4	5	11	8	9	4	8	2	1	1	1	1	10	0	1	0	1	1	1	2	1	0	1	4	1	4	3	0	0	0	6	2	4	1	1	0	0	2	0	4	1	2	1
Nol7:ENSRNOG00000017904	53	54	160	606	97	243	166	134	476	723	598	574	459	126	98	128	153	144	309	100	115	148	183	115	127	106	125	90	125	121	110	189	124	132	113	111	183	46	109	130	114	132	134	119	186	291	266	223	156
ENSRNOG00000046910	0	0	0	0	0	0	5	2	2	0	1	3	1	0	2	5	1	2	4	1	4	2	2	1	6	1	0	1	3	0	0	0	1	3	8	0	0	0	0	2	3	6	2	3	0	1	1	0	3
Ano2:ENSRNOG00000023561	1	1	3	2	2	5	0	3	2	5	2	5	2	1	3	1	0	0	6	2	1	2	0	0	2	0	1	0	1	0	0	10	0	1	1	1	1	1	0	5	0	0	1	0	4	2	1	2	0
Unc45a:ENSRNOG00000012357	85	123	313	645	164	402	425	173	441	564	493	497	377	128	127	159	141	124	327	147	132	156	180	147	173	151	130	138	125	179	183	223	115	153	130	133	233	164	213	253	125	129	131	149	401	470	397	193	134
RGD1309148:ENSRNOG00000023946	22	22	74	296	24	118	70	69	287	354	328	273	264	77	89	83	70	82	144	68	73	92	94	61	71	96	73	70	73	46	43	78	75	64	59	60	69	11	44	72	64	91	68	80	84	166	154	114	88
Cd200r1:ENSRNOG00000039048	0	5	13	57	11	15	19	0	40	68	54	24	18	3	10	4	11	2	31	2	4	4	7	3	4	7	1	1	10	22	14	14	3	10	8	6	12	5	11	15	6	5	6	3	12	27	11	12	1
Camp:ENSRNOG00000020733	0	0	0	0	0	1	1	0	1	0	0	0	2	0	0	0	0	0	1	0	1	0	0	0	0	0	0	0	0	3	0	0	0	0	0	0	0	0	0	4	0	0	0	0	1	1	0	0	0
Thbs4:ENSRNOG00000012471	10	15	27	45	17	28	19	3	11	23	14	33	21	6	3	5	13	5	22	3	10	3	0	3	5	2	8	5	7	40	52	17	8	12	11	1	8	26	16	14	10	6	15	3	23	14	10	1	6
Timm13:ENSRNOG00000019682	33	36	120	644	73	214	155	132	512	749	788	599	474	104	113	121	115	110	249	122	95	124	177	126	132	100	89	97	119	64	103	86	127	121	94	98	125	40	73	131	111	129	114	116	179	284	191	156	154
Fkbp8:ENSRNOG00000019944	107	188	390	1350	248	562	429	499	1115	1309	1333	1200	1025	338	334	364	502	372	537	332	337	356	366	338	429	329	351	359	372	226	271	421	300	385	357	366	355	184	245	422	330	338	393	377	477	538	371	434	344
Stc2:ENSRNOG00000020729	3	8	13	46	34	17	16	25	48	60	59	21	29	19	34	41	23	24	44	17	36	54	7	40	56	43	29	34	49	46	58	64	25	28	22	21	37	10	25	36	24	37	25	29	13	23	18	20	44
Rgl2:ENSRNOG00000000474	63	106	189	488	57	195	191	130	345	448	439	379	287	79	69	108	115	139	217	105	95	132	96	114	132	95	80	92	85	77	85	106	72	125	110	130	123	68	90	124	85	99	111	125	207	221	121	113	97
Xpo6:ENSRNOG00000016722	218	212	587	1626	495	773	670	376	1221	1611	1326	1121	1051	288	334	343	356	327	760	332	333	375	414	325	410	324	330	361	323	628	616	992	329	339	280	275	862	308	587	989	312	365	360	322	730	905	788	575	290
ENSRNOG00000023009	11	21	9	19	12	6	18	0	2	5	10	2	7	1	2	7	1	2	2	0	5	5	9	2	3	3	4	0	1	4	4	4	3	4	1	2	8	10	14	14	4	1	4	3	15	7	0	8	3
Pyroxd1:ENSRNOG00000012472	21	47	160	436	60	219	136	78	393	480	497	454	362	107	114	91	92	102	199	84	79	122	172	92	111	117	106	63	119	67	89	122	97	100	79	86	120	37	94	111	91	108	83	100	233	314	219	187	110
ENSRNOG00000049446	0.5	0	0	0.5	0	0	0	0	0	0	0	1	0	0	0.5	0	0	0.5	0	0	0	0	0	0	0.5	0	0.5	0	0	0	0	0	0	0	0	0	0	0	0	0	0	0.5	0	0	0	0	0.5	0	0.5
Dos:ENSRNOG00000024349	23	34	30	17	61	36	29	5	10	17	14	11	13	3	4	5	7	11	9	8	10	8	8	2	6	2	4	4	3	50	36	47	1	7	7	10	65	21	46	43	12	2	13	5	38	20	14	13	2
Zfp72:ENSRNOG00000029219	0	0	4	4	3	2	0	9	2	7	2	4	17	11	7	7	9	5	8	10	7	10	3	6	7	7	8	7	22	0	1	0	2	5	2	3	0	0	2	2	0	1	1	9	1	5	4	14	2
Actr8:ENSRNOG00000015280	18	33	148	465	56	180	160	137	402	426	431	380	334	110	124	110	130	122	215	112	119	133	147	130	124	125	98	114	98	60	62	85	125	129	111	89	119	66	55	70	107	149	109	122	165	262	177	148	148
Gipc3:ENSRNOG00000020593	3	1	24	5	9	14	13	3	6	12	2	3	3	0	1	0	4	3	3	3	1	1	3	0	5	3	2	1	0	8	15	17	0	0	0	1	8	3	12	9	1	3	3	2	10	6	13	0	0
ENSRNOG00000050963	488.83	736.19	445.54	683.62	577.52	899.77	267.82	941.62	985.49	755.85	618.81	935.13	775.98	514.85	574.21	738.46	619.06	990.37	608.38	687.58	575.54	644.33	612.42	305.34	734.62	772.71	633.79	326.44	749.14	483.35	479.83	783.02	822.97	889.65	267.12	691.93	810.92	282.17	381.38	1292.11	799.55	510.47	755.87	479.43	633.31	787.27	777.67	607.83	1032.94
Trim31:ENSRNOG00000021518	0	0	0	0	0	1	0	0	0	0	0	2	2	0	1	0	0	1	0	0	0	1	2	1	2	1	0	1	1	0	0	0	0	2	2	1	0	0	0	0	3	0	0	0	0	1	0	0	2
Acot7:ENSRNOG00000010580	13	24	59	222	44	42	71	97	208	185	163	204	152	48	47	55	56	74	113	72	92	70	66	86	72	59	46	74	33	55	33	71	55	83	51	48	64	24	55	78	59	63	52	64	81	52	99	102	63
Slc25a3:ENSRNOG00000008289	349	379	1232	4850	964	1877	1602	1327	2248	5187	4901	4424	3982	1342	1277	1267	1177	1301	2328	1144	1128	1378	1824	1312	1454	1271	1261	1172	1234	1146	1255	2014	1213	1278	895	802	1845	317	1135	1833	1026	1385	1049	1257	1860	2740	2708	2083	1418
Amn1:ENSRNOG00000036917	9	9	47	295	17	69	73	21	235	416	286	254	214	56	61	36	42	42	141	38	43	54	50	56	35	28	36	37	28	20	28	23	43	34	39	29	40	9	7	32	24	45	42	37	62	154	96	41	45
Tdrd12:ENSRNOG00000012719	1	0	1	0	0	1	6	0	0	1	0	0	0	0	0	0	7	1	2	1	1	0	1	3	1	0	3	0	0	0	3	0	0	1	2	0	2	4	0	3	1	3	4	2	1	0	0	0	0
RGD1560289:ENSRNOG00000022155	14	18	22	30	21	24	26	19	21	10	33	16	20	6	4	17	11	11	19	6	11	9	9	4	12	8	11	10	6	19	11	14	5	12	10	11	10	6	9	15	19	16	11	8	26	22	11	1	10
Ankrd7:ENSRNOG00000028409	0	0	2	2	0	3	2	0	4	0	2	1	0	0	2	1	2	1	3	1	0	1	1	1	0	1	0	0	2	0	0	0	0	0	0	0	3	0	0	0	1	0	0	0	3	4	1	0	1
Fst:ENSRNOG00000011631	250	620	76	28	176	62	175	9	18	40	26	25	12	4	4	15	9	14	15	8	7	3	5	5	17	6	6	6	1	283	288	157	4	8	12	20	76	271	486	578	7	7	14	10	104	53	52	5	1
Psap:ENSRNOG00000000571	614	962	1900	6942	1111	1870	2483	1277	5553	9675	8122	6710	6349	1481	1339	1675	1518	1247	3616	1097	1256	1245	1205	1111	1685	1277	1237	1097	1303	1493	1485	1514	1102	1300	1375	1345	1332	649	1540	1864	1021	1381	1375	1192	1736	2145	1616	1249	1188
Rgs19:ENSRNOG00000016547	6	13	41	104	8	38	48	5	44	111	80	47	49	7	7	10	4	2	59	4	3	4	8	3	16	3	5	5	2	14	11	18	3	6	6	3	22	15	27	40	4	8	5	5	38	41	19	9	3
Polr2a:ENSRNOG00000028834	220	364	1233	1546	351	1238	1086	521	982	1007	1061	941	1016	340	343	435	440	465	785	402	511	463	348	514	542	372	370	476	341	354	424	455	372	458	508	453	769	468	480	854	319	451	450	503	1330	1162	1168	443	407
Sprn:ENSRNOG00000018927	3	5	23	79	6	44	22	50	51	59	42	65	37	29	38	35	38	21	28	33	21	37	44	20	36	59	22	32	44	11	7	19	20	18	23	31	18	4	3	8	36	13	34	24	29	32	37	74	37
ENSRNOG00000045837	0	0	0	0	0	0	0	0	0	0	0	0	0	0	0	0	0	0	0	0	0	0	0	0	0	0	0	0	1	0	1	0	0	0	0	1	0	0	0	0	0	0.55	0	0	0	0	2	0	0
Trmt1l:ENSRNOG00000002580	32	26	171	237	19	174	153	78	202	213	249	194	206	65	87	81	89	87	180	81	80	105	87	64	96	72	76	63	87	32	43	95	89	93	86	102	133	75	81	44	69	87	106	105	178	170	151	96	67
Ccdc30:ENSRNOG00000008560	2	9	16	56	8	29	7	113	66	58	59	95	66	37	26	45	78	61	93	59	59	71	110	67	55	50	53	50	40	20	3	14	66	51	63	74	11	5	6	2	62	73	61	86	18	11	17	49	68
Camk2n2:ENSRNOG00000038184	0	0	4	8	12	4	2	5	4	10	2	7	3	2	1	2	2	5	3	2	1	5	6	4	1	1	4	0	3	3	4	12	0	4	0	0	3	1	1	6	0	1	2	0	5	9	14	2	2
Rps15al4:ENSRNOG00000030447	54.4	56.17	236.73	761.46	171.5	233.62	261.64	268.28	727.92	824.18	836.95	743.38	709.98	217.14	296.05	259.93	199.18	195.09	355.53	162.2	260.8	254.94	350.44	469.02	318.36	260.84	250.82	350.34	266.5	232.7	273.47	257.07	247.61	203.54	255.26	195.32	230.92	31.82	227.2	248.05	193.83	234.45	146.53	295.94	190.09	465.11	453.57	374.92	280.7
Mmrn1:ENSRNOG00000024986	8	98	74	68	91	93	126	18	74	64	153	96	56	55	26	83	63	67	63	43	64	41	37	14	43	31	24	25	50	58	103	50	55	62	84	42	76	179	61	81	25	55	46	29	45	37	73	19	38
ENSRNOG00000050332	0	0	0	0	0	0	0	0	0	0	0	0	0	1	0	0	0	0	1	0	0	0	0	0	1	0	0	0	0	0	0	0	0	0	0	0	0	0	0	0	0	0	0	0	0	0	0	0	0
Copa:ENSRNOG00000006247	587	684	1247	4563	1194	1454	1308	1748	4195	4329	4570	4726	4040	2009	2157	1893	1682	1285	2316	1153	1410	1907	1966	1650	2290	1983	1870	1793	1982	1389	1458	2080	1774	1579	1622	1265	1792	545	1239	1733	1587	1902	1679	1627	1505	1819	1965	1587	1754
Zdhhc5:ENSRNOG00000006832	143	282	423	1069	338	569	468	380	852	1084	1043	959	843	320	360	361	381	338	496	285	330	352	387	338	424	338	337	338	365	391	376	627	309	312	305	250	459	132	369	658	307	375	336	339	579	664	693	361	356
Lrrc25:ENSRNOG00000022565	2	3	11	57	0	5	29	6	24	35	39	34	48	4	3	3	3	4	21	2	4	2	4	3	5	2	2	4	1	4	5	5	2	3	2	3	9	0	6	27	3	7	0	5	5	12	4	3	2
Evpl:ENSRNOG00000009343	6	18	29	61	22	36	30	6	38	54	80	41	45	9	9	16	14	17	36	9	13	7	15	10	30	11	19	4	4	33	23	24	15	14	12	22	24	4	19	24	10	15	12	15	20	42	9	18	8
Vash1:ENSRNOG00000010457	12	24	23	26	18	22	25	19	20	23	14	21	12	2	4	10	7	4	17	11	11	6	6	4	8	3	4	7	2	20	19	5	3	6	7	15	4	14	19	51	10	2	13	8	24	21	8	3	8
Kdelr2:ENSRNOG00000001083	145	183	349	1283	351	425	406	474	1093	1345	1195	1286	1071	553	579	488	501	349	628	316	393	567	518	453	577	486	454	553	511	327	332	454	471	455	432	411	473	174	359	402	464	494	512	370	383	431	558	306	465
Stxbp5:ENSRNOG00000013351	259	261	564	1488	681	799	662	664	1226	1395	1199	1294	1189	593	623	716	619	526	778	435	594	659	772	632	760	637	636	684	581	636	656	938	538	496	469	502	774	418	532	755	632	690	498	595	731	1038	988	1257	584
Myh7b:ENSRNOG00000018997	22	41	24	32	77	25	25	12	29	27	35	33	32	14	14	18	24	12	33	22	18	20	5	6	12	11	17	10	11	53	42	52	18	11	33	21	39	24	29	40	19	9	21	16	23	26	10	11	16
Ankrd27:ENSRNOG00000012882	133	151	346	480	416	425	334	216	388	565	514	389	339	210	223	228	219	172	348	183	175	243	261	197	232	235	225	209	226	463	423	746	212	216	180	160	611	159	607	636	216	221	199	213	398	443	427	282	251
ZFP692:ENSRNOG00000002682	35	30	100	245	86	113	98	107	185	194	226	199	207	128	123	142	138	113	118	107	105	132	91	66	157	118	128	111	140	55	73	100	101	110	141	129	91	72	47	56	132	149	130	136	105	122	97	64	84
Ltv1:ENSRNOG00000015217	74	66	160	554	119	245	162	105	443	654	592	454	413	140	121	106	104	108	283	104	125	147	195	98	180	135	120	81	106	118	187	238	129	106	113	86	185	79	157	254	97	155	120	111	192	281	237	206	138
Tctn3:ENSRNOG00000047112	15.5	4.5	36.5	79	15	47.5	35	24	55.5	89	78	58	55	21	16.5	18.5	18.5	11.5	52.5	11.5	17	16.5	21.5	15.5	23	18	17	12.5	17	14.5	22.5	29.5	15.5	10.5	16.5	16	23	7.5	20.5	29	19	18	21.5	15	44.5	61	33	33.5	19
Mos:ENSRNOG00000008567	0	0	0	1	0	1	0	3	1	1	3	1	1	5	2	2	0	0	2	0	0	1	0	1	3	1	0	3	0	0	0	0	1	0	2	0	1	0	0	0	2	0	0	1	1	0	1	1	1
Klhl13:ENSRNOG00000014029	41	72	53	168	60	68	84	49	163	201	219	213	225	40	49	91	102	69	185	94	76	61	63	25	65	44	54	37	58	49	63	61	50	103	88	91	55	37	88	74	55	75	91	68	65	81	38	57	55
Dlec1:ENSRNOG00000032085	0	0	0	0	1	0	0	0	2	0	2	1	0	0	0	0	0	0	0	0	1	0	0	0	0	0	0	0	0	0	0	1	0	0	0	0	1	0	0	0	0	0	0	0	4	2	0	0	1
ENSRNOG00000050814	5	3	4	8	5	11	6	3	5	3	3	10	10	3	4	3	6	2	4	8	4	3	2	4	4	1	2	1	4	4	3	3	2	5	7	9	6	2	8	5	4	6	5	3	8	2	8	4	5
Ago1:ENSRNOG00000027320	54	69	510	853	85	534	443	264	567	679	575	587	547	208	185	225	255	215	296	162	203	202	195	245	309	210	223	243	206	124	93	184	174	217	202	215	210	66	95	183	174	230	175	237	534	545	447	181	196
B4galt2:ENSRNOG00000019609	6	12	31	56	8	31	31	4	21	38	71	43	32	6	6	9	15	9	35	3	3	4	2	10	7	3	2	6	5	18	4	31	6	8	5	12	6	21	17	26	8	3	11	4	12	42	9	7	1
Ugcg:ENSRNOG00000015644	427	945	667	606	901	729	704	124	373	545	472	331	338	93	104	110	108	118	300	127	113	117	111	131	128	92	105	134	112	900	946	865	101	109	106	133	512	642	1021	1070	116	139	118	126	552	472	691	135	117
Pf4:ENSRNOG00000028015	5	1	8	58	6	11	1	9	46	78	71	65	44	12	13	16	9	12	42	9	9	11	8	4	11	9	7	3	7	4	9	10	9	7	13	10	13	4	4	6	4	14	10	7	4	11	13	10	10
Pmaip1:ENSRNOG00000018770	2	2	2	10	5	14	2	0	4	17	17	21	6	0	1	2	0	0	5	0	0	0	1	0	2	0	1	0	0	4	9	22	0	0	2	0	2	0	16	30	0	0	1	0	10	8	2	0	2
Ttpal:ENSRNOG00000009076	77	148	205	542	355	301	237	80	389	610	462	306	340	69	86	77	86	85	253	87	88	84	96	84	83	72	98	66	93	513	512	697	64	109	97	78	387	92	317	676	92	90	88	88	246	387	280	153	82
Hpx:ENSRNOG00000018257	5	2	13	31	3	0	5	1	21	20	22	5	13	0	4	0	7	3	2537	2	1	2	10	4	6	3	2	0	3	1	6	12	1	12	3	5	14	2	5	3	1	3	4	3	2	11	8	50	1
Prmt1:ENSRNOG00000026109	71.23	172.01	324.17	707.72	133.86	329.94	338.07	107.33	616.4	883.6	829.37	610.84	455.35	74.39	93.71	74.91	86.62	74.18	370.62	100.87	97.35	102.83	142.17	112.55	97.2	77.26	78.36	72.24	99.39	192.8	199.05	194.07	96.05	119.7	86.77	96	203.98	122.55	259.89	304.76	86.54	105.55	102.19	79.36	319.38	455.71	381.41	202.27	114.45
CHRM2:ENSRNOG00000046972	0	0	1	1	0.6	0	0	0	0	2	1.81	0	0	0	0	0	0.8	0	0	0	0	0	0	0	1	0	0	0	0	0	0	0	0	0	0	0	0	0	1	0	0	0	0	0	0	1	0	0	0
ENSRNOG00000030469	0	0	1	1	2	5.01	1	3.26	4	8.01	2	4	4	3	3	2	2	3	4	2	0	0	2.03	1	4	2	3.01	1	0	2	1	1	1	3	1	1	3.01	0	0	1	0	2	2	2	3	3	3	5	0
RGD1565472:ENSRNOG00000046991	0	0	0	0	0	0	0	0	3.09	2.7	3.19	3.03	0	0	0	0	0	0	3.18	0	0	0	0	0	0	0	0	0	0	0	0	0	0	0	0	0	0	0	0	0	0	0	0	0	2.5	0	0	0	0
RT1-CE7:ENSRNOG00000031090	18.04	76.62	62.41	245.31	52.02	57.24	67.96	69.13	188.41	224.78	321.2	242.95	119.81	25.83	31	33.26	18.47	31.56	133.21	43.48	25.16	45.84	41.14	24.51	35.64	22.84	33.92	24.75	27.92	64.8	50.54	43.53	33.54	32.51	20.69	40.03	66.62	47.54	26.07	132.7	34.23	13.15	33.15	29.69	75.02	126.53	92.62	65.72	24.08
PEX12:ENSRNOG00000050704	6.6	7.3	7.45	12.78	0	8.01	3.37	0.81	0	0	18.3	18.88	9.02	7.54	1.47	10.05	0	6.16	12	5.64	1.49	4.56	15.79	12.62	4.42	14.3	3.24	0	1.05	11.28	0	13.01	1.12	0	0	0	0	3.13	0	0	1.21	8.98	0.8	0	0	14.87	10.66	1.84	0
Prelp:ENSRNOG00000003120	78	125	143	136	75	191	230	43	119	68	128	102	103	44	35	73	60	48	131	60	43	44	44	28	81	44	25	23	33	85	86	63	30	36	64	55	56	128	132	222	38	46	80	41	129	105	17	31	19
RGD1560833:ENSRNOG00000046697	28	37	133	182	49	134	117	85	135	115	127	134	128	52	43	90	103	110	107	106	89	80	68	79	98	77	73	63	65	55	50	70	58	90	84	102	126	64	62	73	79	70	85	80	124	106	89	139	63
Ccng1:ENSRNOG00000003256	586	416	2389	23303	2117	4456	3273	3223	18670	26067	20431	20481	17183	4307	4720	4332	3070	3092	7067	2175	2903	3360	3602	2070	4413	3876	3465	3251	4187	2977	2860	5555	3540	2472	2748	2077	3148	411	2086	4655	3223	3031	3054	2854	3586	7927	6371	4787	2579
Gpam:ENSRNOG00000015124	59	38	276	736	126	337	250	553	676	619	641	723	598	436	408	424	423	403	477	366	420	541	552	462	460	528	388	415	475	216	177	254	439	414	410	336	288	148	132	263	355	459	385	439	345	432	384	526	394
Zfp13:ENSRNOG00000003455	2	0	9	18	3	11	7	5	8	8	27	13	12	3	2	2	4	6	5	2	2	7	2	5	5	2	2	4	6	1	0	2	4	3	3	8	3	2	3	1	3	5	1	2	10	3	4	8	1
Klhl11:ENSRNOG00000016921	66	122	188	499	130	277	208	201	379	476	451	373	414	125	158	156	201	158	281	149	156	154	185	125	165	130	120	125	130	180	201	289	152	143	152	131	269	69	161	249	147	184	149	149	268	316	317	248	159
Tut1:ENSRNOG00000020047	40	72	147	367	69	210	148	100	273	359	338	376	261	74	88	106	85	110	216	104	104	97	118	78	98	79	84	60	95	82	92	148	71	108	86	86	187	94	111	125	68	86	98	89	218	222	161	241	85
Gls2:ENSRNOG00000031612	199	51	345	1721	653	512	394	2807	1836	1800	1446	2112	1733	1562	1766	1677	1564	1614	1445	3468	2552	2424	3424	3042	2778	2364	1574	1741	1600	1051	1006	1571	2134	2207	1404	1375	1109	128	540	905	1844	2292	1767	1960	453	622	717	3086	3219
Msantd4:ENSRNOG00000022245	43	66	290	718	87	284	282	162	588	788	772	602	565	232	258	216	212	171	345	162	180	221	232	159	255	216	220	161	226	109	161	224	240	206	229	175	255	68	161	280	188	244	209	201	302	418	375	253	212
Kmt2c:ENSRNOG00000007997	530.25	608.33	1496.66	2261.41	1018.78	1691.92	1204.2	1736.44	1741.38	1502.37	1571.28	1791.16	1802.74	1178.58	1272.04	1513.06	1746.34	2019.29	1918.82	1542.33	1788.71	1715.19	1173.98	1647.44	1711.37	1219.29	1443.16	1523.37	1290.46	1060.7	1176.33	1804.76	1379.96	1883.97	1631.11	1701.27	1661.67	1047.29	925.32	1669.06	1421.51	1503.92	1571.92	1618.89	1430.87	1443.11	1205.32	1771.36	1361.16
Fbxo42:ENSRNOG00000014305	28	23	107	200	51	129	113	130	135	162	141	143	141	92	82	86	111	84	141	90	104	79	79	88	115	87	84	98	82	42	48	94	90	73	91	83	107	42	70	102	64	95	103	89	151	133	122	73	95
Ndfip1:ENSRNOG00000013562	209	310	774	3217	476	974	838	838	2803	3555	3013	2786	2458	851	871	781	776	819	1534	679	763	917	1113	968	975	851	793	793	972	739	673	858	814	844	914	803	725	174	453	681	719	923	741	809	785	1172	852	1117	877
Gnat1:ENSRNOG00000017589	48	121	16	2	51	10	31	0	1	1	1	0	1	2	2	1	1	0	1	1	2	0	0	2	0	0	1	1	0	45	54	20	0	2	1	2	7	47	63	33	0	0	0	0	6	1	8	1	0
Ptger4:ENSRNOG00000013240	8	30	25	31	40	33	40	7	26	47	26	36	23	3	6	13	2	6	26	6	9	2	4	3	9	3	3	4	8	22	18	29	1	5	9	11	29	19	38	37	4	4	7	4	23	22	18	5	6
Mogat2:ENSRNOG00000027228	0	0	0	0	0	0	1	0	0	0	1	1	1	1	0	1	0	0	1	2	0	1	0	0	0	1	0	1	0	0	0	0	0	1	0	1	0	0	0	0	0	0	0	0	0	0	0	0	0
Dcun1d3:ENSRNOG00000014037	38	61	110	228	125	145	118	65	174	216	187	160	176	59	78	74	81	73	125	53	76	58	66	61	78	54	60	65	66	131	103	136	50	84	70	58	110	67	95	129	59	76	83	76	139	195	198	78	68
SLC12A1:ENSRNOG00000005367	0	0	0	1	3	0	0	1	2	1	1	1	0	12	11	18	10	8	5	3	3	1	13	9	11	17	5	3	24	0	1	7	3	3	6	5	0	3	3	0	4	14	10	13	0	4	0	9	6
Pax5:ENSRNOG00000024729	0	0	1	0	0	1	0	0	1	0	0	0	0	0	0	0	0	0	1	1	0	2	1	0	0	3	0	1	0	2	0	0	0	0	1	0	0	0	0	0	0	0	1	0	0	0	0	0	0
Gpr152:ENSRNOG00000021912	1	0	1	0	0	1	0	1	3	0	0	0	3	0	0	1	1	2	0	0	0	2	1	0	0	0	0	0	1	0	0	0	2	0	0	0	1	0	2	0	0	0	0	1	0	1	0	0	0
Cox4i1:ENSRNOG00000017817	247	222	718	2448	559	964	738	1106	2316	2620	2613	2539	2310	1219	1368	1146	1081	946	1488	909	1009	1287	1257	1148	1366	1189	1170	1222	1107	700	755	1219	1077	1051	946	785	1003	220	660	1066	905	1096	886	1029	837	1306	1349	1184	1137
Cdca3:ENSRNOG00000015529	5	0	13	73	9	6	5	10	50	91	62	70	64	9	9	10	16	14	105	4	5	5	13	9	17	5	17	12	16	1	6	6	17	16	7	7	9	0	1	3	0	11	16	8	8	7	10	13	9
Tmem184b:ENSRNOG00000022802	63	86	282	408	157	414	350	41	234	358	292	231	215	33	31	58	60	63	256	69	31	33	37	53	79	40	74	50	54	120	139	258	26	64	72	73	136	94	152	261	52	59	74	55	261	330	260	137	30
Itga10:ENSRNOG00000021217	0	0	1	5	0	2	5	5	3	3	5	0	0	2	5	0	3	3	10	2	2	3	1	5	0	6	7	1	1	0	4	1	4	4	2	2	3	3	0	0	5	3	5	3	3	3	2	2	6
Zfyve21:ENSRNOG00000012185	10	6	41	97	26	39	13	65	109	128	89	124	74	57	41	53	78	42	67	33	50	80	61	51	50	49	54	32	39	33	29	36	48	47	29	46	45	3	13	45	53	41	57	48	31	53	38	39	67
Gspt1:ENSRNOG00000002335	341.91	458.79	1299.71	2613.04	749.87	1592.54	1187.91	543.36	1827.58	2301.34	1925.25	1613.05	1743.16	637.62	666.66	592.03	512.11	548.66	1252.75	550.18	598.57	614.57	938.76	683.35	724.07	605.82	536.38	652.5	591.66	987.73	1298.8	1666.54	631.05	596.39	549.79	508.18	1545.34	404.18	1188.04	1683.43	608.35	710.55	632.16	699.92	1430.23	1700.15	1954.61	1352.75	651.14
Tex261:ENSRNOG00000013712	88	116	505	1752	214	657	529	564	1509	1643	1727	1574	1422	513	628	501	502	435	729	423	476	584	534	585	569	480	516	528	585	259	309	529	519	457	454	419	505	128	261	462	529	564	508	469	650	901	710	440	546
Prkag1:ENSRNOG00000014813	47	60	174	712	74	232	196	137	612	933	792	656	635	176	153	158	114	113	373	111	137	157	184	170	170	150	140	139	156	74	97	152	123	130	118	109	154	58	86	101	115	181	120	141	236	306	267	230	148
Slc26a3:ENSRNOG00000006878	0	3	0	8	10	2	1	3	7	1	17	8	8	17	13	10	6	1	9	4	2	4	3	5	25	12	30	13	26	1	3	4	3	3	9	13	0	0	4	0	2	18	12	21	0	2	1	0	3
Cnnm2:ENSRNOG00000020113	15	8	73	214	42	78	54	208	219	170	162	171	139	144	153	145	171	142	116	116	151	169	134	126	225	143	137	170	158	50	51	55	144	152	169	131	50	24	21	55	153	139	144	148	100	71	48	73	156
Stx7:ENSRNOG00000015670	35	76.86	265.64	847.7	129.75	251.38	260	304.3	773.39	1082.76	989.83	841.32	821.84	362.5	371.38	360.43	383.34	364.09	600.15	310.2	345.4	374.37	452.54	279.02	368.48	331.46	323.99	271.25	394.06	142.14	164.12	179.13	429.9	359.85	376.74	275.7	156.17	32.83	115.93	199	316.33	395.44	307.03	315.22	233.41	335.67	272.48	320.88	319.46
Spag4:ENSRNOG00000048056	1	0	0	6	0	2	2	0	0	0	1	1	0	0	1	1	0	1	0	0	2	0	0	0	0	0	0	0	0	2	0	0	0	0	0	0	0	0	0	0	0	0	0	0	0	2	0	0	0
Popdc2:ENSRNOG00000002994	9	14	9	21	25	7	8	8	12	10	20	24	19	12	12	12	12	9	26	5	5	9	12	9	8	11	11	5	15	37	28	42	13	3	9	7	8	0	20	36	5	5	10	5	28	13	9	6	8
Uevld:ENSRNOG00000013624	1	10	77	146	4	102	63	26	101	139	126	98	80	19	17	19	16	19	81	14	13	14	25	11	16	14	24	16	13	13	19	31	18	26	15	11	36	22	21	49	22	14	20	14	109	123	69	32	23
Prmt3:ENSRNOG00000014829	38	58	166	601	50	203	159	108	448	897	748	522	456	83	103	75	112	94	276	89	81	94	139	85	98	107	78	70	96	62	84	124	101	106	71	59	178	63	145	114	73	92	70	83	200	211	198	213	120
Hsd17b6:ENSRNOG00000002597	1	0	0	0	0	2	0	1	2.3	0	0	7.78	0	1	3	0	0	15	5.04	0	18	1	3	9	7	5	0	0	5	0	0	0	7.52	0	0	0	0	0	0	0	2.65	2	0	2.42	0	2.6	0	5.16	5.2
Uba3:ENSRNOG00000006221	123	184	339	836	237	427	316	195	751	1127	942	753	736	228	218	229	212	178	518	157	182	197	262	188	236	176	161	141	234	311	329	497	203	219	195	153	417	160	283	378	198	235	195	196	418	517	565	223	216
Arl5b:ENSRNOG00000018714	208	316	388	636	959	464	342	193	602	548	496	482	521	373	480	394	617	1251	854	330	532	410	317	199	235	516	452	400	420	835	635	867	353	1109	801	524	411	90	363	540	256	284	475	248	442	542	721	324	274
ENSRNOG00000033459	0	0	0	1	0	1	0	0	1	1	3	0	0	0	0	1	0	0	1	0	0	0	0	1	0	0	0	0	1.01	0	0	0	2.01	0	0	0	0	0	0	0	0	0	0	0	0	0	0	0	0
Sh3bp2:ENSRNOG00000013747	58	83	250	429	224	375	288	124	331	514	395	384	312	106	97	131	88	68	216	162	122	135	119	129	163	118	99	120	110	268	309	326	89	108	82	88	224	47	194	272	118	137	114	141	302	296	295	173	119
ENSRNOG00000050493	57.07	32.98	536.58	4008.59	221.03	390.36	558.84	118.41	10725.29	11385.54	5390.81	748.94	5346.3	20.45	130.6	77.96	120.15	32.62	19.23	292.74	153.53	469	94.41	128.64	158.52	162.06	148.05	217.34	335.3	325	201.55	127.75	163.71	112.54	78.25	27.1	1798.22	49.46	211.32	105.71	292.34	521.8	65.27	128.29	397.58	2604.36	8047.44	327.88	115.22
Dpy19l4:ENSRNOG00000025416	24	14	114	369	28	144	76	91	306	420	398	344	340	100	116	115	94	77	163	60	79	117	130	80	129	122	101	95	115	25	16	33	88	90	87	58	54	23	48	39	86	97	78	85	145	161	155	72	104
Wee2:ENSRNOG00000026446	0	0	0	0	0	0	0	0	1	1	1	0	0	0	0	0	0	0	1	0	0	0	0	0	1	0	0	0	0	0	1	0	0	0	0	0	0	0	0	3	0	0	0	0	0	0	0	0	0
Nr3c2:ENSRNOG00000034007	9	25	70	205	30	47	40	138	220	129	161	198	191	163	162	140	136	95	104	110	110	146	126	122	192	149	147	163	163	25	25	38	127	88	114	125	39	20	10	22	143	123	144	147	72	52	63	82	150
RGD621098:ENSRNOG00000014668	83	71	293	275	156	251	189	135	212	235	322	269	270	119	113	152	172	152	208	165	156	166	134	116	149	132	129	106	127	154	155	254	140	153	148	123	226	122	148	270	157	164	145	142	291	273	237	204	130
Gpr108:ENSRNOG00000046128	78	65	354	1269	178	423	371	372	1143	1204	1294	1126	1020	346	401	411	408	363	612	320	316	434	328	396	445	366	399	375	353	216	237	396	310	390	350	351	362	127	216	267	314	433	371	329	378	534	409	345	330
Atp2b2:ENSRNOG00000030269	8	8	15	5	13	7	4	5	1	7	6	6	8	1	6	4	13	6	2	3	7	0	2	4	9	2	3	4	6	12	13	6	1	3	15	8	1	2	4	17	5	2	7	1	3	1	7	4	5
Efhc1:ENSRNOG00000042729	4	8	15	18	9	7	11	1	14	18	25	27	23	6	5	4	10	6	11	7	5	5	8	4	10	5	5	7	8	7	7	3	4	10	9	3	6	7	5	0	7	9	8	7	9	3	5	3	7
Tap1:ENSRNOG00000000457	67	188.99	150.83	1250.63	84	188	211.8	52.66	887.9	1589.69	1312.99	915.56	717.96	26	28	41.95	44	47	453	52	38	24	99	43	46	39	29	31	26	135	137	133.98	26	61	41	51	115	74.99	88	190	34	20	39	46	198.49	393.94	185.99	139	42.5
TRIM27:ENSRNOG00000018622	135	115	324	782	275	406	322	312	668	893	647	724	592	184	188	262	253	301	357	223	257	284	289	269	265	229	207	198	209	412	362	588	203	262	198	201	600	136	260	422	216	203	241	268	373	483	495	451	325
Vamp3:ENSRNOG00000030055	55	127	265	881	106	301	277	119	680	1033	896	725	717	128	182	215	184	128	371	135	139	147	180	141	165	161	162	124	138	126	125	161	111	175	124	152	166	58	173	105	127	164	165	127	272	387	243	214	187
Dock2:ENSRNOG00000006932	26.58	69	127.33	300.89	32	100.77	164	16	222.68	415.77	306.42	214	246.82	15	25	36	28	28	203.46	21	24	18.48	13	12	26.68	12	17	23	10	49	43.6	53	14	39	23	42.58	21	14	78	89.76	16	41.35	31	26	82	72.56	72.42	31	18
ENSRNOG00000047284	0	0	1	0	0	0	0	0	0	0	1	0	0	0	0	0	0	0	0	0	0	0	0	0	1	0	1	0	1	0	0	0	0	0	1	0	1	0	0	0	0	0	0	1	0	1	0	0	1
Zswim6:ENSRNOG00000014528	65	117	81	169	141	93	84	49	118	182	139	111	134	44	47	69	46	47	95	36	55	49	38	44	74	53	50	48	59	134	121	112	37	57	41	32	84	37	109	116	37	50	44	40	119	109	111	34	50
Ankle1:ENSRNOG00000017156	0	1	2	33	1	4	9	3	17	20	20	10	18	2	2	3	4	3	24	3	0	2	3	2	3	2	10	5	7	4	5	1	7	7	6	3	1	0	2	5	2	0	2	6	5	2	1	3	6
Fezf1:ENSRNOG00000007608	0	0	0	0	0	1	0	0	0	0	0	0	1	0	0	0	0	0	0	1	0	1	1	0	0	0	0	0	0	0	0	0	0	0	0	0	0	0	1	0	1	0	0	0	0	2	0	0	0
Thbs1:ENSRNOG00000045829	7948	14543	3182	3755	12638	7891	5886	31	2624	5138	5200	1667	2133	43	32	63	90	102	2389	96	67	42	25	30	62	43	38	60	42	18051	17566	16255	38	156	81	106	2994	5400	20494	38268	39	50	58	37	5114	3390	9439	65	31
Grid2ip:ENSRNOG00000030927	0	0	1	4	0	2	4	0	13	7	13	5	7	0	0	1	2	1	1	1	3	1	0	0	0	0	1	0	1	2	0	0	0	0	0	0	0	0	0	0	0	0	1	0	2	0	0	0	0
Nod1:ENSRNOG00000010629	80	230	205	399	170	228	230	184	318	390	396	316	275	124	92	200	133	80	206	142	108	134	140	122	154	118	125	113	119	170	147	137	71	128	125	157	142	108	194	191	134	125	153	124	176	166	137	147	141
ENSRNOG00000028767	1	6	1	13	0	12	7	4	4	9	12	11	10	2	10	4	9	5	13	3	2	8	6	2	1	5	2	2	5	1	4	7	1	10	6	5	2	3	2	3	6	5	2	0	5	6	4	8	2
Tacc3:ENSRNOG00000017259	8	15	34	159	20	32	29	16	135	227	164	132	159	14	19	39	24	20	154	20	18	27	33	21	32	7	20	16	30	6	19	17	17	40	26	24	26	9	24	20	6	17	21	22	28	26	43	20	13
Celsr1:ENSRNOG00000021285	34	37	109	216	40	100	137	53	116	131	155	138	144	36	45	54	62	44	144	43	32	29	52	31	44	28	35	40	36	66	59	118	31	34	36	47	159	13	50	96	31	31	48	33	138	180	137	81	26
Tox4:ENSRNOG00000012844	126	202	404	879	270	470	335	192	656	898	801	715	601	168	201	176	210	222	402	171	179	185	221	230	204	189	193	138	183	294	336	423	167	218	128	184	429	137	294	386	171	205	173	186	447	592	469	339	199
Igsf23:ENSRNOG00000024630	1	0	1	17	1	19	4	15	35	17	18	25	12	6	8	13	12	2	15	5	4	8	4	6	8	9	6	16	7	0	6	2	7	3	13	3	2	0	2	4	4	6	7	4	6	12	12	4	8
RGD1559519:ENSRNOG00000011155	30.41	17.22	101.03	364.14	85.16	178.19	122.69	205.64	295.36	343.2	347.49	375.38	310.83	152.66	165.89	130.3	130.86	164.47	197.37	118.1	150.12	139.44	192.94	122.79	164.36	193.87	160.52	125.43	106.27	103.82	79.23	210.93	119.91	156.92	98.98	69.48	151.2	24.2	60.89	164.07	137.94	135.95	81.49	119.68	176.25	251.17	237.71	198.05	138.84
Tekt2:ENSRNOG00000011033	0	0	0	6	3	0	1	0	3	3	7	2	1	0	2	1	1	1	0	2	1	2	0	2	4	0	1	0	0	0	0	0	1	0	2	1	0	0	0	7	0	1	0	0	0	1	0	1	1
Ros1:ENSRNOG00000000406	155	134	1630	2988	550	794	984	3612	3407	1879	2442	3121	3508	3957	5106	3886	3982	2275	2254	1937	1907	3968	2566	2952	4918	4157	4510	3702	5368	678	728	1217	3436	2394	2728	3027	878	211	315	537	3171	4258	3384	3935	1314	804	1773	1186	3815
Hnrnpf:ENSRNOG00000014562	872	1132	2401	6157	1732	2730	2555	1108	5256	7540.79	6508	5120	4850	1559.74	1490	1426	1298	1227	3363	1270	1329	1504	2132	1334	1447	1391	1086	1046	1423.96	2297	2732	3825	1692	1452	1183	978	3456	797.17	2587	3554	1245	1518	1193	1347	2746	3409	4351	2456	1660
Golga4:ENSRNOG00000029910	615	697	2146	4781	1324	2299	1746	1716	3981	4317	4023	3991	3655	1373	1509	1578	1482	1406	2065	1175	1532	1518	1543	1466	1695	1472	1548	1460	1443	1414	1544	2420	1313	1489	1385	1307	2351	900	1181	2200	1439	1534	1421	1446	2180	2658	2491	1538	1568
Emx2:ENSRNOG00000009482	0	0	0	1	0	0	1	0	3	0	0	2	1	0	0	0	0	0	1	0	1	0	1	0	0	1	0	0	2	0	1	0	0	1	0	1	0	0	0	0	0	0	0	1	0	0	0	0	0
Esrp1:ENSRNOG00000008184	205	165	734	3059	546	989	583	654	2264	2731	2216	2316	1912	439	396	449	547	561	1003	546	545	514	697	738	695	547	479	507	477	671	783	1315	541	508	433	426	1037	229	672	1307	508	617	430	553	836	1068	1120	1010	651
Cnot6:ENSRNOG00000002803	90	179	303	602	212	338	307	174	409	469	438	366	387	125	132	153	129	137	312	112	155	141	141	120	183	159	155	163	139	227	228	341	97	149	122	132	234	135	228	249	129	128	158	156	305	285	277	130	125
Uaca:ENSRNOG00000012868	352	652	341	392	781	360	366	145	313	360	412	347	329	149	120	205	234	207	356	248	183	211	153	136	174	148	166	136	145	470	437	409	149	189	223	226	274	318	467	578	187	200	217	189	299	311	225	167	152
RGD1565616:ENSRNOG00000021237	54	85	290	498	147	388	275	106	362	425	396	385	325	134	124	183	162	130	293	107	118	145	114	111	141	102	148	170	164	179	208	264	100	119	172	157	131	125	184	268	116	171	170	122	305	355	185	144	101
Rrn3:ENSRNOG00000003326	176.65	212.34	345.43	2131.08	357.39	511.58	425.49	710.57	1936.86	2331.13	2018.72	2098.11	1705.55	510.42	543.96	471.49	655.51	565.42	1154.19	471.69	572.61	656.08	820.8	631.39	545.76	527.24	459.17	369.53	602.9	445.46	401.54	589.29	586.4	673.56	446.83	451.44	466.63	144.23	411.94	580.13	602.15	771	475.85	564.21	467.33	676.37	662.35	479.54	741.33
Lilra5:ENSRNOG00000027808	1	2	8	15	0	6	17	2	11	35	33	15	46	4	7	10	8	10	31	6	5	12	13	4	6	1	3	6	8	3	5	4	6	4	10	6	1	0	2	5	4	16	15	7	7	4	5	5	11
Gosr2:ENSRNOG00000003506	125	177	370	900	257	436	325	296	695	992	904	780	655	302	303	290	264	195	482	231	270	339	346	281	330	302	266	245	314	315	398	398	290	294	239	249	459	117	264	409	299	296	288	246	440	524	428	342	339
BCL2L11:ENSRNOG00000016551	3	6	25	53	8	29	17	16	52	47	49	53	32	6	4	8	5	14	21	13	11	17	6	8	13	9	10	8	11	6	9	8	4	14	9	11	10	7	4	16	7	7	13	10	23	47	25	11	15
5S_rRNA:ENSRNOG00000048135	0	1	1	2	0	0	0	0	0.52	1	0	2	1	0	0	0	1	0	0	3	1	0	1	0.42	0	1	0	0	0	1	3	0	0	0	0	0	0	6	3	2.86	0	0	2	1	0	0	1	0	2
Tmx4:ENSRNOG00000024852	103	158	232	506	209	274	226	119	340	580	507	369	379	166	164	224	195	171	334	141	143	180	235	147	218	146	162	160	202	299	242	225	139	137	170	142	168	94	209	251	196	190	153	164	254	289	202	189	203
Tom1:ENSRNOG00000014093	55	75	239	775	107	359	254	176	636	734	629	636	460	174	169	157	173	163	283	150	161	173	198	156	174	173	179	141	162	148	166	222	161	157	175	142	225	80	156	260	163	158	169	145	269	362	271	226	159
Cyb5r1:ENSRNOG00000003973	30	18	96	360	33	128	88	77	230	306	293	271	204	63	83	67	75	67	156	72	60	62	68	66	82	67	56	84	63	55	51	81	49	81	75	62	66	25	52	97	43	77	56	59	101	141	89	76	57
Pde1a:ENSRNOG00000006154	9	13	15	66	16	26	32	8	29	87	68	36	32	9	5	16	12	13	38	12	8	6	5	5	10	15	10	5	4	9	11	10	9	17	12	7	6	7	16	11	4	7	15	8	32	5	10	7	6
Gskip:ENSRNOG00000042427	32	46	116	212	42	118	120	58	159	262	180	170	188	64	48	45	43	41	126	33	51	57	89	50	51	35	50	46	66	47	61	75	44	47	47	41	107	34	56	101	41	50	60	46	121	209	153	59	53
Smyd3:ENSRNOG00000028924	6	3	5	75	11	4	7	17	38	64	60	54	45	18	16	18	21	16	26	15	6	15	14	9	19	8	7	13	10	7	13	15	12	17	19	13	1	0	3	11	9	23	10	14	7	6	13	18	15
Samd12:ENSRNOG00000043390	0	5	1	5	1	1	0	3	1	1	2	3	2	1	3	0	3	3	3	2	1	5	0	0	1	2	3	0	0	3	0	2	1	2	1	2	0	2	0	0	1	3	2	0	0	0	0	0	2
ENSRNOG00000006528	2.19	4.39	2.68	13.51	7.57	20.42	16.45	3.4	20.92	23.19	30.36	36.46	15.49	2.59	1.53	8.58	4.46	4.71	18.91	5.79	3.27	7.08	11.4	9.71	4.7	8.35	8.03	2.54	9	4.91	0	3.55	5.05	5.33	6.76	2.82	7.3	5.47	2.53	13.64	4.69	2.74	5.16	10.55	17.98	20.94	9.54	8.94	4.7
Atp5h:ENSRNOG00000038744	9.06	1.01	12.02	30.14	9.08	16.07	6.05	13.03	29.08	32.08	41.23	29.1	27.16	10.03	20.13	29.05	22.21	12	17.03	2.01	8.05	8.03	19.09	25.3	20.02	18.14	8.04	7.04	8.05	19.09	16.06	33.08	12.06	20.05	6.03	10.04	12.03	5	4	9	16.05	22	14	10.03	5.03	17.06	10.07	13.02	6.02
RGD1563812:ENSRNOG00000031864	6.45	18	37.75	89.39	17.13	30.58	30.51	20.44	59.09	89.88	98.35	61.07	53.69	13.65	21.81	14.7	22.81	18.49	52.82	15.76	17.98	24.49	34.45	19.76	22.51	12.85	16.63	24.76	19.81	15.16	30.69	34.48	22.72	17.75	18.29	14.79	46.79	1.32	38.29	38.35	19.69	15.72	5.08	16.71	38.57	58.6	44.93	39.2	23.63
Gak:ENSRNOG00000000048	446	519	1274	3018	866	1662	1244	774	2248	2831	2580	2419	1958	658	642	758	725	653	1355	601	714	813	911	734	860	749	726	691	704	1112	1157	1697	656	751	572	561	1466	665	1118	1815	669	772	634	701	1617	1893	1928	1288	681
ENSRNOG00000050081	1.04	0	0	1.02	1	2.02	0	1.02	0	1.02	0	3.04	2	0	0	1.03	1.02	1.02	1.01	3	0	1.04	1	0	0	0	0	0	1.02	0	0	0	0	0	1	0	1.01	0	4	0	0	1.03	0	0	3.06	1.04	0	0	1.04
Slc25a36l1:ENSRNOG00000013802	34	49	97	410	70	98	94	227	442	557	489	415	407	158	163	180	156	139	325	150	145	168	231	174	191	170	199	136	222	131	130	131	149	136	135	121	120	33	99	129	167	176	141	175	109	134	123	255	170
Try4:ENSRNOG00000031385	5715.99	526.62	18021.05	5200.75	32547.06	7010.52	13898.04	28882.94	12468.75	33701.91	3008.42	2442.65	3468.45	629.23	17409.7	18792.93	2375.02	1731.69	4910.97	102544.2	38679.26	77432.61	18439.37	26418.49	99909.44	48608.8	39533.6	29855.61	45954.29	60221.39	24804.09	5410.71	26261.62	27276.96	4064.6	1275.67	70969.35	670.33	24429.68	5775.49	63603.32	176649.56	11606.88	30886.59	4621.17	19155.77	30883.83	59085.15	22153.34
Map2k5:ENSRNOG00000007926	23	26	160	239	56	173	137	97	178	192	206	210	211	99	94	89	84	118	156	99	116	82	86	100	129	95	91	91	98	60	67	91	89	118	87	97	92	65	69	111	93	94	104	104	133	177	108	71	95
Cluh:ENSRNOG00000002669	545	636	1069	1576	1089	1167	842	975	1141	1192	1140	1247	1022	475	545	665	776	1028	934	1119	958	728	925	860	825	621	528	627	546	1304	1366	2134	770	987	725	749	1739	800	1220	2438	775	840	710	790	1124	968	1006	1366	674
ENSRNOG00000036912	0	0	0	0	0	0	1	0	0	0	0	1	2	0	0	0	0	0	0	0	0	0	0	0	0	0	0	0	0	0	0	0	0	1	0	0	0	0	0	0	0	0	0	0	4	0	0	0	0
Dpp10:ENSRNOG00000002595	0	0	2	0	1	1	0	0	0	0	2	3	2	0	0	2	0	0	0	0	0	1	1	1	0	0	0	0	1	2	1	0	1	0	0	0	0	0	0	0	0	0	0	0	0	0	0	2	0
Prim1:ENSRNOG00000031993	38	41	72	739	34	101	56	26	268	581	609	379	535	96	77	38	33	52	235	29	65	23	62	38	88	78	63	25	74	28	63	54	58	44	34	50	19	20	50	62	40	58	33	52	106	148	71	70	55
GLMN:ENSRNOG00000002054	24	21	69	163	28	44	85	48	118	162	149	125	117	53	49	64	55	59	102	31	51	61	63	55	61	39	55	44	63	34	25	50	52	43	55	60	44	26	35	55	46	46	44	47	69	62	51	56	60
Sp3:ENSRNOG00000019263	206	270	564	2292	408	769	623	752	1959	2371	2429	1983	2077	879	806	753	698	614	1215	680	633	797	1024	717	904	720	737	558	814	493	525	844	800	688	595	511	914	205	581	719	685	864	707	702	787	1089	859	1053	813
Inpp5a:ENSRNOG00000017635	88	118	168	507	232	254	232	178	307	370	409	296	269	149	161	198	182	146	184	141	153	215	185	130	185	194	147	179	158	233	255	355	229	163	141	152	285	100	197	396	168	152	158	152	239	252	212	186	166
Emp3:ENSRNOG00000021104	59	54	157	505	66	163	234	22	363	656	566	435	293	38	39	57	42	32	241	46	20	37	20	20	39	21	21	22	23	50	66	53	16	55	29	43	62	44	85	81	18	29	38	19	122	132	105	25	24
Cxcl10:ENSRNOG00000022256	115	109	45	516	1926	64	97	6	319	644	472	228	194	4	10	2	6	3	165	6	1	6	37	6	3	9	6	1	4	502	459	273	9	4	1	11	216	28	47	63	6	7	8	2	79	124	400	26	12
Eif4ebp2:ENSRNOG00000000555	69	102	453	917	167	511	455	437	656	516	556	675	544	311	379	370	426	414	485	363	424	425	250	522	492	349	331	451	315	169	193	271	288	442	381	455	339	143	194	393	333	389	426	398	454	489	379	296	302
Elp4:ENSRNOG00000016146	3	2	5	9	3	4	3.6	3	11	15.19	9	17	9.39	6.21	5	3.13	6	8.36	11.01	10	2	2	4	2	7	3	3	5.22	0	1	0	3	4	3	4	4	3	3	0	1	3	10	6	7.6	6.14	8	6.19	11	3
Tbc1d2:ENSRNOG00000023348	32	29	130	369	75	145	188	197	283	328	356	367	247	121	126	119	150	135	156	130	149	146	141	164	130	118	121	104	123	123	92	150	172	140	92	158	214	43	108	192	167	171	122	169	179	175	175	132	121
Vsx1:ENSRNOG00000042220	0	1	0	0	0	0	0	0	1	1	3	0	0	0	0	0	0	0	0	0	0	0	0	0	0	0	0	0	0	0	0	0	0	0	0	0	0	0	0	0	0	0	0	0	1	0	0	0	0
ENSRNOG00000025157	0	0	1.16	4.37	0	1.13	1.01	0	4.23	4.22	8.56	6.24	1.15	1	2.09	1.03	3.19	1.09	6.07	1.07	0	2.08	1.06	3.15	2.1	4.09	2.08	0	1.02	2.07	2.03	2.18	1.06	0	0	2.07	1.06	0	0	0	2.15	0	3.16	0	3.33	1.07	1.3	1.02	3.18
Coprs:ENSRNOG00000000111	1	0	4	69	0	12	12	2	39	60	49	38	30	4	10	10	9	5	22	1	3	8	4	2	10	7	7	2	10	0	4	6	6	7	10	0	4	5	6	2	4	3	5	6	8	8	6	2	4
ENSRNOG00000048192	0	0	2.4	0	0.29	1.83	0.67	0	0	0	0	0	0	0	0	1	0	0	0	0	0	0	0	0	0	0.14	0	0.14	0	0	0.17	0.71	0	0	0	0.14	1.8	0.29	2.4	1	0	0	0	0	0.67	0.5	2.17	0	0
Mina:ENSRNOG00000033295	1	2	3	13	2	1	2	2	1	8.08	7	8	8	1	2	1	0	2	7	5	5	1	4	4.07	2	6	4	5	4	1	3	3	1	3	0	1	4	0	0	1	2	3	2	4	3	3	5	4.08	2
Tmem181:ENSRNOG00000018158	32	30	188	921	86	266	230	248	751	955	883	798	634	208	233	214	162	154	371	116	172	226	216	160	207	217	188	184	184	118	121	173	198	181	150	126	238	66	117	155	172	208	178	165	271	362	398	185	194
ENSRNOG00000047586	2	0	0	1	0	3	1	1	0	1.17	0	1	2	0	2	0	2	2	3	0	4	1	1	1.09	1	0	1.02	0	0	1	0	1	1.15	2	1	1	0	2	0	0	2.38	0	1	5.59	4	1.17	1	2	3
Spata6:ENSRNOG00000007568	13	17	27	95	29	25	37	11	70	67	96	81	79	19	15	21	28	14	47	15	21	13	25	7	24	26	10	17	13	12	10	21	5	15	16	17	25	3	22	20	14	16	21	16	39	14	17	9	23
Atp6v1b2:ENSRNOG00000011891	229	236	815	2124	522	946	737	564	1820	2555	2070	1778	1589	514	579	512	516	438	942	401	414	594	660	522	613	457	487	535	538	875	930	1425	591	410	467	447	1156	217	731	1448	516	536	420	475	1084	1136	1389	504	564
CBR1:ENSRNOG00000049911	10.57	2.15	104.48	174.08	23.39	148.19	72.79	30.81	166.37	256.74	201.5	196.9	143.61	15.79	14.06	28.54	12.9	16.49	67.12	13.2	14.68	14.88	35.53	14.51	14.44	24.33	6.78	9.29	10.36	17.25	25.9	62.39	19.66	11.55	22.21	13.34	30.87	0	34.78	63.48	16.71	20.05	14.1	14.21	95.15	141.89	231.98	39.22	14.22
Ddhd1:ENSRNOG00000009481	81	75	212	412	183	279	192	182	347	398	340	329	363	201	156	224	162	162	273	199	203	232	241	190	238	201	139	172	166	141	209	331	197	178	189	178	324	118	154	227	201	209	263	194	259	328	300	206	214
Orc4:ENSRNOG00000005021	68	64	217	622	117	232	174	221	582	724	686	657	522	229	230	196	214	202	387	186	239	261	322	214	231	229	190	189	243	195	256	269	294	233	193	170	257	93	169	269	224	234	227	206	216	316	330	286	247
Irf6:ENSRNOG00000005082	691	283	1774	6274	2042	3454	2022	1944	5633	7085	5866	4993	4836	2250	2190	1784	1584	1974	2883	1541	1811	2063	2926	1626	2294	2051	2189	1584	2028	2751	3103	6408	1867	1910	1500	1202	3818	437	2452	4692	1524	1933	1596	1649	2694	5226	3861	3843	1701
Scarb1:ENSRNOG00000000981	114	246	279	458	167	229	198	98	266	458	385	337	243	82	59	136	178	87	217	159	125	98	64	105	143	63	56	111	76	155	115	119	54	126	117	179	130	43	134	165	116	101	142	122	179	189	140	161	102
Sh3tc2:ENSRNOG00000019305	2	6	23	59	14	21	29	22	36	45	60	49	35	16	24	26	28	19	42	15	19	39	18	15	35	9	17	22	28	1	7	1	15	20	22	24	4	21	14	8	16	17	18	25	31	29	10	18	24
ENSRNOG00000039472	1	4	7.43	16	5	12	4	3.55	8	9	17	10	7.27	5	2	3.22	5	5	8	6	0	2	0	1	4	5	1	0	5	4	8	3	4	4	7	10.77	4	4	1	1	1	6	3	6	9	7	2	5	1
Psma2:ENSRNOG00000049920	98	145	335	1367	167	420	414	203	1141	1738.99	1591	1266	1148	286	279	249	244	226	734	220	228	262	398	239	265	236	216	204	272	240	269	357	241	266	228	211	317	81	262	348	229	282	250	252	447	588	551	331	277
Emilin1:ENSRNOG00000008246	59	127	138	296	86	140	137	63	178	262	207	176	159	47	42	46	57	64	112	59	57	55	36	52	62	43	45	51	52	75	50	73	43	76	68	72	50	54	81	120	69	57	72	48	145	115	70	61	53
Hs3st1:ENSRNOG00000010598	45	56	25	47	47	30	49	4	32	43	30	51	49	15	20	10	13	12	22	15	4	3	10	5	13	9	5	7	20	68	72	140	7	11	14	13	22	26	58	64	10	18	23	3	32	18	25	16	9
Ifngr1:ENSRNOG00000012074	163	155	799	2050	281	1119	730	314	1554	2305	2011	1460	1248	229	230	250	270	304	920	241	259	294	327	255	264	277	239	211	210	328	413	494	234	299	243	259	491	159	397	784	205	258	224	240	1115	1180	969	595	256
Nradd:ENSRNOG00000020936	4	8	44	204	5	49	51	8	104	263	297	164	157	26	11	19	14	10	51	11	14	16	21	26	10	18	3	10	24	18	17	32	20	15	10	18	25	11	12	55	17	10	33	24	72	74	39	11	11
ENSRNOG00000045589	0.17	107.29	37.14	5.29	31.57	30.14	35.43	5	4.89	1.1	2.86	3.14	2.14	1.26	3.27	4.71	14.29	9.14	7.86	14.71	6.14	11.33	2.86	6.43	4.71	3.86	6.94	8.86	4.9	122.57	62.86	28	4.57	9.57	9.57	0	0	166.43	72.57	102.86	6.71	3.14	11.86	10.57	23.86	6	7.86	3	4.29
Pex19:ENSRNOG00000022572	61.81	124.61	225.75	758.59	90.22	339.8	258.02	214.6	673.08	896.63	861.8	631.13	608.51	181.57	200.47	204.88	201.92	123.7	356.09	117.96	183.18	200.92	223.6	156.83	226.3	181.65	188.97	185.46	133.67	133.09	132	195.45	171.95	167.67	161.79	159.18	176.16	75.89	159.47	176.36	159.28	160.47	152.81	174.01	280.05	398.45	247.54	179.18	195.3
Arhgap26:ENSRNOG00000013920	51	105	142	108	80	117	178	45	71	105	72	79	84	28	24	29	63	57	171	59	61	47	18	46	41	28	25	35	21	77	84	67	43	59	50	56	95	57	75	77	26	35	39	36	90	84	74	88	33
ENSRNOG00000050998	2.16	6.77	16.06	59.06	3.82	16.5	16.92	6.75	24.17	55.34	48.95	18.7	24.89	3.21	4.81	0	6.43	2.23	15.15	6.06	3.26	5.57	1.05	1.13	4.12	0	2.99	4.08	9.52	2.1	8.76	7.61	3.91	6.76	2.19	7.34	6.84	3.25	3.57	8.38	5.3	1.32	1.01	4.13	16.39	15.15	10.15	4.11	6.56
Ap1g2:ENSRNOG00000025619	53	62	282	771	65	495	278	166	615	772	873	690	533	129	137	164	198	127	346	131	126	151	180	130	135	129	134	121	150	93	122	163	125	161	128	128	260	200	147	206	115	170	126	134	378	454	350	196	128
Gale:ENSRNOG00000009712	16	16	54	181	49	57	74	47	160	227	178	185	145	75	69	64	36	28	73	48	33	50	57	24	77	62	55	45	65	32	45	62	54	27	30	21	98	14	57	32	56	49	67	28	62	78	99	40	34
Ubxn6:ENSRNOG00000048509	30	27	129	529	85	169	151	133	404	548	530	456	395	89	76	94	94	107	189	91	103	103	86	89	134	77	82	91	93	79	75	122	92	100	79	66	117	38	71	71	86	94	85	84	163	247	170	128	85
Smcr7l:ENSRNOG00000017553	35	27	94	175	57	115	110	66	149	149	143	136	94	43	56	57	45	58	105	61	63	70	63	56	82	51	49	47	45	53	69	69	55	48	37	51	128	59	56	93	54	58	43	65	102	109	93	66	60
Dach2:ENSRNOG00000004869	3	1	9	11	13	11	4	6	0	5	5	7	10	4	3	3	6	2	1	3	3	2	0	5	4	2	5	4	2	13	9	2	6	4	7	2	0	3	3	7	8	3	9	7	5	1	2	3	3
Noc3l:ENSRNOG00000013965	149	187	287	754	264	369	327	150	625	987	847	647	598	158	165	148	135	127	385	196	142	168	237	137	153	147	107	109	178	323	406	605	195	156	142	146	384	167	283	528	129	174	107	128	374	478	474	332	195
Ints7:ENSRNOG00000004263	35	43	271	767	96	314	212	211	676	732	699	663	553	213	215	274	205	180	319	165	191	211	241	193	273	236	222	186	236	109	118	140	200	192	196	137	160	79	105	193	203	243	176	196	288	351	317	213	173
Dym:ENSRNOG00000018425	23	40	156	586	92	179	160	209	475	515	484	448	398	193	156	185	176	198	254	128	177	173	174	227	239	187	178	174	159	88	103	149	147	204	148	183	155	39	74	132	156	189	169	182	225	247	168	155	166
Capn10:ENSRNOG00000045623	28	12	135	322	53	136	119	93	236	300	290	262	259	64	106	91	146	168	197	108	133	163	81	85	82	75	78	81	108	51	65	81	135	227	119	101	115	58	60	64	92	104	115	87	192	227	146	133	91
Atp2b1:ENSRNOG00000004026	325	324	710	1654	835	782	856	551	1267	1748	1598	1195	1349	618	680	631	523	501	903	569	545	637	662	438	705	619	662	483	571	1140	1308	2308	622	569	570	410	1498	246	927	1648	550	637	540	571	809	900	1059	741	536
Idnk:ENSRNOG00000019519	0	3	19	68	3	14	18	8	81	87	79	56	51	15	12	11	15	8	25	8	8	8	11	10	9	11	8	6	8	1	1	3	8	12	9	4	5	0	0	4	6	6	11	10	14	44	11	18	5
Tube1:ENSRNOG00000000598	5	2	42	135	11	44	34	14	79	134	118	107	97	58	46	40	31	25	79	16	23	31	26	14	38	35	28	27	59	5	23	12	18	36	39	25	32	22	11	9	17	28	33	33	52	48	39	25	16
Wnt5b:ENSRNOG00000008168	0	6	13	23	11	10	13	13	10	19	21	26	29	20	23	27	32	16	25	7	20	24	17	13	13	12	15	22	18	1	4	0	12	15	14	23	2	2	1	0	16	17	14	18	18	15	6	9	13
Arcn1:ENSRNOG00000013843	536	552	1499	5425	1185	1764	1465	2455	4984	5441	4960	5565	4733	2397	2490	2244	2160	1952	3168	1758	2108	2580	2984	2340	2566	2433	2151	2072	2532	1447	1552	2480	2294	2112	1998	1736	1943	507	1300	2051	2139	2516	2057	2054	1715	2217	2356	2512	2831
Dennd5b:ENSRNOG00000049378	48	67	58	109	42	43	65	19	79	90	96	77	64	22	28	28	44	35	53	22	20	22	29	17	44	17	15	25	22	59	52	38	22	35	33	33	30	58	68	143	24	19	36	24	61	29	33	24	19
Rab24:ENSRNOG00000016539	65	66	412	879	152	464	456	153	696	984	822	726	564	144	109	136	135	170	433	181	136	160	156	155	147	123	128	137	127	99	117	163	122	198	129	163	215	146	167	166	120	136	116	163	452	516	368	288	113
Kif21b:ENSRNOG00000008471	20	46	69	92	13	89	115	13	58	102	59	51	58	7	3	13	27	11	45	20	19	11	7	6	9	5	4	13	6	26	25	24	9	20	7	12	33	22	44	58	12	9	13	11	71	63	24	34	9
ENSRNOG00000015227	369.03	730.65	646.07	947.94	684.44	672.63	656.1	592.78	829.8	1038.03	884.84	673.11	836.04	572.08	535.65	518.61	729.21	810.75	967.75	506.86	703.22	713.71	528.36	509.9	488.95	557.56	561.04	504.32	692.25	827.24	945.87	1257.7	780.2	729.61	685.42	540.2	710.83	461.85	938.13	1492.03	586.47	726.62	563.63	579.7	805.87	787.1	877.41	476.77	513.98
Zfp326:ENSRNOG00000047761	20	38	79	195	52	100	86	67	157	149	144	143	128	61	62	72	50	69	123	60	51	64	78	64	63	53	60	57	62	50	57	90	53	52	56	51	85	26	57	78	58	46	59	74	105	111	95	83	75
Hmcn1:ENSRNOG00000028627	94	217	78	309	167	40	97	81	173	173	285	197	263	94	71	153	107	80	102	90	78	100	66	58	84	94	88	85	102	171	165	89	42	113	89	125	56	120	88	159	85	91	170	97	79	82	38	50	99
Sema4b:ENSRNOG00000025167	41	149	255	222	88	236	187	67	185	230	235	179	151	30	26	33	47	77	119	63	36	32	51	48	39	30	41	60	30	115	93	249	49	60	60	49	267	123	188	289	39	36	48	40	296	257	255	143	37
Thoc1:ENSRNOG00000015332	59	78	178	405	141.93	202	132	90	329	483	384	353	299	122	123	122	89	105	213	101	96	93	153	76	108	86	107	75	109	160	203	236	118	114	92	81	195.91	94	127	213	102	127	87	93	170	249	245	194	110
Narg2:ENSRNOG00000010160	16	22	87	312	26	160	119	97	307	436	403	318	307	91	110	85	85	86	205	78	91	109	127	88	110	116	95	65	101	48	41	67	90	78	103	81	86	22	49	58	74	97	83	94	161	203	147	138	106
Fam129c:ENSRNOG00000039357	1	0	3	5	3	0	0	0	2	0	2	2	3	0	2	1	1	0	0	0	1	0	2	0	0	0	0	1	0	4	5	1	0	2	0	3	0	0	0	2	2	0	3	0	0	1	1	1	0
Cdk13:ENSRNOG00000013620	204	324	586	1307	392	739	616	479	1093	1234	1111	1112	1013	453	409	503	460	516	706	483	470	525	563	404	547	435	447	376	453	547	488	753	439	510	401	344	695	230	507	718	380	483	440	451	728	833	805	736	526
ENSRNOG00000029131	1	0	0	3	1	2	1	2	4	3	2	8	5	1	4	4	10	3	4	6	3	6	1	2	4	1	4	6	2	1	3	2	1	0	4	4	2	1	1	0	3	2	4	2	0	1	0	1	3
Nudc:ENSRNOG00000007399	91	127	378.6	1506.15	148	598	510.96	256.46	1107	1846.56	1464.16	1249.7	983.61	244	266	210.8	191.81	205	593.13	188.69	183	198.38	285	216.41	241.89	202.25	241.23	212	224.31	153.21	214.02	295.74	205	187.97	206	219	350	135.79	236.73	307	169.08	261	183.57	236	510.14	763	694	323.49	223
Hdac10:ENSRNOG00000031915	18	33	82	169	19	93	98	66	141	177	196	152	134	49	34	76	67	50	86	45	43	53	61	59	81	76	50	59	48	23	33	68	50	69	86	78	59	48	51	41	56	60	71	90	73	84	61	105	42
Cspp1:ENSRNOG00000021718	42	81	328	380	65	343	288	136	320	383	375	354	303	120	124	171	146	155	262	163	146	170	135	95	157	133	159	136	169	89	74	80	130	152	196	169	156	106	101	89	122	155	157	169	342	355	224	172	118
Gnb2l1:ENSRNOG00000002390	908	838	4163	15195	2821	5996	4699	7365	14179	17855	17080	14417	13673	5421	6494	5502	4280	5177	7715	4444	5606	6260	7358	5672	7152	6089	5517	5173	5019	3962	3790	6188	5039	5584	4277	3212	5861	924	3340	6609	4726	5417	3768	5143	5822	9389	10148	7778	5873
Fam149a:ENSRNOG00000021693	47	29	140	669	131	177	168	513	492	520	600	704	589	312	433	360	371	316	355	337	334	397	338	322	575	450	402	370	491	138	129	266	363	385	313	279	242	23	121	184	404	456	364	389	174	204	132	272	317
Dut:ENSRNOG00000007221	10	6	37	282.46	36.01	46.03	41.01	61.65	221.04	355.45	252.59	232.97	263.72	117.75	123.87	102.69	61.89	70.99	175.72	45.37	65.01	74	71.7	60.87	103.75	83.03	81	70.32	79.61	41	37.97	48	66.01	70.5	70	74.69	29.93	15	17.62	17.99	72.81	62.56	74	65	29	64	43.72	45.77	98.87
ENSRNOG00000048140	3.37	12.78	2.45	77.74	20.27	23.38	21.68	12.66	25.42	53.06	77.12	0	51.68	2.36	5.58	0	15.73	0.94	19.09	10.98	4.69	12.75	0	3.93	3.33	6.79	0	0	2.22	11.64	9.86	14.76	16.15	0	0.45	13.67	14.4	7.93	5.02	21.56	11.65	7.98	1.01	5.05	21.22	13.71	0.76	0	1.6
RGD1563482:ENSRNOG00000050518	0	0.09	11.71	36.07	0	18.25	11.62	15.99	41.11	43.56	29.12	48.55	41.65	2.62	11.9	14.36	9.07	11.21	14.84	19.25	5.99	18.31	14.84	6.82	2.69	14.29	8.72	3.85	9.34	2.32	1.6	0	0.95	21.28	11.92	13.86	13.58	4.5	4.51	11.24	15.76	12.48	10.92	19.35	15.57	15.67	12.5	8.21	10.71
Prom2:ENSRNOG00000014710	29	18	75	210	101	106	141	259	160	47	98	198	166	267	253	287	318	328	271	179	179	273	129	244	233	234	162	306	273	51	99	171	227	276	178	437	124	114	69	173	282	266	248	278	104	77	103	128	144
Ilf3:ENSRNOG00000022741	125	181	401	772	227	398	359	143	647	857	806	639	581	119	183	173	188	157	362	109	149	142	159	125	184	143	160	150	135	202	220	276	126	188	141	154	291	205	311	362	145	154	135	160	393	430	441	175	107
Gphn:ENSRNOG00000028366	59	95	203	468	101	219	203	153	376	399	433	369	356	141	162	169	147	130	284	137	158	178	166	144	189	160	134	153	163	123	128	202	152	160	135	146	159	71	124	201	134	192	138	135	233	198	215	163	176
Gtpbp10:ENSRNOG00000007098	22	14	50	202	15	73	51	40	199	325	278	216	191	57	62	49	56	30	134	30	43	51	102	58	62	67	48	39	60	38	27	30	45	31	46	42	45	12	25	47	40	53	41	47	65	114	84	69	71
ENSRNOG00000047751	0	3	5	14	0	4	2	2	10	2	10	5	8	5	5	6	5	2	8	1	3	7	3	3	0	2	1	1	5	0	1	8	2	4	4	1	8	3	0	1	4	1	0	4	3	6	3	3	2
Chsy1:ENSRNOG00000012698	91	140	233	321	131	215	313	70	174	297	211	172	190	63	54	90	59	54	178	64	56	56	59	58	60	49	49	60	58	148	206	161	33	77	56	68	146	180	261	240	60	64	83	61	217	157	138	62	68
Nucb2:ENSRNOG00000020456	1256	403	2850	5016	4113	3963	2539	5287	6658	4479	4928	6418	6833	9639	9565	7982	6826	6386	6013	5339	6968	8950	7346	5273	9070	7973	8864	6829	8786	5332	5691	8772	8001	6200	7203	5777	6839	647	2921	5615	7690	8797	7692	5505	3214	4297	5658	6256	8496
ENSRNOG00000017757	0	1	0	0	0	0	0	0	4	2	1	1.02	0	0	1	0	0	0	0	0	0	0	2	0	0	0	0	0	0	0	1	0	0	0	0	0	0	0	0	0	0	0	0	0	2	0	1	0	0
Vwa7:ENSRNOG00000000860	4	9	31	113	23	42	60	8	70	97	80	34	47	5	10	18	9	11	39	4	3	2	3	4	1	6	1	4	6	29	19	22	10	6	7	9	19	23	14	13	2	10	8	7	52	48	16	7	5
Map1s:ENSRNOG00000018781	72	121	95	90	140	114	123	35	62	103	77	79	41	21	20	24	34	26	81	43	27	27	10	19	35	21	19	20	16	129	141	223	16	19	21	31	107	68	166	267	14	10	30	12	103	75	53	56	17
Copb1:ENSRNOG00000012000	316	355	793	3574	843	1090	860	1286	3464	3909	3786	3826	3544	1516	1634	1337	1303	1121	2175	979	1136	1451	1598	1214	1556	1505	1298	1198	1548	932	1128	1706	1488	1381	1181	940	1236	261	878	1095	1288	1516	1193	1157	1039	1375	1385	1376	1456
Rpgrip1l:ENSRNOG00000011829	21	16	149	281	24	118	111	66	206	308	308	201	247	63	71	85	74	48	174	47	36	73	65	49	87	79	80	68	91	18	29	35	74	50	75	69	60	24	20	32	53	49	62	66	164	132	99	76	61
Pdzd11:ENSRNOG00000002838	24	23	89	256	34	108	83	51	232	373	339	247	224	59	74	63	57	45	180	51	61	89	92	53	59	65	62	55	94	44	54	61	62	83	61	49	74	43	42	53	54	71	58	50	103	143	112	77	84
RGD1562310:ENSRNOG00000001123	20	48	94	223	69	117	147	84	118	123	123	114	143	56	59	130	240	281	198	94	116	93	41	62	71	110	62	102	44	44	77	72	88	261	153	187	117	84	66	77	69	55	120	115	118	129	141	119	54
Gapt:ENSRNOG00000026989	0	0	1	19	0	1	1	1	12	31	21	1	16	1	0	4	0	0	5	0	1	0	1	0	3	0	0	1	0	0	0	1	2	5	3	0	0	0	1	0	0	6	2	0	2	3	1	2	0
Slc39a7:ENSRNOG00000000465	289	226	767	3015	814	1498	852	1453	2376	2895	2601	2847	2282	1098	1072	1172	1298	1093	1458	1128	1154	1477	1442	1352	1299	1176	1099	1241	1068	973	1224	1718	1091	1145	960	1004	1722	262	764	1585	1236	1333	1072	1113	1054	1379	1216	1719	1368
Dis3l2:ENSRNOG00000018931	57	85	303	707	93	328	250	236	533	700	749	670	533	189	173	155	234	175	384	168	160	213	212	197	222	172	192	191	202	107	146	161	207	174	214	205	192	164	109	169	171	194	196	220	287	289	229	194	165
Bcl10:ENSRNOG00000042389	154	244	247	939	401	448	282	168	710	918	737	536	505	126	160	129	163	139	470	126	151	168	254	147	121	140	122	115	123	517	481	662	143	159	140	106	478	111	334	548	134	146	149	126	303	421	393	183	138
Nedd4:ENSRNOG00000006683	1083	1689	3186	17967	2274	4594	3772	4865	14875	18696	19184	16234	14838	4374	4935	4444	4380	3714	7361	3482	3821	4560	4655	3995	5422	4312	4013	3451	4632	2546	2762	3888	3974	4373	3932	3654	3548	1370	2423	3269	3617	4702	3844	4306	4110	6151	4400	3738	4691
Pigt:ENSRNOG00000014690	85	97	290	1029	168	310	250	367	793	780	912	940	798	303	387	386	345	291	417	260	298	376	298	307	454	326	334	350	358	201	195	282	301	316	304	304	318	95	193	262	272	278	296	298	284	344	329	229	264
Gnpnat1:ENSRNOG00000008641	137	95	219	1073	294	279	215	612	1023	1109	888	1233	1108	824	758	617	496	571	938	700	810	773	1217	904	702	737	555	650	709	456	454	483	740	615	609	489	377	77	235	342	631	786	634	656	281	422	340	1012	936
Pecam1:ENSRNOG00000043391	271	386	437	412	419	380	352	144	251	385	362	332	270	122	120	221	231	174	253	265	211	209	146	129	211	158	122	154	148	237	277	165	145	229	234	306	219	192	337	263	144	223	254	172	283	279	142	179	151
Tep1:ENSRNOG00000008964	139	228	786	1666	203	1002	859	484	1145	1296	1330	1219	1037	316	302	419	489	437	840	463	448	358	344	401	480	351	363	433	337	210	270	372	265	440	436	450	503	405	289	465	347	405	414	463	752	978	508	563	342
Glis2:ENSRNOG00000004766	65	88	191	248	127	182	276	82	149	141	149	138	135	42	42	80	103	77	135	84	62	63	52	56	110	60	54	80	42	191	109	169	53	71	81	99	176	126	156	253	76	76	83	90	204	103	95	58	51
Clip4:ENSRNOG00000008806	0	0	2	12	1	4	0	1	10	6	16	13	11	2	1	1	5	2	2	3	2	1	3	3	3	2	3	3	2	8	3	1	1	2	4	1	1	0	0	3	3	2	1	3	8	1	2	6	1
Lin7c:ENSRNOG00000045698	277	398	599	1707	571	708	604	469	1455	1756	1694	1569	1582	814	805	670	610	510	1103	490	657	720	837	517	805	645	642	559	750	667	785	756	739	592	642	472	450	190	527	745	622	659	686	567	578	862	839	449	736
Tmem231:ENSRNOG00000021517	3	6	13	32	4	14	9	15	15	31	16	17	17	12	10	10	11	8	15	8	11	9	11	20	10	6	11	7	8	4	3	7	12	8	17	15	5	5	4	3	6	7	5	12	12	19	8	18	9
Gtf2a1:ENSRNOG00000004300	20	23	69	227	47	104	69	44	160	230	226	149	158	68	60	79	54	52	112	47	54	80	86	59	69	86	76	49	75	31	60	105	77	68	41	49	104	24	57	91	55	80	77	48	86	194	166	90	73
Cercam:ENSRNOG00000026604	24	49	23	76	24	14	24	18	57	46	87	80	51	8	14	20	33	23	37	24	18	16	16	11	32	12	11	12	8	26	32	20	16	22	21	30	16	34	35	34	18	15	24	12	17	16	7	10	17
Rrp9:ENSRNOG00000012927	134	201	183	254	216	204	178	67	197	291	296	229	155	47	41	52	76	96	161	103	70	72	95	63	48	55	39	40	62	210	314	305	65	76	52	66	310	169	279	382	53	83	77	79	214	233	205	194	100
RGD1566386:ENSRNOG00000028651	6	10	57	200	20	52	28	71	152	167	199	226	153	84	90	77	82	75	123	71	74	108	110	84	88	86	86	54	82	19	10	18	89	72	91	65	42	15	23	18	68	89	69	89	71	100	57	70	102
Taf4b:ENSRNOG00000026023	47	102	91	255	112	112	95	82	195	286	244	171	160	69	71	63	61	74	122	84	72	66	83	64	81	58	48	54	56	181	232	345	86	85	48	53	191	77	180	296	62	79	75	55	97	123	131	148	86
Atf3:ENSRNOG00000003745	715	776	862	1951	2943	2380	1121	8	1244	1391	1203	746	941	31	15	25	24	274	413	228	31	37	34	12	48	36	17	14	26	3327	3131	2403	8	66	28	54	454	235	1197	1710	11	27	14	29	887	2639	2807	562	39
Chrac1:ENSRNOG00000009103	8	18	66	256	27	94	46	56	234	359	304	285	216	64	43	49	54	56	151	28	54	74	86	47	54	60	56	53	71	31	31	38	64	73	71	48	41	11	30	50	62	70	49	60	68	125	102	79	75
Mettl13:ENSRNOG00000003042	67	78	214	370	79	225	210	126	276	384	375	398	258	80	98	121	92	130	222	146	122	113	169	150	121	95	78	102	88	110	121	203	114	127	108	100	266	118	162	233	126	126	104	114	242	268	263	219	119
Tnfrsf4:ENSRNOG00000020106	2	8	4	9	1	17	6	1	8	12	12	13	6	4	4	2	3	1	13	6	6	5	6	4	7	2	1	1	0	1	3	6	5	5	2	4	8	9	5	6	3	7	6	1	2	10	9	4	7
ENSRNOG00000038624	0	0	1	0	1	0	0	0	0	0	0	0	0	0	0	0	1	2	2	0	0	1	0	0	0	0	0	0	0	1	2	3	0	1	0	0	5	1	3	5	0	1	0	0	0	3	1	3.01	6
Sptbn1:ENSRNOG00000005434	4381	6947	8307	20021	6950	10202	9132	4419	14586	17091	18127	13540	12802	3670	3556	4389	4562	4400	10023	4439	4240	4090	5153	3481	5120	3755	3782	3473	3678	6488	7816	10371	3531	4428	4237	5077	9163	5358	8180	11731	4056	4106	4445	4393	9512	10536	10733	7921	4012
Fmod:ENSRNOG00000003183	36	123	52	47	74	70	49	41	85	33	75	38	39	18	20	77	68	36	111	62	31	27	22	10	94	38	27	21	26	60	52	29	14	16	45	62	28	27	77	31	32	35	62	47	19	26	39	28	12
B4galt7:ENSRNOG00000021886	27	23	135	359	71	182	131	179	285	309	346	387	306	153	131	163	155	165	211	103	120	167	165	118	181	158	126	105	145	98	104	154	164	160	141	123	183	20	79	151	137	155	103	136	163	249	193	185	114
ENSRNOG00000046116	3.97	4.96	19.68	79.64	6.56	29.92	24.8	15.1	70.06	109.98	108.45	40.35	59.04	16.97	20.6	6	14.91	9.09	42.67	3.52	5.09	12.71	20.71	3.3	13.1	14.7	11.02	11.25	14	7.86	7.06	11.13	12.26	15.17	13.77	9.23	13.34	3.05	5.19	8.02	11.9	21.64	16.94	8.55	23	27.67	26.58	12.31	18.21
Btbd10:ENSRNOG00000014341	43	58	107	282	70	143	143	28	176	286	226	233	192	68	57	55	49	33	135	26	40	35	57	36	57	39	44	40	59	101	92	101	29	42	42	46	80	56	118	114	33	48	41	34	117	145	148	75	54
RT1-S2:ENSRNOG00000029001	1	0	3	2.83	1	0	1	1.05	4.14	2.12	2.21	12.84	0	4	0	1.7	1	2.09	2.09	0	0	0	3.18	1	1.03	1.08	2	0	0	0	4	1	1	5.22	2	0	0	2	1.25	0	2	3.2	1	0	1.07	3	2.19	0	2.16
Zfp791:ENSRNOG00000023920	0	0	10	30	4	8	3	9	11	29	21	15	25	11	26	13	13	6	14	7	11	13	16	8	13	8	13	5	10	0	3	2	10	16	10	4	1	2	1	0	11	15	4	7	6	12	8	8	18
RGD1310592:ENSRNOG00000008124	154	197	997	1213	172	1067	829	301	1024	1417	1226	955	962	377	363	323	323	274	685	293	309	355	461	303	332	331	341	263	314	288	356	485	302	347	310	248	549	530	430	542	283	329	303	304	1078	1057	905	477	364
Ercc3:ENSRNOG00000013180	63	69	336	844	213	425	354	308	719	838	810	799	750	280	303	277	263	260	438	222	277	298	336	266	344	283	305	266	326	207	233	414	312	251	238	205	392	114	190	402	299	303	230	239	412	563	555	343	328
Aoc1:ENSRNOG00000008575	2	2	1	2	0	0	1	0	0	0	1	0	1	0	0	0	0	0	0	0	1	0	1	0	0	0	0	0	1	0	0	0	0	0	0	0	0	0	2	4	0	1	0	0	0	0	0	0	0
Zufsp:ENSRNOG00000000398	44	84	164	312	46	177	133	82	283	415	341	263	264	117	104	98	125	95	209	85	109	88	123	63	113	102	89	92	99	65	76	93	97	109	112	98	126	82	85	111	111	106	95	98	207	202	195	125	102
ENSRNOG00000049647	0	1	1	1	1	0	0	0	1	3	0	2	2	1	1	1	1	0	0	1	2	0	0	1	0	1	1	0	0	0	1	0	0	0	1	0	0	2	0	0	0	0	2	1	1	0	2	1	1
Rbl1:ENSRNOG00000006921	6	22	64	314	9	75	87	24	257	410	300	268	242	51	46	57	20	17	190	27	18	15	35	18	47	35	37	30	63	20	20	25	21	30	21	17	40	13	32	32	23	28	24	25	88	106	85	38	31
Samm50:ENSRNOG00000011952	62	54	191	1253	171	303	280	339	993	1285	1324	1128	896	297	338	288	273	277	495	190	238	277	296	371	369	341	247	361	283	218	242	340	280	247	206	206	284	80	180	281	244	293	193	246	300	478	381	346	309
RGD1309106:ENSRNOG00000026523	0	0	0	4	1	2	0	2	0	3	3	0	1	1	1	6	2	2	3	1	0	3	0	4	7	1	1	2	1	0	0	0	1	1	2	0	0	0	1	0	2	3	0	4	0	0	0	0	2
Mmp16:ENSRNOG00000005708	1	1	4	4	2	8	8	1	1	6	8	5	5	0	5	0	2	5	4	4	5	0	4	0	1	2	1	1	6	2	3	2	4	3	4	2	2	0	4	0	2	1	4	2	9	4	3	0	2
Npepo:ENSRNOG00000017505	47	38	181	355	152	224	227	104	278	384	377	294	281	113	107	117	114	80	156	89	88	136	122	99	112	95	102	91	131	150	149	299	95	84	101	81	241	123	146	169	110	113	128	120	294	318	260	128	111
Chrdl1:ENSRNOG00000004330	25	51	36	74	63	36	59	35	103	50	108	69	82	44	58	136	67	36	48	53	35	54	41	14	117	33	41	48	57	28	80	34	34	42	43	53	40	96	22	28	57	55	66	35	27	30	16	24	45
Nprl3:ENSRNOG00000020541	9	21	115	235	29	136	98	89	210	225	203	212	169	90	82	100	114	139	165	88	102	111	95	109	96	87	101	87	89	24	33	27	85	112	113	89	83	39	30	17	105	109	131	94	135	152	96	92	84
Haghl:ENSRNOG00000019612	1	0	6	8	1	3	17	1	10	14	23	10	8	4	1	2	1	2	4	0	2	1	0	0	1	4	3	2	2	0	2	4	0	3	1	0	3	0	2	0	2	2	0	1	7	10	4	2	2
Vps33b:ENSRNOG00000013149	38	48	131	272	65	147	142	82	224	279	277	279	260	78	105	92	81	79	141	70	73	84	130	93	95	103	108	79	82	64	73	89	77	86	69	57	136	80	73	73	75	86	85	68	190	133	133	124	93
Ndufa3:ENSRNOG00000014224	44	47	137	516	148	127	129	294	484	536	630	550	495	323	381	349	325	236	318	231	280	407	301	421	354	411	346.99	480.98	345	172	186	212	363	256	355	311	199	25	115	168	304	352	283	323	126	243	217	229	305
Frrs1:ENSRNOG00000016351	18	34	121	471	58	143	101	56	334	571	467	311	280	57	66	41	52	30	216	48	42	64	69	40	63	54	47	39	53	51	72	126	46	47	46	49	85	48	87	134	40	58	51	44	131	170	125	60	58
Nup62cl:ENSRNOG00000030223	0	0	1	1	2	1	1	4	0	1	6	6	4	0	0	3	1	4	5	0	2	3	4	2	2	1	8	6	5	4	2	1	3	3	2	0	3	0	0	0	1	6	3	3	1	2	3	0	0
Mitd1:ENSRNOG00000018467	11	17	31	183	17	61	45	27	110	241	184	149	145	31	36	36	35	24	94	26	29	34	52	24	30	26	23	14	29	18	19	33	37	26	24	30	59	36	43	29	32	39	35	32	86	88	86	49	41
Ccdc172:ENSRNOG00000017656	0	0	0	1	0	0	0	0	0	3	0	3	3	0	0	0	2	0	0	0	0	3	4	0	0	0	0	0	0	0	2	0	0	0	1	1	5	0	0	5	0	0	0	1	0	0	0	0	0
ENSRNOG00000046897	0	0	0	6.9	3.21	23.01	0	2.05	28.52	30.91	32.77	5.13	16.06	3.25	0	0	5.52	9.29	20.52	3.18	0	9.66	17.91	8.08	0	4.09	6.41	2.67	8.3	7.85	15.92	5.41	0	0	7.23	4.65	11.94	5.11	0	0	13	2.19	0	0	31.3	0	15.86	26.52	6.64
Cuzd1:ENSRNOG00000029945	1610	370	3311	3529	6667	3816	3877	64632	9702	2205	1558	3642	3994	18414	42700	38130	29537	41888	13513	33906	57851	56511	37626	50073	62928	58345	67112	32455	26482	17469	8378	21639	42330	35906	26986	23320	15167	856	6313	8207	39257	45916	35599	37653	7211	6934	14438	24202	60361
ENSRNOG00000047165	0	0	3.96	49.12	5.83	2.05	2.84	5.64	20.37	50.34	24.11	34.52	36.02	8.32	3.03	15.47	9.15	0	24.93	5.12	7.69	7.6	5.97	20.24	11.02	13.46	24.67	15.47	13.91	0	0	11.9	0	0	0	23.93	3.59	16.38	12.62	21.47	0	5.42	10.21	11.32	0	23.1	25.11	23.03	0
Rbm48:ENSRNOG00000008980	12	33	57	144	18	53	34	33	131	171	156	147	133	38	42	34	32	35	60	40	47	66	52	44	56	47	39	25	41	38	39	47	39	42	46	31	46	10	27	39	30	60	47	33	45	78	50	67	48
Mettl21a:ENSRNOG00000014212	4	5	29	54	16	33	27	14	49	57	53	54	56	11	21	15	18	16	29	14	11	29	22	21	28	28	32	11	25	14	17	33	21	26	13	15	31	10	8	16	23	16	13	16	29	30	41	22	22
Naa20:ENSRNOG00000010523	48	62	154	503	77	152	154	66	359	731	538	382	336	73	105	96	70	63	279	54	72	84	122	78	73	76	67	45	61	85	116	147	77	86	66	52	119	51	114	147	69	77	58	74	164	238	219	110	73
Car5a:ENSRNOG00000019098	0	0	0	0	0	0	0	0	0	0	0	0	0	0	1	0	0	0	0	0	0	0	0	0	1	0	0	2	0	2	0	0	1	3	0	3	0	0	0	0	0	2	0	3	0	1	2	0	2
Pik3c3:ENSRNOG00000017840	57	51	246	728	96	337	242	148	565	861	782	619	559	143	145	166	171	188	346	119	171	182	189	153	185	159	160	123	163	105	104	187	144	151	163	151	222	113	124	193	157	162	135	156	318	386	276	217	146
ENSRNOG00000048528	7.45	0	46.21	147.78	22.99	50.21	39.09	0	183.47	218.94	208.99	166.54	109.72	47.06	43.92	39.18	66.59	37.92	66.49	77.15	69.61	46.88	51.01	61.1	41.87	87.03	23.46	33.7	33.11	16	8.16	75.11	44.91	67.43	58.16	49.19	55.84	30.41	7.21	0	32.53	54.75	13.44	22.94	87.85	112.22	64.93	41.73	44.39
MRPS21:ENSRNOG00000024845	92	49	305.88	1112.69	235	426.81	316.42	469	1170.39	1133.26	1215.12	1118.43	1025.23	572.32	571.12	549.17	371	402.77	576.66	378.72	481.78	487	467.78	438.72	564.01	517	597.39	473.93	587.68	241.99	328.97	587.2	496.26	426.51	378	367.92	432.7	65	284.71	387	457.63	488.33	432.63	433.8	381.82	648.62	656.48	403.61	453.73
Mars:ENSRNOG00000025459	315	323	566	4209	657	937	770	1158	3750	4626	4399	3788	3159	1467	1397	1231	1199	1079	2178	1106	1089	1518	1232	1163	1580	1570	1131	1104	1445	798	915	1259	1348	1169	1025	940	1268	257	648	868	1301	1387	1036	1298	836	1283	1103	1839	1375
Slc25a2:ENSRNOG00000027359	5	6	13	50	8	16	17	22	37	42	32	47	32	24	32	13	22	25	32	20	20	19	25	9	34	9	13	16	17	5	7	16	16	29	17	4	8	2	5	5	13	14	24	16	27	43	23	13	31
ENSRNOG00000049208	0	0	1	4	1	0	0	1	11	0	3	5	6	1	0	0	1	1	4	1	1	1	0	0	4	0	1	0	1	2	0	4	2	0	0	1	0	0	0	0	2	0	1	2.07	0	0	1	0	2
Gtpbp5:ENSRNOG00000008418	13	20	117	440	44	152	122	110	317	472	401	377	265	85	85	99	127	65	198	72	75	87	123	102	106	106	75	85	94	53	53	104	68	93	70	88	118	27	47	60	105	98	84	94	163	244	174	138	102
Hsf2bp:ENSRNOG00000001193	4	0	9	14	15	6	4	1	11	19	21	13	9	1	2	7	2	1	3	0	1	6	3	0	3	5	3	1	4	6	6	14	0	2	0	1	11	5	5	22	0	2	3	0	2	7	1	0	4
FAU:ENSRNOG00000046393	2.35	5.67	26.41	69.16	18.06	30.83	23.49	24.45	53.91	58.38	66.57	55.67	44.89	15.33	26.18	25.16	25.5	18.35	28.49	12.83	17.36	23.87	30.43	22.4	24.77	24.97	22.41	24.64	20.24	19.77	12.42	28.63	15.42	24.36	21.2	21.25	21.17	4.17	18.01	29.13	21.27	27.77	18.44	19.48	20.23	35.04	30.31	23.91	15.97
Agpat9:ENSRNOG00000002159	57	42	37	57	158	70	88	3	39	62	60	41	33	5	4	20	7	8	34	7	2	7	1	4	17	4	3	3	3	304	353	395	6	9	5	10	143	68	214	519	6	8	5	0	70	59	43	12	2
Npap60:ENSRNOG00000013423	105	162	326	885	208	455	323	204	744	1006	934	825	681	242	242	208	259	238	473	213	222	292	310	204	236	220	225	203	215	255	354	558	245	307	231	183	526	137	266	513	232	257	227	215	454	602	596	406	251
Igtp:ENSRNOG00000027008	93	258	307	749	97	294	218	147	528	828	670	647	660	61	85	115	80	58	317	122	65	66	165	106	141	90	74	109	66	169	155	149	73	77	77	72	162	175	118	177	70	99	80	136	375	340	302	284	99
Ccm2l:ENSRNOG00000009191	4	0	2	8	7	3	3	8	7	8	3	12	11	6	4	6	5	5	4	12	8	4	3	6	13	5	4	8	9	7	6	7	5	8	9	8	2	4	3	5	9	11	8	8	13	4	1	5	2
Rpl6:ENSRNOG00000025936	1018.16	839.42	4325.9	12854.01	2665.53	6174.08	4212.65	5245.4	12387.15	14299.93	14438.83	12564.01	11984.52	5017.85	5706.62	4937.38	4212.6	5008.26	7154.58	4160.05	4954.08	5709.08	6531.98	4348.46	6793.09	5794.46	5357.47	3839.78	4815.81	3371.91	3938	5937.61	4718.94	5156.59	3962.17	3196.72	5405.54	935.76	3315.23	6222.07	4289.69	5125.76	3628.49	4477.96	5457.65	8622.16	8715.24	6914.95	5274.36
Ube2v1:ENSRNOG00000025580	139.66	213.1	618.69	1648.42	348	755.01	559.41	401.25	1196.09	1526.84	1523.13	1481.93	1269.01	451.03	438.17	407.53	396.18	335.75	695.46	319.76	360.48	429.03	449.4	418.76	485.59	417.19	372.39	400.52	403.37	456.26	516.81	679.17	407.43	366.57	392.67	344.47	585.98	169	474	651.07	359.52	473.29	408.73	352.71	693.91	809.34	742.07	455.09	382.41
Larp1b:ENSRNOG00000038366	104	137	236	760	343	322	245	396	756	689	716	762	695	490	482	481	392	497	503	382	459	585	555	503	535	497	407	366	494	394	407	739	611	563	365	323	461	104	291	484	470	540	449	419	368	469	478	505	524
Slc5a5:ENSRNOG00000018822	0	0	1	0	0	0	0	0	1	0	1	0	0	0	0	1	0	0	0	0	0	0	0	0	1	0	0	0	0	0	0	0	0	1	0	0	2	0	1	0	1	0	0	0	0	0	0	0	0
Myo1g:ENSRNOG00000007113	16	33	93	196	18	61	164	9	120	251	158	141	122	6	5	16	11	13	135	6	5	8	12	4	10	7	10	8	4	23	36	23	3	17	10	16	44	9	47	49	15	7	18	3	58	88	60	13	7
Sptan1:ENSRNOG00000015396	1885	2569	3334	7796	3087	3847	3714	1620	5742	7603	8034	5921	5214	1637	1630	1978	1735	1446	4096	1488	1454	1594	1722	1267	2033	1465	1703	1329	1548	3033	3304	4555	1490	1571	1642	1658	3388	2162	3884	4620	1306	1592	1641	1617	3651	3965	3598	1996	1534
ENSRNOG00000046406	0	0	0	1	0	0	0	1	0	0	1	0	0	0	0	0	0	1	2	0	0	0	0	0	0	0	1	0	2	0	2	2	0	0	0	1	0	0	0	1	0	0	0	0	0	0	0	0	0
Cd97:ENSRNOG00000004489	54	68	214	564	109	379	395	115	412	598	613	485	479	135	141	168	139	132	422	109	115	138	149	94	175	127	103	144	118	119	154	144	123	129	121	116	137	93	169	317	122	149	127	106	249	249	213	161	110
SYNGR2:ENSRNOG00000050547	103	153	460	1490	322	550	434	655	1198	1330	1136	1282	1013	545	525	618	596	652	826	499	675	654	519	719	684	571	530	561	466	345	402	516	490	573	494	599	586	105	290	530	598	605	636	636	548	725	512	562	530
Trip13:ENSRNOG00000015810	5	0	7	64	4	10	10	3	38	79	47	47	39	4	4	11	8	3	33	1	0	2	4	6	6	2	3	4	7	0	1	5	1	12	2	0	5	8	1	0	1	6	0	6	15	11	9	3	0
Pts:ENSRNOG00000009250	9	15	54	244	16	70	43	52	218	272	231	234	198	54	46	64	50	40	102	36	39	52	58	45	64	47	45	51	57	22	27	43	59	55	48	46	35	9	24	35	45	60	40	48	51	96	79	72	58
Ambra1:ENSRNOG00000017422	127	201	447	610	209	457	381	226	422	479	491	422	410	200	171	223	288	236	330	219	231	240	210	224	240	211	209	239	180	282	290	374	192	267	241	213	383	202	268	410	248	233	249	247	438	436	397	294	192
Nop14:ENSRNOG00000012147	140	226	213	411	161	196	247	105	311	395	376	351	274	77	80	83	90	78	210	106	94	84	120	100	100	63	67	81	64	203	199	311	83	92	102	76	258	157	230	254	89	92	74	109	237	216	189	175	97
Atp5j:ENSRNOG00000001551	70	42	111	522	126	145	125	215	438	480	521	466	486	206	214	191	189	185	284	154	211	197	165	224	256	217	247	340	202	130	155	169	172	210	207	196	155	19	100	137	177	226	176	186	115	180	182	148	192
ENSRNOG00000033731	0	0	3.32	4.19	0	6	3.29	4	1.09	2	9.33	2.21	3	2.23	4	1.43	2	2.22	2	4	1.35	2	1	0	3	2	0	0	0	1	0	3	1	0	2.28	1	2	2	0	0	2	3	1	2	5	2	3	0	2
Acvr2b:ENSRNOG00000014477	4	10	29	57	22	55	58	36	73	67	62	58	37	11	21	16	23	27	29	24	14	14	16	19	31	25	18	25	21	28	36	40	8	24	22	28	59	15	21	53	30	21	17	19	42	70	39	29	11
Camsap3:ENSRNOG00000000986	27	42	234	343	106	342	204	199	262	219	223	220	181	100	81	136	133	144	203	145	148	159	106	170	148	143	129	135	97	102	111	163	117	145	128	134	226	114	109	215	166	131	132	170	285	246	234	192	118
Akr1cl:ENSRNOG00000021735	20	31	48	29	33	31	29	14	30	26	29	33	24	23	19	7	32	19	51	42	19	18	15	13	10	28	18	18	15	14	18	6	11	22	37	30	35	4	17	5	22	23	18	19	38	33	25	33	11
Lgals4:ENSRNOG00000020338	1	0	2	1	0	7	3	0	3	7	4	4	3	0	2	0	0	0	2	0	0	3	0	0	1	0	0	0	0	0	0	0	1	1	0	0	3	0	0	3	0	0	0	0	2	0	3	1	0
FMR1:ENSRNOG00000011900	180	289	546	886	298	552	482	209	778	1009	855	733	714	336	306	297	293	258	476	277	261	337	333	255	384	273	241	208	309	322	379	456	274	275	318	269	457	275	438	397	273	294	279	281	570	639	523	336	233
Igfbp1:ENSRNOG00000008371	101	19	8	7	122	16	3	4	8	14	7	15	15	1	0	1	2	3	13	2	7	2	2	0	1	3	2	0	2	141	224	426	8	2	5	0	20	2	59	523	2	6	0	0	42	19	11	8	2
Sez6l:ENSRNOG00000025612	4	5	8	5	3	5	2	0	2	2	5	5	5	1	2	1	3	5	5	1	2	0	1	2	2	5	3	3	2	10	1	1	0	3	1	4	0	0	0	11	3	2	6	9	10	0	0	4	4
RGD1564340:ENSRNOG00000013243	0	0	1	1	1	0	0	0	0	2	0	1	0	1	1	1	0	0	0	0	0	0	0	0	1	0	0	0	0	0	0	0	1	0	0	0	0	0	0	0	0	0	0	1	0	1	0	1	2
Nfyb:ENSRNOG00000010309	86	159	281	298	161	278	238	95	251	365	349	264	282	143	161	141	113	120	239	108	112	118	213	94	114	117	107	106	139	193	251	335	139	105	150	108	301	130	282	275	118	130	129	105	233	327	257	240	135
Akap1:ENSRNOG00000002373	78	140	694	1190	142	700	635	476	924	1260	1144	1251	881	214	232	238	283	276	399	309	343	286	333	297	311	241	241	240	211	119	125	153	310	321	241	248	869	255	204	276	342	316	290	330	1051	843	768	352	299
Znhit6:ENSRNOG00000030049	41	60	105	215	49	111	98	58	136	272	218	160	131	31	43	51	43	37	97	61	36	53	62	47	53	41	35	43	53	62	96	70	51	47	40	36	107	55	128	103	35	57	42	46	104	141	102	104	52
ENSRNOG00000037962	0	0	0	0	0	0	1.29	0	0	1.47	1.48	2.96	0	0	0	0	0	0	0	0	0	0	0	0	0	0	0	0	0	0	0	0	0	0	0	0	0	0	1.88	0	0	0	0	0	7.39	0	4.17	0	0
Ascl2:ENSRNOG00000020434	1	0	0	2	1	0	1	0	0	2	2	1	0	1	1	0	0	0	5	0	0	0	0	0	0	0	0	0	1	2	0	0	0	1	0	0	0	0	0	0	0	0	0	0	0	0	1	0	1
Narfl:ENSRNOG00000019522	22	27	93	254	28	119	108	79	186	242	261	220	183	79	70	76	66	81	142	72	74	75	96	71	77	88	87	61	58	35	53	81	70	82	50	70	61	42	42	79	58	86	69	91	109	153	113	116	53
Thbs2:ENSRNOG00000010529	112	346	319	930	278	511	508	71	331	850	559	438	596	64	57	120	176	59	794	84	61	69	59	37	128	40	41	59	86	125	237	137	44	90	85	111	284	302	378	292	63	97	105	67	301	199	137	58	43
Rpgrip1:ENSRNOG00000047543	0	0	0	0	0	0	0	0	0	1	0	0	0	0	0	1	0	0	1	0	2	1	0	0	1	0	1	0	0	0	0	0	0	1	0	2	0	0	0	0	2	0	1	2	0	0	1	0	1
Gas2l3:ENSRNOG00000025198	1	2	11	54	4	8	6	4	29	65	44	20	27	3	1	4	11	5	45	4	3	3	2	6	5	2	4	11	10	1	8	5	4	4	6	2	3	4	0	0	2	7	6	1	12	6	4	4	4
Dscaml1:ENSRNOG00000016502	0	0	1	0	0	3	1	0	1	0	1	1	1	0	0	0	0	0	1	2	1	1	0	0	2	0	0	0	0	2	3	0	0	0	0	0	3	0	0	1	1	1	0	0	0	0	0	0	0
ENSRNOG00000023402	0	1.12	0	13.81	1.19	15.21	2.76	4.18	7.31	12.18	14.78	6.16	6.28	1.13	2.53	3.05	1.26	2.34	9.39	2.87	3.1	2.27	6.63	2.34	4.65	2.71	0	0.74	4.95	0	0	0	0	1.58	0	0	4.69	0	2.88	6.82	0	0	2.15	0	5.17	5.81	8.48	2.48	0
Atf7ip:ENSRNOG00000008870	141	110	641	1016	179	679	561	316	713	1000	916	819	691	348	316	375	320	303	643	314	311	262	346	283	466	367	341	321	371	242	347	536	337	322	302	280	779	306	439	590	306	356	283	350	826	757	668	669	275
Gast:ENSRNOG00000014740	0	0	2	1	1	0	0	0	0	0	1	1	0	0	0	1	2	1	0	0	3	0	0	0	0	0	2	0	0	0	1	0	1	0	0	0	0	1	0	0	1	0	0	0	0	0	0	0	0
Wdr25:ENSRNOG00000004733	2	12	42	97	16	40	40	36	77	115	126	113	79	25	30	37	34	27	48	30	31	34	38	34	24	19	20	21	28	16	22	24	20	24	21	30	28	21	12	30	17	27	31	38	45	52	44	40	30
Morf4l2:ENSRNOG00000002389	530	720	1559	3783	1357	1781	1658	1132	3270	4333	3972	3359	3349	1647	1656	1406	1226	1051	2268	1048	1063	1301	1490	1019	1620	1394	1425	1200	1614	1637	1931	2559	1349	1220	1191	1172	2287	535	1651	2097	1347	1457	1300	1190	1619	2065	2541	1413	1324
Srcap:ENSRNOG00000018637	211.72	291	887.72	1019.21	342	698.03	744.8	493.99	655.98	633	744	701.85	758	364.06	372	520.37	586	570	574	524	509	484	317	463	624	388	472	498.03	420	374	406	489.99	392	561	560.81	562	616.1	408.16	479	539.94	504.76	515	523	583	730.63	670.65	687.48	486.67	433
Sct:ENSRNOG00000017873	0	1	3	2	4	5	8	0	1	1	2	1	4	0	0	1	0	0	1	0	0	0	0	0	1	0	0	0	0	1	1	4	0	0	1	0	0	0	1	1	0	0	0	0	0	4	1	0	0
Hltf:ENSRNOG00000000082	101	157	271	1532	182	279	326	180	1314	2107	1724	1410	1283	357	366	246	213	171	861	179	176	212	299	178	285	267	237	235	322	222	216	196	214	224	203	192	201	117	184	206	161	234	223	215	295	450	351	166	231
RGD1306227:ENSRNOG00000017581	6	3	53	116	3	51	52	27	85	121	97	98	80	34	28	30	25	25	55	22	30	21	15	23	22	17	20	11	26	8	5	8	11	23	33	11	11	14	8	9	16	27	12	17	57	93	44	18	22
DERL3:ENSRNOG00000028243	22	27	65	267	49	107	43	362	397	159	152	456	264	363	342	343	245	231	328	232	351	380	291	406	267	373	163	229	321	118	162	149	204	354	185	252	118	22	86	181	369	363	203	282	79	87	94	199	310
N4bp2l2:ENSRNOG00000001108	178	221	540	1085	423	661	445	209	833	1241	1158	902	867	228	262	243	285	263	570	217	266	280	324	227	262	244	199	174	291	528	648	961	248	253	249	199	783	201	510	637	235	313	197	238	544	766	876	439	260
Cbwd1:ENSRNOG00000015516	12	16	61	191	7	55	56	27	132	215	181	132	125	30	44	37	32	20	75	19	23	30	45	28	48	20	23	21	35	8	13	25	35	28	28	15	51	10	27	20	18	29	38	23	37	82	81	41	35
Mt1m:ENSRNOG00000028841	12.71	28.21	12.46	3.13	14.03	23.15	17.68	5.9	0	5.33	6.48	0	1.1	0	0	0	5.22	15.19	5.29	17.63	0	0	3.11	3.11	0	0	0	4.58	0	5.26	17.76	33.02	3.11	5.51	0	3.2	22.15	16.52	26.19	70.57	0	7.38	3.31	3.19	7.43	23.26	18.75	26.13	10.66
Ppp1r21:ENSRNOG00000016528	19	20	117	364	24	159	94	107	254	390	300	282	276	72	62	99	92	84	149	46	69	82	88	71	88	100	79	84	86	59	25	32	57	53	71	79	45	30	49	71	71	84	79	84	137	164	90	95	75
ENSRNOG00000000787	6.87	14	13.04	61.63	16.47	7.01	11.69	8.1	33.06	35.52	63.08	29.13	57.43	7.24	10.13	7.41	10.78	5.63	13.18	4.81	5.36	3.54	5.45	3.97	7.16	6.63	7.25	7.13	6.22	3.15	5.57	8.89	3.09	5.38	2.79	11.73	5.89	2.73	5.85	14.14	2.6	12.86	9.76	10.6	13.59	2.38	5	5.84	7.93
Ap1s1:ENSRNOG00000001415	28	45	115	375	37	146	166	83	293	394	330	284	258	51	68	70	88	70	191	63	60	64	75	80	61	51	63	68	65	39	67	83	60	83	70	77	74	32	48	94	59	69	72	72	139	181	137	65	57
Xdh:ENSRNOG00000007081	713	1627	2095	2759	1085	2303	1970	865	2180	3105	3421	2942	2950	714	729	818	672	597	1613	916	672	585	1485	471	1135	642	566	567	539	882	1164	1005	555	816	664	763	1641	1181	1371	1863	566	702	736	637	2356	4122	3015	2688	700
Sap30:ENSRNOG00000013218	3	7	13	60	2	16	17	14	52	76	54	65	27	13	13	20	14	19	41	13	5	17	27	15	20	16	13	9	19	11	2	11	16	24	14	9	18	1	9	4	17	12	10	11	27	21	35	16	15
Ankdd1b:ENSRNOG00000025377	1	0	0	7	0	3	1	3	3	8	7	7	3	1	1	4	5	4	8	1	2	5	2	3	3	7	6	2	0	1	2	5	4	3	1	2	1	2	3	3	5	6	3	5	2	0	1	0	4
Tceb3:ENSRNOG00000010902	298	330	900	1911	625	1033	864	761	1808	1941	1791	2103	1728	849	799	694	827	790	1184	698	696	819	813	689	794	724	744	692	794	609	713	1070	767	740	759	635	939	363	658	870	830	849	837	658	1030	1243	1023	800	797
RGD1565374:ENSRNOG00000028259	3	21	42	26	1	26	54	0	10	42	23	12	12	0	0	1	0	1	14	1	0	0	0	0	0	1	0	1	0	36	14	9	0	4	2	1	2	16	22	55	0	2	3	0	20	36	16	5	0
Pfdn4:ENSRNOG00000050932	19	7	53	137	49	47	68	37	115	204	191	142	110	27	33	41	40	18	89	14	29	24	48	35	33	44	42	31	23	62	45	38	31	42	37	23	35	20	43	57	25	31	29	30	37	84	63	36	38
Zfp961:ENSRNOG00000049856	17	6	45	112	24	47	53	47	109	109	132	89	115	38	55	59	58	60	103	46	38	62	54	38	50	45	41	37	46	31	18	58	38	44	41	36	48	18	27	69	62	41	45	45	63	61	49	74	62
Ugt2b37:ENSRNOG00000033139	14	8	74	125.91	76	63	93	179.91	130	136.1	85	104.96	112.92	63.88	168	127.72	93.94	96	120.72	170.99	146	226	130	147	236.06	170.66	79	147.99	194.37	129.79	222	154	94	125.99	96	110.99	179.99	3	75.98	120	138.01	142	82	127	44	54	170.77	160.94	197.96
Nr2f6:ENSRNOG00000016892	38	23	142	462	118	197	209	188	368	577	396	478	335	128	124	153	158	150	275	151	140	155	169	146	227	139	158	157	177	117	178	221	112	122	143	111	238	23	131	151	146	145	149	125	195	271	221	182	143
Map3k11:ENSRNOG00000020773	62	92	285	510	128	382	244	231	356	443	398	327	295	122	113	144	159	198	219	125	130	136	127	125	160	122	112	141	112	172	154	261	115	175	137	159	364	126	213	348	167	120	135	138	390	331	405	171	136
Tpcn1:ENSRNOG00000001380	66	102	253	892	176	330	327	569	707	703	722	722	665	396	381	455	492	385	525	375	425	457	456	525	551	394	405	442	474	205	261	279	371	367	466	434	239	116	167	276	427	544	470	430	377	323	276	291	383
Taf2:ENSRNOG00000034022	105	141	305	683	154	376	284	182	571	711	698	518	524	182	218	204	210	164	365	150	171	210	235	177	239	172	163	159	209	192	233	309	202	201	161	149	263	138	242	334	187	226	211	185	283	393	367	201	163
Mylk3:ENSRNOG00000017546	2	4	2	18	3	3	5	1	4	13	19	9	9	9	4	3	8	3	6	1	2	4	1	3	6	1	3	3	5	3	1	2	5	6	3	5	1	0	1	1	7	7	1	1	0	1	2	0	3
Plcb1:ENSRNOG00000004810	157	252	276	701	314	315	348	525	649	430	637	776	686	392	472	479	531	508	549	487	553	612	405	437	631	456	400	390	456	344	273	323	480	586	527	601	216	270	252	347	429	531	619	519	257	259	203	341	490
Zcchc8:ENSRNOG00000001243	45	68	210	450	97	202	160	124	344	435	434	318	304	119	98	139	150	148	207	128	126	140	123	100	145	133	98	87	126	91	144	174	107	165	132	143	181	98	159	166	114	124	154	130	233	223	173	132	115
Nomo1:ENSRNOG00000021118	351	298	677	2271	1129	974	934	1677	2227	1749	1851	2298	2050	1723	1883	1785	1412	1266	1361	1171	1378	1610	1165	1425	2153	1701	1721	1932	1626	1259	1466	2024	1325	1440	1417	1081	1292	426	969	2064	1327	1604	1361	1280	895	1006	1164	1128	1184
Ccdc86:ENSRNOG00000020925	172	189	290	477	339	314	283	131	359	511	474	380	330	106	105	118	150	121	272	158	160	160	237	132	105	118	75	71	92	380	443	529	151	155	107	128	458	152	344	526	109	151	136	133	280	292	328	374	187
Syt6:ENSRNOG00000019163	0	0	0	0	0	0	0	0	0	0	0	0	0	0	0	0	0	0	0	0	0	0	0	0	0	0	0	0	1	0	2	1	1	0	0	0	0	0	1	0	1	0	0	0	0	0	0	1	0
ENSRNOG00000025353	8.96	11.16	47.47	98.47	10.33	47.66	37.99	77.49	114.09	111.44	94.72	105.07	109.22	50.78	64.24	73.76	52.01	72.75	99.43	58.38	47.4	52.14	66.68	73.29	54.32	62.87	34.33	46.96	46.01	33.76	24.17	36.33	57.58	61.95	48.73	36.46	63.48	14.89	11.26	34.92	38.89	69.9	37.86	43.62	58.22	56.86	77.1	96.55	53.95
Arhgap24:ENSRNOG00000002095	36	53	227	1016	348	463	324	386	788	856	1043	870	899	463	510	399	315	259	476	219	319	393	519	306	494	386	431	293	411	211	248	288	398	250	315	271	305	30	108	192	278	360	327	391	424	510	488	356	367
Ptpn11:ENSRNOG00000030124	331	523	892	2165	567	1119	1058	623	1465	2303	2169	1639	1502	688	633	746	647	543	1217	589	580	720	760	566	716	628	561	585	634	682	658	937	658	641	570	591	933	443	751	1173	646	698	660	641	1232	1231	1160	647	614
ENSRNOG00000042251	0	0	0	0	0	0	0	0	0	0	0	0	0	0	0	6.04	5	5	0	0	0	0	0	7	0	8.02	0	0	1	0	2	0	0	3	0	0	0	0	0	0	0	3	0	2	0	0	0	0	0
Gys1:ENSRNOG00000020812	12	4	85	329	14	120	88	67	280	354	368	373	224	78	64	95	64	75	167	55	99	69	102	69	104	105	86	71	70	24	36	40	64	63	78	61	43	21	29	29	78	65	62	76	94	144	83	70	61
Chmp2a:ENSRNOG00000043328	77	104	349	1549	145	498	381	232	1320	1816	1678	1468	1310	257	268	236	293	204	628	214	207	288	299	231	292	243	269	180	249	170	222	279	230	231	194	230	294	105	220	307	188	276	206	231	371	610	504	311	225
ENSRNOG00000047566	0	2.01	8.38	30.9	4.45	11.93	3.27	5.04	19.34	37.9	33.62	16.85	15.16	4.35	4.97	1.02	5.49	3.06	23.69	0	0	8.63	1.02	2.67	5.89	6.49	2.05	1.02	3.06	0	4.07	13.04	0	6.05	4.73	0	4	0	4.14	4	1.99	2.92	5.1	2.39	11.33	2.03	3.04	1.83	2.12
Angpt2:ENSRNOG00000016696	64	157	110	30	40	93	110	7	16	18	22	15	11	8	3	12	11	6	19	6	8	10	5	4	19	5	1	5	13	45	91	63	5	14	13	16	50	75	217	180	12	6	13	9	85	35	37	15	11
Ncald:ENSRNOG00000042978	17	30	52	137	45	25	19	37	99	144	134	197	179	58	59	64	56	35	77	30	42	49	52	42	55	53	50	43	54	49	45	29	33	34	63	47	29	5	20	48	50	37	47	43	50	31	38	43	42
Kif19a:ENSRNOG00000003105	0	3	1	2	0	0	5	1	3	3	3	0	3	0	0	0	0	0	1	0	0	0	0	0	1	0	0	0	0	1	1	0	0	1	2	0	1	0	1	0	1	0	1	0	0	0	1	0	0
Ganab:ENSRNOG00000019724	367	404	1378	3555	832	1555	1371	1406	2952	2939	2974	3216	2858	1500	1533	1699	1540	1418	1945	1338	1427	1523	1313	1523	1891	1531	1398	1579	1446	923	923	1083	1304	1643	1607	1521	1306	702	710	1093	1377	1551	1501	1491	1360	1667	1340	1109	1317
Prrt3:ENSRNOG00000009863	0	0	4	0	3	0	1	0	0	0	1	0	0	0	0	2	2	1	0	0	0	0	0	2	0	2	0	0	0	3	0	0	0	1	0	0	0	0	0	2	0	1	0	0	0	0	0	0	0
RT1-DOa:ENSRNOG00000026762	1	5	6	1	4	4	9	2	4	11	4	3	10	2	2	2	4	0	9	6	3	0	0	3	3	2	3	1	1	2	5	5	0	4	3	5	2	0	4	1	0	1	3	1	9	8	2	3	5
ENSRNOG00000046526	1	0	0.5	4	1	2.5	0	2	7.5	2.5	6	11.5	10.5	2	4.5	1.5	5.5	2	2.5	0.5	1.5	5	3	1.5	4.5	2	3	0.5	4	1	1	0.5	2.5	2	2	2.5	5	0.5	0.5	0	1.5	3	0.5	0	2.5	2	2	2.5	1.5
ARL10:ENSRNOG00000045948	17	24	77	119	61	48	75	27	81	98	88	78	90	27	31	45	35	40	70	11	23	42	23	35	37	38	38	36	25	52	35	41	17	35	44	30	40	17	56	44	29	36	33	21	69	64	49	25	21
Katnal1:ENSRNOG00000000916	0	0	0	0	0	0	0	0	17.53	18.3	29	0	19	0	0	0	0	0	21	0	5	0	0	0	0	0	0	0	0	0	0	0	0	0	0	0	0	0	0	0	0	0	0	0	23	0	0	0	0
ENSRNOG00000004880	0	0	1	1	1	1	0	0	0	0	1	1	1	0	1	0	0	0	2.01	0	0	0	0	0	0	1.01	0	0	0	0	0	0	0	0	0	0	0	0	0	0	0	0	0	1	0	0	0	0	0
ENSRNOG00000031935	1.07	0	7.36	10.86	1	2.04	2.06	2.01	11.49	12.55	15.37	12.07	11.95	4.05	1.1	8.1	3.18	2.08	4.22	3.11	2.09	3.14	3.13	2.12	8.27	6.2	4.13	1.04	3.78	6.37	5.43	4.11	2.11	0	0	0	7.3	0	0	1.04	1.08	3.14	5.23	2.03	1.53	11.4	6.32	6.19	4.89
DCAF6:ENSRNOG00000003078	62	56	169	543	168	250	160	323	448	566	500	596	517	266	295	262	255	269	334	224	246	353	258	228	346	278	227	222	269	188	156	266	301	266	244	242	193	79	133	204	289	310	252	287	200	271	207	240	297
Il11:ENSRNOG00000017386	1	3	4	0	3	1	6	0	1	1	1	2	2	1	0	2	2	1	4	0	1	1	0	0	3	1	1	0	1	2	4	3	0	1	2	3	4	3	3	4	2	0	2	0	3	2	3	0	0
Gk5:ENSRNOG00000010942	9	9	34	122	26	58	48	39	86	119	95	77	63	24	32	28	28	26	38	36	25	32	22	16	34	29	26	31	26	43	38	37	28	20	23	26	38	21	27	36	24	29	36	41	62	61	35	44	27
HMGB3:ENSRNOG00000050910	0	3.09	32.13	85.8	9	63.11	31.64	27.84	26.34	95.43	51.78	38.78	54.37	13.59	18.01	7.01	19.12	3.56	68.58	11.27	15.06	12.99	30.88	9.37	19.93	14.1	14.37	5.33	15.15	0	21.84	7.48	8.59	15.15	20.04	12.19	30.85	8.99	12.07	43.76	12.08	16.57	0	4.96	38.25	75.62	83.15	13.55	9.02
Tspan2:ENSRNOG00000023338	65	92	98	476	95	204	180	43	288	427	404	215	252	73	63	89	72	50	273	44	48	76	81	49	129	51	85	80	83	124	89	86	66	54	53	51	64	57	92	136	80	73	65	75	129	226	125	61	76
Celf1:ENSRNOG00000010379	394	544	1140	2130	721	1254	1185	650	1595	2028	1849	1619	1645	768	769	785	747	717	1173	620	678	634	701	677	876	740	736	735	795	928	1028	1592	681	722	686	707	1267	496	1124	1528	661	738	663	719	1247	1309	1412	924	651
Cd36:ENSRNOG00000040108	278.09	467.2	478.03	1370.68	568.23	288.31	494.94	342.26	1081.63	1519.75	1399.19	1025.19	811.34	309.49	361.83	684.73	362.59	374.95	865.03	520.83	446.81	352.21	312.54	261.37	578.23	276.77	224.87	217.53	211.74	338.35	252.37	342.59	243.61	376.98	354.22	494.55	434.23	178.9	464.23	407.07	354.94	461.29	469.72	326.16	373.37	410.1	338.16	341.95	259.27
Ubtd2:ENSRNOG00000004137	9	28	28	66	34	39	41	16	54	51	50	62	40	13	24	11	22	20	44	18	7	15	13	15	15	15	11	14	11	39	56	45	14	19	16	16	46	19	37	85	15	12	11	20	31	51	37	17	15
Psmd2:ENSRNOG00000001719	223	293	839	3272	497	1177	1015	668	2545	3367	3219	2791	2549	748	846	755	721	594	1440	549	549	709	783	689	891	756	660	699	756	568	622	965	647	711	632	511	875	246	611	930	621	772	645	604	1107	1462	1352	848	706
ENSRNOG00000011012	0	0	7.48	6.37	0	5.5	1.03	0	8.5	8.55	10.5	6.4	10.57	1.07	6.38	1.04	2.14	2.11	1.05	3.14	2.06	3.22	3.23	3.13	4.28	4.27	0	3.15	3.2	1.11	0	2.14	1.05	3.12	1.06	2.19	5.41	0	1.05	2.28	3.14	3.09	4.23	3.21	5.48	1.05	2.13	1.06	7.6
TRPC2:ENSRNOG00000020188	1	3	26	99	4	29	25	6	100	129	90	95	70	26	15	24	12	10	47	7	14	9	13	5	15	17	9	11	19	7	2	3	13	13	9	6	10	7	0	7	11	20	8	10	43	38	31	16	11
Aldh5a1:ENSRNOG00000023538	5	6	31	87	21	34	25	46	88	65	90	108	87	62	58	61	60	32	60	39	46	60	45	43	73	63	60	53	51	27	14	22	54	40	50	42	29	5	9	7	55	51	48	55	28	45	20	37	46
Mrgprx3:ENSRNOG00000014227	0	0	0	5	0	1	0	0	7	6	3	7	9	0	0	0	1	0	2	0	0	0	0	0	0	0	0	0	0	0	0	1	1	1	0	1	0	0	0	0	0	0	0	0	0	0	0	0	1
Irf9:ENSRNOG00000019478	70	142	293	574	75	363	293	59	419	752	600	517	414	35	42	44	48	69	226	59	53	40	78	30	57	36	43	27	36	76	104	125	44	88	41	54	211	88	139	162	32	53	61	41	280	377	313	173	58
Gm17673:ENSRNOG00000038183	0	0	1	5	0	0	1	0	0	3	7	3	5	1	0	0	1	1	2	0	1	2	0	2	1	1	0	0	1	0	0	0	2	2	0	0	0	0	0	0	0	0	3	0	0	3	1	0	4
HIST1H4B:ENSRNOG00000047826	10.32	4.83	34.74	283.17	23.06	70.44	42.37	59.69	214.43	369.21	315.2	309.14	277.32	52.5	61.2	57.75	81.07	76.34	252.02	80.31	31.23	57.98	69.05	40.96	71.66	44.01	66.92	30.63	71.05	26.41	26.52	63.5	69.62	82.15	40.61	57.41	25.3	14.64	38.38	62.47	39.3	53.86	55.08	64.09	39.7	83.79	56.68	99.98	92.34
Ccl7:ENSRNOG00000000239	118	514	734	464	223	697	1339	7	324	534	274	209	117	6	1	22	4	7	271	58	0	1	47	9	20	2	1	1	7	302	240	198	31	20	3	13	257	245	427	179	12	18	5	3	772	368	534	61	20
Knop1:ENSRNOG00000048270	15	15	38.5	80.5	13.5	45.5	30.5	22.5	56.5	103	82.5	70	51	28	24	24.5	30.5	22.5	50.5	18	12.5	17	29.5	18.5	15.5	18.5	16	17	23.5	37.5	34	60.5	24	24	22	16.5	52.5	22	33.5	27.5	20	18	19	29.5	48.5	55	51.5	29.5	22
Gemin5:ENSRNOG00000002645	102	197	337	608	141	329	308	181	417	591	494	457	341	109	129	133	155	139	325	173	134	169	206	194	139	119	103	126	106	151	197	284	146	152	121	110	336	221	245	316	142	176	142	149	371	395	322	285	169
Cyp27a1:ENSRNOG00000017188	4	2	39	558	17	95	59	31	578	655	654	488	380	43	34	43	47	40	205	35	40	44	54	39	34	36	40	38	42	18	12	18	29	34	50	28	28	13	8	20	29	28	24	39	71	122	44	59	35
Itga5:ENSRNOG00000036832	490	1148	286	394	720	340	479	88	234	340	308	270	213	56	63	85	82	90	219	79	81	61	53	62	100	87	85	80	69	679	573	595	62	102	88	111	153	292	676	898	73	68	91	77	311	219	189	92	43
Hbs1l:ENSRNOG00000014531	174	196	547	2446	424	713	455	848	2065	2536	2168	2336	1972	858	908	938	912	733	1080	667	758	914	1001	812	959	892	801	746	891	501	602	987	812	762	649	616	769	294	487	757	825	842	747	773	671	998	925	933	972
Scamp3:ENSRNOG00000048405	39	44	150	522	59	212	178	153	442	523	554	453	430	93	123	111	114	95	211	87	89	116	122	126	135	103	108	132	97	49	68	100	104	113	138	123	133	55	81	126	96	112	101	109	186	192	196	111	117
Pcnxl3:ENSRNOG00000020742	98	186	494	1005	189	596	549	373	678	676	635	713	613	248	264	329	332	316	433	224	294	293	205	374	358	286	319	341	305	218	212	300	243	303	301	329	357	210	263	370	275	302	358	359	584	622	433	277	243
Apob:ENSRNOG00000005542	522	118	1217	580	3018	1208	1146	5723	1010	381	263	371	910	4353	6983	6904	7319	4924	3818	4891	5630	9045	3621	5959	9739	6661	8928	8061	9160	3399	3857	7480	7370	5640	5773	4980	3774	263	1451	3161	7300	7174	6701	5989	1583	2475	1887	2837	7862
Pex5l:ENSRNOG00000011211	1	10	14	21	20	8	6	4	5	3	10	8	6	4	9	8	14	10	6	9	14	0	1	2	10	2	5	8	5	10	19	6	8	3	15	4	3	0	2	8	4	4	7	6	2	4	0	1	4
Capns1:ENSRNOG00000045747	44	50	146	462	91.5	217.5	165.5	48	385	539	498.5	387	340	74.5	69	72.5	73	70.5	202.5	56	57.5	70	77.5	55.5	86	66.5	64	67	80.5	102	137	212.5	62	69.5	72.5	56.5	147	49.5	124.5	169.5	61	73	65.5	67.5	185.5	264	183.5	128.5	69.5
Magt1:ENSRNOG00000002519	69	67	357	1322	249	479	275	829	1473	1343	1271	1407	1385	1015	1276	1016	757	644	795	474	749	976	917	743	1021	1129	883	856	1089	314	305	466	901	734	696	512	440	55	208	396	801	939	769	684	395	689	614	556	1015
Hexdc:ENSRNOG00000036667	31	26	207	265	42	181	167	77	193	225	262	193	207	106	105	127	174	123	169	132	113	101	89	88	125	106	127	86	83	63	66	106	106	117	120	141	145	74	63	76	94	105	108	118	205	225	116	124	79
Vom2r35:ENSRNOG00000050831	0	0	0	2	0	0	1	2	0	1	1	3	0	0	0	0	1	0	0	0	2	0	0	0	0	1	0	0	0	1	0	0	0	1	1	2	1	0	0	0	1	0	1	1	0	0	0	0	1
Fam26f:ENSRNOG00000037757	0	0	2	4	0	1	3	0	4	3	9	3	8	1	0	4	0	2	8	1	0	1	3	0	0	0	2	0	0	0	0	1	1	0	0	0	1	0	0	0	1	0	2	0	3	3	2	1	1
Egr3:ENSRNOG00000017828	20	31	4	5	70	1	15	0	2	0	0	1	3	0	0	1	1	0	0	0	0	0	1	0	1	0	0	0	0	37	19	21	0	0	0	1	1	6	10	27	0	0	0	0	4	0	6	2	0
Mertk:ENSRNOG00000017319	42	57	160	480	126	262	139	321	657	618	490	522	462	269	336	272	263	210	364	152	203	276	308	206	297	239	272	239	323	140	136	83	286	186	295	258	199	49	75	110	339	249	318	219	238	236	156	139	358
Btbd8:ENSRNOG00000047302	0	0	17	23	3	18	6	4	25	23	33	20	28	10	9	13	5	11	14	2	9	9	9	6	21	9	5	4	6	16	3	2	1	3	7	4	5	4	8	1	4	4	5	12	10	14	9	4	12
Aif1l:ENSRNOG00000009951	37	56	41	101	73	44	41	35	85	87	107	144	101	47	43	76	73	36	60	44	24	35	39	30	64	28	31	35	50	28	48	36	28	80	59	64	29	37	81	29	37	61	43	27	32	22	10	24	47
Rspo2:ENSRNOG00000037687	0	0	0	0	0	0	0	0	0	0	0	0	0	2	0	0	0	0	0	0	0	0	1	0	0	0	0	0	0	0	0	0	0	0	0	0	0	1	2	0	0	0	0	0	0	0	0	0	0
Slc7a6:ENSRNOG00000019943	268	265	494	2054	771	1100	1189	211	1452	1413	1787	880	1753	243	238	300	225	358	459	184	294	384	337	179	272	215	223	285	252	586	693	876	467	260	232	321	950	486	562	659	316	350	360	244	802	1403	1428	140	384
ENSRNOG00000029470	13.16	3.51	27.03	66.88	20.53	37.61	23.01	30.07	71.97	86.81	72.21	37.71	49.55	26.4	23.16	14.42	25.84	25.9	43.17	15.74	16.68	17.54	19.19	9.45	13.07	17.03	10.12	16.6	18.08	25.73	29.38	41.83	13.91	21.14	13.96	11.8	32.39	8.28	28.22	27.67	11.38	23.89	20.21	19.23	46.36	53.78	45.69	46.22	14.34
Usp54:ENSRNOG00000027012	302	278	779	1205	602	692	579	365	873	1087	1282	1011	804	335	381	386	601	659	870	494	319	453	274	308	419	381	364	343	341	1043	1048	1526	273	532	464	482	441	348	503	1375	318	281	224	307	722	730	587	552	389
Gng13:ENSRNOG00000039350	1	6	10	22	5	9	13	6	23	20	46	33	28	9	8	5	13	6	33	3	3	15	11	3	11	4	4	13	13	10	4	10	7	5	6	3	9	0	10	3	3	9	4	5	20	15	7	5	13
Kri1:ENSRNOG00000049824	58	106	150	232	83	157	160	64	146	217	187	168	145	59	56	71	76	87	123	89	71	84	63	63	65	64	64	53	48	104	119	109	73	66	75	73	154	98	117	128	61	66	61	75	159	137	103	125	52
Fuk:ENSRNOG00000017794	71	63	120	292	85	198	142	84	227	227	251	200	184	70	62	68	90	76	109	65	79	90	63	52	83	51	69	55	74	111	122	220	56	72	83	83	171	94	125	240	61	58	76	65	161	215	147	94	69
Iqsec3:ENSRNOG00000014083	3	15	5	2	8	3	3	3	6	1	1	1	2	4	3	2	2	4	0	5	4	2	0	5	4	7	5	9	5	13	2	2	1	1	3	1	1	0	1	6	3	1	4	5	4	1	0	3	0
Arv1:ENSRNOG00000018909	28	45	59	179	104	89	81	122	139	141	121	131	111	97	106	81	127	132	106	131	117	140	133	146	95	104	131	78	101	81	137	141	167	130	120	137	138	51	97	114	89	124	88	130	82	91	98	94	106
ENSRNOG00000048815	0	0	0	0	0	2.14	0	0	4.4	6.18	5.31	0	2.29	0	0	0	2	0	0	0	0	0	0	0	0	0	0	0	0	0	1	0	0	2.36	0	0	1.13	0	0	0	0	1	0	0	1.31	0	1.14	0	1.16
Slc2a10:ENSRNOG00000025384	3	2	15	35	8	11	6	20	37	28	28	37	26	12	20	24	30	22	43	7	10	19	20	15	53	17	24	25	30	4	13	17	13	21	28	21	6	1	5	13	22	18	20	17	11	16	4	14	14
Mcfd2:ENSRNOG00000015059	74	33	131	494.92	227.99	201	178	361	491	470	499.98	493.98	484.24	496.94	469.84	390.99	364	271	314	231	329.9	356.97	366	279	426	495	360	354	432.96	307	330	477.99	409	295.09	260	233	342	62	225	448	338	357	305	291	205	213.99	302	286	371
Amd1:ENSRNOG00000000585	221	280	722	1514	580	737	690	723	1383	1523	1439	1344	1488	904	1063	931	792	696	1077	646	720	939	974	654	909	829	804	740	924	1012	1077	1731	1007	819	785	609	1201	260	814	1460	747	925	798	694	775	1021	1357	731	858
Cbl:ENSRNOG00000008444	54	108	220	354	118	237	263	97	262	335	284	297	314	101	82	130	99	104	256	103	106	88	103	94	129	88	82	84	87	150	155	174	81	87	111	109	209	119	160	254	99	110	105	94	282	251	245	151	91
C4bpa:ENSRNOG00000004062	0	0	2	16	0	6	3	0	16	8	29	6	20	0	0	1	0	0	195	0	0	1	4	0	2	0	1	0	0	0	0	0	0	13	0	1	1	0	2	0	0	3	0	0	6	6	5	15	0
Sec63:ENSRNOG00000000314	301	386	1274	3251	982	1817	1266	1270	2942	2745	2754	2998	2907	1461	1568	1536	1594	1401	1905	1228	1502	1718	1702	1483	1598	1655	1420	1259	1547	1038	1120	1572	1444	1482	1395	1184	1380	371	891	1274	1468	1721	1302	1447	1572	2057	1825	1433	1648
Dnajc15:ENSRNOG00000009063	22	14	91	312	43	111	83	61	271	434	409	321	291	83	85	94	74	50	152	70	70	82	106	89	93	65	84	74	91	63	63	98	89	63	80	51	77	11	72	61	66	73	76	82	94	177	127	87	93
Kifc1:ENSRNOG00000000479	12	6	25	131	6	14	17	14	82	146	103	102	79	16	21	18	25	32	111	9	6	8	11	10	28	14	18	15	18	6	8	4	18	35	20	21	21	4	9	6	8	18	19	15	23	23	13	21	14
Ubxn2b:ENSRNOG00000009137	6	8	47	101	15	43	44	25	74	104	90	90	102	67	53	67	76	52	63	34	64	64	44	46	65	59	40	30	55	20	24	28	38	57	56	53	39	16	11	25	59	77	60	49	51	60	48	28	43
Slc7a6os:ENSRNOG00000020049	49	64	127	447	125	160	149	101	313	502	414	385	342	96	118	120	92	119	180	108	109	114	160	99	103	101	86	86	103	146	151	229	105	107	85	93	173	34	139	197	102	118	97	79	208	295	284	169	136
LSM2:ENSRNOG00000048725	10	14	59	142	23	74	49	24	121	141	114	103	82	27	19	22	26	31	65	19	18	19	20	32	15	19	15	17	20	38	33	47	21	25	29	25	42	16	33	39	12	20	27	34	50	66	50	37	22
Baiap2l2:ENSRNOG00000012215	0	0	2	0	0	0	0	0	0	2	4	0	1	0	0	0	0	0	3	0	0	0	0	1	0	0	1	0	1	0	0	0	0	0	3	0	0	0	0	0	2	1	0	3	0	0	1	1	1
Spsb4:ENSRNOG00000012862	0	0	1	3	0	2	1	1	1	2	3	0	3	3	0	1	0	0	6	1	1	1	0	0	1	0	1	0	0	0	0	0	0	0	3	5	1	0	0	0	3	0	0	0	2	2	2	1	0
RGD1565987:ENSRNOG00000001117	6	11	52	82	16	83	52	38	48	77	52	56	37	16	21	38	27	31	42	31	17	20	23	22	30	24	20	21	14	14	16	25	22	25	21	23	44	15	23	40	18	22	23	22	65	83	89	30	13
Syt16:ENSRNOG00000009344	0	0	1	0	0	0	0	0	0	0	0	0	0	0	0	0	0	0	0	0	0	0	0	0	0	0	0	0	0	0	0	1	0	0	0	0	0	0	0	0	0	0	0	1	0	0	0	0	0
ENSRNOG00000031807	3	0	5	26.54	6	7	5.86	10.99	25.57	24.99	18.99	13.99	15	11.56	10.98	7.5	2	4	8.02	8	12	7.48	16	5.04	12.96	9.04	7	8	9	6	5	14.99	14.49	7.1	10	4	7	0	1	21.99	8	8.19	3	3	6.99	12.15	16.99	5.98	9
Zfp583:ENSRNOG00000034184	2	2	6	15	3	8	9	4	13	12	15	10	19	6	5	1	7	4	9	3	5	2	1	1	7	2	5	1	1	3	7	9	5	3	3	6	5	5	7	11	0	2	4	4	6	5	4	8	2
Entpd6:ENSRNOG00000007427	5	5	42	155	18	60	44	62	101	107	125	118	101	54	53	59	65	36	68	41	45	67	61	52	70	54	60	40	52	21	32	38	44	36	36	50	37	4	25	45	39	63	48	49	59	68	63	41	42
Zfp964:ENSRNOG00000042504	2	9	33	59	7	28	13	28	56	75	81	55	69	32	30	46	31.53	25	32	17	20	15	27	15	30	23	34	24	35	11	9	26	10	26	12	7	30	1	12	10	22	25	11	20	37	30	36	36	33
Il16:ENSRNOG00000011680	8	59	43	99	25	45	55	29	57	121	147	65	131	22	16	48	48	18	58	29	30	23	25	25	67	23	28	31	29	25	17	25	13	36	33	46	16	23	38	30	14	30	53	26	24	44	33	20	18
Cntf:ENSRNOG00000012460	5	7	16	66	10	27	16	22	46	77	62	55	57	16	27	24	25	30	34	21	27	31	30	22	24	15	20	19	16	16	7	26	17	25	15	8	10	5	10	13	21	31	9	23	19	34	39	18	22
Ccdc157:ENSRNOG00000005147	1	13	29	41	9	31	26	14	26	45	52	45	27	8	16	20	34	15	30	11	15	21	10	19	14	13	11	16	15	8	7	7	16	15	19	15	14	14	8	11	14	14	15	13	35	44	29	12	20
Sema6b:ENSRNOG00000045998	113	191	38	23	116	28	47	3	17	27	19	22	16	4	1	4	17	12	29	9	18	1	0	6	4	6	2	7	7	79	80	63	2	15	16	17	18	49	108	128	5	12	14	3	38	30	13	7	3
Nr2e3:ENSRNOG00000050690	0	0	0	0	0	0	1	0	0	0	0	0	0	0	0	0	0	2	0	0	0	0	1	0	0	0	0	0	0	0	0	0	1	0	0	0	0	0	0	0	1	0	2	0	0	0	0	0	0
Fen1:ENSRNOG00000020531	5	15	63	204	30	59	44	39	206	241	232	204	175	71	73	80	57	21	86	16	41	52	69	39	54	59	32	46	92	21	11	32	50	42	40	38	65	11	27	30	37	44	45	33	55	64	72	40	49
Lilrb3:ENSRNOG00000011236	5	30	97.43	24.98	3	52	74	4	17.07	54	42	21	43.2	0	2	10	3	6	25.12	4	1	1	2	2	3.04	1	2	1	4.03	32	15	4	0	5	5	0	18	22	13.09	56	3	1	4	6	18	41	32	4	1
Ttc28:ENSRNOG00000032590	83	97	113	298	198	143	106	131	135	182	164	121	107	46	64	92	138	200	128	110	79	117	50	108	102	67	83	122	104	151	138	148	97	141	146	135	121	81	68	143	121	121	129	110	139	110	68	64	79
ENSRNOG00000046720	0	0	1	2	1	3	1	0	3	0	4	1	1	1	0	1	1	0	0	0	0	0	0	0	0	1	1	3	0	1	2	2	1	2	1	0	0	0	0	0	0	0	1	0	0	1	2	1	1
PCDHA1:ENSRNOG00000048674	1	0	5	7	0	5	1	1	2	0	5	3	3	1	1	0	5.21	0	10	2	3	1	0	0	1	0	2	1	5	5	7	2	1	1	5	0	0	0	2	0	1	1	0	0	2	0	0	0	0
Nip30:ENSRNOG00000017841	38	49	251	394	79	177	163	94	284	431	430	293	303	86	95	100	130	135	204	82	101	87	127	105	110	130	85	74	133	58	81	125	115	116	102	98	168	36	95	131	101	126	73	84	222	262	249	144	114
Jun:ENSRNOG00000026293	100	99	495	415	364	690	523	194	262	426	320	312	237	97	94	137	188	301	290	179	86	77	56	52	230	152	64	103	81	186	156	337	68	133	220	251	674	110	292	434	77	70	156	83	686	665	568	273	100
Six4:ENSRNOG00000007250	31	19	193	235	71	201	121	130	237	179	233	210	204	141	134	148	170	117	209	111	137	189	129	109	154	108	111	107	116	70	88	170	105	121	103	104	187	55	63	146	113	204	189	145	233	228	255	149	114
Cyp11a1:ENSRNOG00000008074	0	0	1	1	0	1	2	0	7	2	2	2	1	0	2	2	0	0	1	0	1	0	0	0	1	0	0	0	0	1	0	0	0	0	1	1	0	0	0	0	0	1	0	1	1	0	1	0	1
Mlh1:ENSRNOG00000033809	9	20	80	241	24	91	95	50	203	294	276	209	219	70	75	91	69	43	188	58	73	70	80	59	91	108	57	42	82	21	23	25	65	73	62	61	42	25	24	17	58	93	59	87	114	78	73	62	51
Gas6:ENSRNOG00000018233	221	359	289	2020	584	344	331	1420	1713	1872	1717	1903	1429	836	1242	1323	1226	758	1149	782	673	1097	1314	942	1811	1395	1076	881	1220	489	537	733	694	829	969	877	470	216	336	501	727	982	1025	992	293	332	254	656	1163
Ppp1r3a:ENSRNOG00000021567	39	31	378	863	114	198	188	681	1356	1135	886	1456	1287	1156	903	806	617	420	573	501	487	895	1364	500	911	898	827	727	896	156	137	272	780	430	542	381	1208	58	75	104	722	825	617	662	429	448	879	1745	857
Erbb3:ENSRNOG00000004964	196	228	1611	1608	557	3125	1352	264	1138	1602	1487	1275	1008	128	141	114	128	277	942	536	206	156	282	286	216	143	135	122	105	408	538	1024	193	347	171	108	869	567	576	1257	121	226	110	158	1984	3339	1553	1901	149
ENSRNOG00000050523	4	7	5	26	6	19	13	11	16	23	25	23	27	6	8	11	15	16	13	12	9	9	6	5	14	6	16	12	6	5	3	8	15	10	13	4	17	5	6	11	12	15	11	7	18	7	8	12	16
Bag3:ENSRNOG00000020298	114	129	208	252	503	261	237	57	135	190	138	169	135	40	40	47	47	74	101	85	56	49	48	46	41	21	38	32	23	468	427	431	41	90	54	84	311	155	299	389	56	37	71	40	235	215	208	150	51
ND1:ENSRNOG00000030644	5391	14954	7128	4418	7544	4036	5984	5189	2949	3087	3831	2376	3075	1989	2641	3897	4324	5352	3851	4651	5111	2563	1950	7455	4798	3958	2670	8056	2832	5584	5487	4698	2422	4004	4861	8479	3509	8367	5482	10933	4564	3120	7025	6468	7200	5190	3397	2558	3685
Cradd:ENSRNOG00000008507	3	2	7	25	4	7	9	9	24	23	26	24	25	11	7	19	14	14	16	8	13	9	8	8	3	11	3	14	16	5	0	4	11	4	8	8	9	5	3	3	7	11	12	9	17	10	12	3	16
MT-ND4L:ENSRNOG00000031053	710	2028	892	415	1201	435	896	1015	291	260	292	192	318	125	220	375	366	742	407	511	904	244	120	1447	612	376	279	1494	274	668	751	618	263	505	701	1334	334	1226	743	1581	553	308	560	1010	719	385	287	283	475
Fbxo22:ENSRNOG00000022702	54	82	170	660	130	208	159	141	613	829	705	648	529	155	141	145	154	134	385	113	122	165	207	156	162	159	148	131	150	114	136	146	162	142	128	101	110	54	103	142	129	147	134	119	190	310	242	273	173
Polr3gl:ENSRNOG00000021209	5	6	14	68	3	22	4	23	53	79	70	73	56	16	26	20	21	30	25	20	20	29	26	12	26	24	23	10	16	9	4	10	23	29	23	17	16	6	9	14	28	25	22	26	27	26	16	30	19
B3galt1:ENSRNOG00000007625	0	5	0	3	0	0	3	19	0	0	1	2	0	6	9	9	16	7	7	5	12	14	6	20	23	25	10	12	5	1	1	1	16	5	13	11	3	1	0	0	14	9	9	9	0	0	0	0	19
Ttc16:ENSRNOG00000050650	0	0	3	2	1	1	2	0	1	0	1	4	3	0	0	1	0	0	2	0	0	0	0	0	1	0	0	0	0	0	1	1	0	0	0	0	0	3	0	0	0	0	0	0	4	3	1	0	0
Asic1:ENSRNOG00000018789	0	2	1	16	1	5	0	5	4	10	17	14	9	0	2	2	6	2	11	5	1	4	2	7	3	0	5	5	1	0	0	2	2	4	3	2	1	0	3	1	3	3	2	5	1	0	0	0	3
Xrn1:ENSRNOG00000042951	222	325	772	1127	364	786	563	414	896	1018	998	1008	895	375	357	355	415	457	721	384	428	422	400	419	429	403	364	324	399	456	439	666	364	413	414	367	584	482	511	551	393	369	405	374	771	799	672	577	422
Ids:ENSRNOG00000001465	55	98	121	354	109	200	163	119	251	348	303	247	268	113	121	129	116	105	207	103	116	123	116	127	181	87	101	125	128	123	122	162	102	112	125	113	100	63	103	175	82	107	127	120	174	165	179	86	126
Tmem254:ENSRNOG00000011276	9	11	74	473	33	104	64	84	450	435	588	592	605	137	163	137	124	78	200	64	81	96	84	98	154	128	110	106	144	33	33	48	72	87	96	85	48	9	24	29	88	104	111	96	65	140	114	80	119
Zfyve26:ENSRNOG00000028111	79	95	454	801	59	516	439	241	545	590	695	550	530	190	179	199	263	188	375	166	155	236	182	184	250	179	188	189	183	90	127	174	164	213	246	245	314	162	104	296	180	195	186	223	534	575	411	222	139
Rap1b:ENSRNOG00000007048	382	574	942	2897	644	1150	1148	457	2099	3625	2647	2209	1958	445	496	500	463	434	1594	433	420	548	700	420	573	485	434	378	456	873	968	1092	509	449	490	489	888	393	868	1103	479	521	492	427	926	1186	1217	679	473
Znhit3:ENSRNOG00000027818	16	38	57	207	36	67	84	53	132	178	156	130	139	55	51	53	43	55	79	44	57	53	72	68	65	59	64	52	41	52	79	61	73	44	44	53	89	36	50	73	55	70	38	57	72	81	90	59	58
Dctn3:ENSRNOG00000014208	22	38.9	80.88	369.46	49.77	127.82	106.84	98.96	342.9	421.3	443.76	373.39	271.87	88.93	63.97	78.7	94	66.82	165.8	61	78	88	99	82.89	77.61	87	77.94	64.95	81.7	63	83.8	105.85	68.95	77.85	71	50.92	62.88	31	67.89	120.92	60	69.97	77.66	64	97.63	215.66	157.93	95.89	80.88
Gimap4:ENSRNOG00000008369	17	19	61	67	26	50	81	18	81	96	87	67	54	30	27	50	46	19	36	37	24	25	23	10	32	21	21	13	10	15	10	16	20	23	28	29	49	26	53	36	23	44	35	27	55	44	34	28	24
Rab15:ENSRNOG00000007364	0	0	1	12	1	3	4	0	11	16	6	10	11	1	1	0	2	0	11	0	0	0	0	0	5	1	0	2	1	0	0	3	0	2	2	1	0	0	4	1	2	0	1	0	1	1	1	2	1
Ftl:ENSRNOG00000031506	329.26	275.81	1179.58	4455.02	786.36	1499.89	1190.09	1078.18	4200.19	5448.08	4438.29	4246.14	3979.83	1599.1	1906.59	1620.78	1464.6	1196.38	1441.51	904.81	1347.17	1455.47	1202.72	1358.02	1893.69	1647.4	1603.47	1328.17	1653.17	1221.84	1100.26	1346.15	1242.46	1225.45	1648.89	1364.88	1010.09	190.52	1002.3	1231.29	1508.45	1509.21	1448.91	1397.89	1276.11	1686.17	1868.24	1037.83	1132.95
ENSRNOG00000047433	33	91	156	129	79	127	301	4	43	48	50	26	21	9	6	15	19	7	91	16	8	4	3	4	7	1	5	1	4	69	120	27	5	12	12	24	49	146	114	35	7	14	18	12	141	33	67	13	2
Ndufab1:ENSRNOG00000018129	33	39	107	499	100	129	123	159	417	588	451	476	440	189	155	175	116	147	213	155	134	127	151	189	188	170	163	153	178	87	118	152	159	136	170	123	144	29	111	58	141	144	134	105	113	189	154	158	163
Rcor2l1:ENSRNOG00000021183	3	2	6	11	3	7	3	4	6	8	25	5	7	3	4	11	5	5	9	0	7	5	2	3	4	2	3	2	2	2	0	2	3	4	2	5	1	1	1	0	7	4	4	4	15	7	3	3	3
RPL38:ENSRNOG00000048701	0.43	0.21	1.48	7.18	1.5	3.29	1.69	1.83	6.41	7.79	9.41	4.63	5.47	3.48	3.53	2.87	2.39	3.34	3.77	2.01	1.67	3.77	3.8	1.02	4.82	3.98	3.69	0.62	3.11	1.47	1.07	1.99	2.84	2.02	2.13	0.68	3.78	0.52	1.3	1.21	4.39	1.77	1.9	2.09	2.46	6.45	3.74	3.71	3.95
RGD1559971:ENSRNOG00000024543	2	3	22	49.38	4	33.34	15	17.78	40.97	55.39	59.73	40.94	31	15	17	13	12	9	27.74	6	11	20	22	14	27.98	20	17.78	18	9.71	4	6	18	15	12	14	12	30	2	10	7	13	23	12	8	39.85	37.97	28	26.68	12
Wibg:ENSRNOG00000030821	23	35	79	176	45	76	66	75	130	145	171	139	108	29	40	48	52	32	75	44	45	51	44	44	42	35	30	38	28	55	59	80	44	52	32	39	79	27	51	128	47	35	43	44	82	88	75	40	27
Lig4:ENSRNOG00000014605	23	66	226	620	56	196	218	168	598	610	664	604	585	222	218	216	227	167	333	167	201	254	240	127	211	189	194	161	222	94	100	134	226	187	218	163	182	44	102	108	217	193	210	198	228	273	296	190	210
Btrc:ENSRNOG00000016280	19	22	89	246	29	103	97	69	198	235	246	211	201	70	88	88	86	55	121	44	54	82	85	75	98	88	80	61	67	50	31	33	77	70	74	60	51	20	38	33	72	87	70	74	107	112	83	86	71
Magee1:ENSRNOG00000002660	6	7	30	59	13	27	30	26	41	60	49	53	29	26	22	31	24	17	41	32	24	13	25	20	36	27	18	23	30	6	16	32	10	16	33	21	36	16	16	16	23	20	38	26	49	44	16	64	17
Cenph:ENSRNOG00000018615	0	0	2	25	0	0	0	1	10	22	13	12	14	3	2	4	0	2	6	1	1	0	1	1	4	1	3	0	3	0	2	2	1	0	0	1	3	0	0	0	2	3	1	1	0	0	1	0	1
Sfrp4:ENSRNOG00000018893	22	22	19	153	38	13	13	9	183	89	146	134	169	39	40	32	40	50	58	28	18	20	19	18	46	38	31	13	27	36	32	24	19	30	23	32	30	11	42	13	22	15	41	19	36	29	3	22	45
Psmb7:ENSRNOG00000011732	125	109	385	1512	242	514	414	245	1294	1764	1760	1514	1302	400	330	310	267	227	679	254	281	305	411	319	346	299	297	300	344	367	384	511	312	315	266	232	400	132	339	477	273	377	292	299	457	650	608	373	327
Itga6:ENSRNOG00000001518	467	413	763	2348	871	1412	950	538	1895	2380	2007	1570	1646	601	793	944	467	374	1042	384	509	592	573	369	855	745	726	717	713	1439	1621	2073	518	379	528	358	1779	316	1044	2061	489	685	509	487	1031	1965	1358	969	575
Fnbp1l:ENSRNOG00000013798	51	43	302	737	81	480	330	131	563	870	801	544	523	169	205	143	130	119	419	105	135	151	193	132	163	138	164	120	131	92	97	155	126	139	103	92	190	67	119	358	117	150	158	115	335	545	572	184	149
Anks1b:ENSRNOG00000024870	0	0	1	1	1	0	0	2	0	2	0	0	0	0	0	0	1	2	0	0	3	0	1	0	0	0	2	1	0	5	0	0	0	0	0	2	0	0	0	4	0	1	1	0	1	0	0	1	0
ENSRNOG00000032995	1	1	6.28	22.61	5.01	6.07	5.3	4.2	22.09	33.12	33.63	14.13	22.16	2.07	0	1.01	4.01	2.01	13.06	8.03	2.06	6.02	1.06	4	2.17	6.96	2.11	4	2.01	6.01	4.08	11.04	6.36	4.04	4.14	1	9.91	1.1	5.06	17.36	2	7.02	3.02	5.01	14.07	14.33	17.83	10.03	4.55
Ms4a6bl:ENSRNOG00000030689	6.1	0	27.7	266.76	7.56	40.68	34.99	14.94	293.36	866.31	714.3	389.26	505.1	36.28	22.88	30.52	39	33.17	330.54	22.48	33.81	22.78	19.78	12.4	46.43	27	17.66	14.82	25.98	32.61	22.58	31.72	30.04	47.68	21.23	46.43	24.59	5.65	26.2	19.94	21.16	25.07	41.79	23.52	41.18	63.81	46.79	23.34	36.55
Ifit3:ENSRNOG00000022839	51	278	51	74	91	31	167	18	32	107	53	63	65	12	18	20	15	10	28	10	9	3	7	3	13	11	11	11	3	198	98	65	9	12	12	15	23	76	88	130	5	17	14	12	36	29	33	39	11
Elovl6:ENSRNOG00000048949	5.27	13.73	18	38.1	23.42	23	24.65	6	20.17	32.05	24.64	27.57	38.17	5	8.24	19.07	13	9.75	34.31	6	9	10	5	5.52	9.62	4	5.59	5.47	11	33	21	17	11.18	10	16	6.81	13	16.52	16	16.85	6	13	13	8	16.52	27.6	5.65	6.88	1.38
ENSRNOG00000029014	6.87	9.39	13.74	66.2	20.81	22.82	14.44	20.3	63.41	74.43	95.1	64.44	50.87	17.24	19.04	26.17	15.04	15.61	31.33	27.11	16.68	7.26	24.06	11.29	15.29	15.87	17.6	7.79	18.22	34.45	11.38	29.79	18.46	19.72	24.91	10.4	36.02	1.89	25.6	27.03	23.36	34.18	26.54	19.62	16.87	37.07	37.95	32	24.09
Snurf:ENSRNOG00000022595	0	0	0	3	2.4	2	2	2	2.09	0	7	3.59	2.67	2.68	5.35	0	2.56	3	2	1	2	4	0	2.38	5.28	4	2.19	1.18	6.83	1	1	1.48	0	2.29	0	1.41	2	0	0.39	0	1	2.48	5.58	0	3	0	1	2.76	6
Clasrp:ENSRNOG00000046000	41	59	227	195	62	200	159	93	136	199	177	159	134	40	68	75	102	87	118	81	94	74	69	60	84	59	73	64	59	66	70	82	69	99	94	119	131	89	96	114	62	75	83	76	203	154	133	98	54
Tmem159:ENSRNOG00000048250	17	26	77	203	21	90	76	37	222	161	160	131	101	23	46	58	69	21	57	40	35	35	55	62	63	46	14	18	14	29	39	26	26	35	28	52	31	29	55	43	46	42	40	36	100	119	24	49	22
ENSRNOG00000048305	0	1	1	0	1	0	1	1	0	0	1.32	2	3	0	0	0	2	0	0	0	0	2	0	1	0	0	0	1	2	1	0	3	2	1	2	2	1	0	0	0	1	0	0	0	0	4	4	1	1
Zfp101:ENSRNOG00000007076	7	9	100	202	14	70	65	51	162	178	226	154	189	117	117	99	71	59	161	46	55	91	72	45	69	103	100	59	119	10	10	35	80	64	84	47	49	18	21	20	63	61	56	81	119	94	93	58	67
ENSRNOG00000046828	289783.81	395846.94	147048.02	31862.36	126203.77	97003.26	92929.78	12416.31	4805.09	5476.16	6533.75	9427.95	10375.86	9477.79	14225.9	24833.36	63547.03	57121.78	31990.69	83240.82	24864.24	23737.77	8358.42	13495.45	16380.34	19031.74	27040.54	20713.65	20819.15	168367.21	168279.81	61114.96	12986.27	45211.47	30212.38	84988.05	83386.04	326811.46	218542.84	116763.61	41454.2	18739.29	99253.41	32148.67	98131.77	39909.97	23650.08	18906.29	18748.92
Rnf44:ENSRNOG00000017641	66	64	256	182	61	305	212	66	124	170	132	112	87	18	32	47	68	82	78	79	54	47	45	57	46	38	39	37	38	123	123	133	29	63	60	61	178	94	123	232	47	39	60	64	231	186	201	82	35
Rab20:ENSRNOG00000023991	38	46	82	208	46	75	101	46	159	237	194	151	144	58	52	36	32	32	81	49	41	41	62	41	57	51	46	22	28	93	91	80	44	34	33	22	86	12	50	116	25	56	18	34	72	132	88	66	49
Nub1:ENSRNOG00000009282	76	77	338	1347	147	468	284	329	1108	1608	1492	1249	1058	281	250	239	342	298	573	297	264	300	482	287	310	246	246	200	221	167	237	312	270	298	283	242	293	120	198	297	241	280	276	248	400	582	448	652	326
ENSRNOG00000007045	0	0	0	0	0	0	0	0	0	0	0	0	1	1	1	0	0	0	2	0	1	0	0	0	0	0	0	0	0	0	1	0	0	0	0	0	0	0	0	0	1	0	0	0	0	0	0	2	0
Gtf3c5:ENSRNOG00000010981	39	56	292	662	87	298	237	447	497	600	493	550	499	268	347	364	286	230	300	447	369	324	576	507	475	308	385	345	423	101	120	138	396	314	302	243	259	85	122	224	358	412	440	459	330	340	431	226	353
Phyh:ENSRNOG00000018044	39	32	99	721	111	126	92	374	660	704	640	710	546	374	343	331	402	404	366	425	378	464	428	375	420	390	301	281	329	186	157	193	397	377	311	288	128	20	68	114	279	431	354	263	99	193	108	311	418
Rhd:ENSRNOG00000017130	2	10	0	2	3	0	4	0	3	0	1	2	1	3	0	2	1	2	2	0	0	3	0	1	1	3	1	0	1	0	3	1	2	0	0	3	3	1	0	0	0	5	4	1	0	0	1	0	0
Il1rl2:ENSRNOG00000014683	2	0	2	5	6	3	1	1	2	5	0	0	2	0	0	0	2	0	3	0	2	3	0	0	0	1	0	0	0	2	9	4	0	1	1	0	0	7	12	4	0	1	3	0	10	3	3	0	0
Pde7a:ENSRNOG00000013048	28	37	94	220	21	88	81	51	169	233	212	145	168	56	51	82	37	24	152	44	46	45	71	30	57	48	59	50	60	36	51	73	36	50	43	48	56	29	72	65	37	58	56	38	89	95	118	50	48
PIK3CA:ENSRNOG00000010458	575	491	1320	2281	1386	1785	1358	1078	2040	2355	2188	1874	1938	1047	1185	1060	942	858	1512	822	867	1124	1253	941	1316	1091	945	901	1016	1473	1728	2808	1026	1043	999	828	2209	685	1171	2390	981	1153	935	980	1663	2032	2504	1758	1042
Zfp709l1:ENSRNOG00000048910	5	18.5	47	80.5	13	57.5	50	27	85.5	82.5	90	70.5	70.5	31.5	34	41.5	32	23	48.5	24.5	33.5	34	37.5	26	34	35.5	27.5	20	32.5	16	14.5	35	38	36.5	24.5	26.5	63.5	20	22	15	38.5	31	30.5	29.5	50	53	61	29.5	40
Nab1:ENSRNOG00000012959	135	246	370	1066	373	449	487	252	810	1215	1039	776	848	292	303	261	251	239	517	207	238	285	248	240	315	284	236	216	304	317	364	489	310	252	232	195	357	162	385	472	369	277	229	269	444	639	542	267	262
Gstm2:ENSRNOG00000019094	110	83	138	627	253	204	157	447	810	558	755.85	935	878	681	634	574.74	528	432	562	430	559.37	552	644.8	650	698	679	591	506	547	237	312	407	629	392	420	430	284	96	199	336	452.93	544	470	518	155	228	237	411.81	608.44
NAT2:ENSRNOG00000014055	6	7	71.01	233.05	20	79.92	87.86	80.12	201.9	252.67	223	214.56	224.91	97.27	98.38	79.78	85.82	65.7	132.27	58.8	66.89	100.53	109.56	90.64	87.32	115.23	73.48	80	85.89	25.65	34	42.76	67.31	86.56	88.45	62.55	44.45	17	18.86	26.03	79.24	81.69	88.59	80.61	63.66	102.13	69.5	83.78	99.83
Fam228b:ENSRNOG00000049615	0	0	4	7	0	1	3	2	5	16	8	18	11	0	5	7	2	6	8	1	3	11	4	6	5	9	4	7	12	1	3	1	7	3	3	3	3	0	3	1	4	6	4	5	3	3	2	8	6
Birc5:ENSRNOG00000050819	4	2	4	45	4	5	2	7	25	51	43	34	26	4	3	2	3	11	48	3	4	2	10	4	8	3	5	3	8	2	2	1	3	8	6	3	6	3	0	4	2	5	3	5	7	6	3	6	2
Tbc1d1:ENSRNOG00000002180	73	117	131	338	106	158	213	22	162	405	271	186	159	31	37	53	49	32	181	42	38	33	28	17	55	35	38	41	31	116	102	106	27	58	45	47	69	109	176	195	44	45	27	47	181	133	84	37	35
Kcng3:ENSRNOG00000004535	3	0	3	5	4	6	4	9	4	3	7	4	5	8	1	4	8	4	9	2	3	2	4	1	0	3	8	7	4	3	5	3	4	5	1	1	4	0	3	8	2	2	6	0	7	4	3	4	5
ENSRNOG00000014902	21	14	34	22	14	15	32	6	14	45	30	12	21	1	3	6	6	1	37	3	3	4	5	5	7	2	1	6	5	34	19	35	2	2	2	5	10	11	29	31	4	5	11	8	21	34	19	7	8
Cda:ENSRNOG00000015677	0	0	0	0	0	0	3	0	0	0	1	0	0	0	0	0	0	0	0	0	0	0	0	0	0	0	0	0	0	0	0	0	0	0	0	0	0	0	2	0	0	0	0	0	0	1	0	0	0
Sesn3:ENSRNOG00000008173	46	95	716	1253	57	848	765	245	1067	1272	1224	880	773	232	204	230	252	239	961	222	230	226	354	228	276	208	271	222	205	101	104	173	181	200	210	186	248	169	97	158	158	217	231	191	930	1202	629	574	211
Lif:ENSRNOG00000007002	17	26	18	28	135	15	21	1	17	9	21	12	7	0	0	1	0	0	20	0	1	0	0	0	0	0	0	1	0	95	74	118	0	0	1	1	14	15	62	108	0	0	0	0	32	22	42	0	1
Fam124b:ENSRNOG00000050739	0.5	0.5	1.5	1	0.5	1	1.5	1	0.5	1	1.5	2.5	0.5	1.5	0.5	0.5	2	1	1	1.5	1.5	0.5	0.5	1	0.5	1.5	0	0.5	1	0	1.5	0	0.5	0.5	0	2	0	4.5	1.5	2	1.5	1	1.5	0.5	4.5	0.5	0.5	0.5	1.5
Parp1:ENSRNOG00000003084	146	161	591	1969	262	732	568	566	1544	2317	1938	1799	1526	445	504	485	531	376	966	367	409	536	583	483	510	480	400	381	480	316	310	461	486	447	377	334	486	229	324	437	461	531	437	447	647	916	699	503	542
Lphn3:ENSRNOG00000030149	54	64	129	184	123	172	62	239	153	160	188	184	196	251	242	225	260	195	150	210	230	301	228	221	319	283	229	254	219	135	114	262	209	280	208	252	119	48	92	139	215	261	162	227	132	167	124	163	258
Zfp9:ENSRNOG00000006726	13	9	61	227	28	68	64	122	215	185	187	236	216	154	185	191	156	112	129	98	140	185	155	90	189	131	100	135	171	58	35	71	143	129	139	127	88	16	23	60	165	135	164	121	75	80	67	91	172
Slc37a4:ENSRNOG00000011361	37	47	121	543	62	207	176	140	436	649	646	595	457	181	177	157	186	208	306	228	206	248	233	236	161	176	174	147	192	108	98	126	241	215	250	175	100	56	56	71	187	207	166	164	158	233	150	252	273
Nop2:ENSRNOG00000018453	173	264	476	719	275	491	447	230	500	697	620	613	486	169	175	210	219	232	381	260	216	216	231	256	243	191	151	201	170	267	384	476	223	246	201	179	647	310	458	581	199	211	217	218	476	447	566	442	232
Cyth1:ENSRNOG00000043381	50	83	177	368	84	188	194	132	313	427	361	304	271	88	99	89	123	127	216	90	115	107	96	80	114	86	81	106	95	130	84	109	89	128	107	110	127	90	91	170	98	76	124	73	147	188	148	96	85
Ptms:ENSRNOG00000016386	187	178	289	870	266	384	405	249	681	765	658	657	568	270	250	302	333	211	331	246	208	213	250	202	323	276	251	219	276	352	459	564	262	248	204	234	307	141	363	396	258	242	343	239	348	441	436	267	234
Chst5:ENSRNOG00000021521	2	2	4	7	0	2	1	2	2	5	8	2	5	0	0	5	3	2	4	1	0	2	2	2	2	0	4	0	0	1	1	4	1	0	5	1	1	1	2	1	0	2	1	3	2	1	3	3	0
Enpp4:ENSRNOG00000010174	62	109	138	228	99	115	136	59	144	206	216	174	201	56	53	54	59	82	123	68	77	63	65	59	74	46	56	65	47	65	101	123	59	83	71	79	82	67	99	109	64	69	83	72	134	153	127	91	60
Sept3:ENSRNOG00000007686	0	0	0	2	0	3	0	1	1	2	0	0	7	3	2	1	5	2	1	3	1	1	0	2	2	0	1	2	4	3	0	4	1	0	0	1	0	0	0	5	3	0	0	4	1	1	3	1	7
Plekhm2:ENSRNOG00000012163	165	218	370	516	329	504	372	158	325	428	356	281	258	75	48	80	110	145	231	153	113	108	108	111	114	89	75	100	91	370	373	485	65	127	110	129	408	234	348	607	107	76	111	108	441	511	332	322	79
Dpyd:ENSRNOG00000017105	7	14	3	15	23	9	1	9	16	10	17	14	31	7	18	12	14	10	17	12	12	9	7	9	25	11	3	9	14	10	18	8	5	10	12	16	2	13	11	6	4	11	13	11	4	5	2	6	17
Nrp1:ENSRNOG00000010744	174	348	666	1126	387	697	808	216	684	1142	1059	840	807	180	184	279	309	246	609	286	244	214	195	129	330	191	197	183	166	207	200	242	171	289	295	394	743	280	310	328	225	250	333	243	880	798	626	459	205
Ifi27l2b:ENSRNOG00000026605	20	38	253	5296	35	359	299	26	3915	7225	6224	5183	2856	33	45	53	31	19	899	29	19	13	56	52	18	21	20	28	19	104	80	70	21	51	31	26	51	21	81	108	10	53	34	36	270	328	230	88	34
Elp3:ENSRNOG00000014291	69	65	258	706	116	389	225	151	578	781	786	675	605	200	165	176	183	155	399	138	186	206	239	138	210	191	142	140	162	117	120	203	172	141	167	143	217	142	166	172	160	187	145	152	302	426	339	224	196
Cisd3:ENSRNOG00000036894	9	9	47	276	18	75	78	93	215	234	267	217	170	67	75	64	31	62	96	70	62	96	101	63	48	61	54	38	47	40	24	54	49	57	28	28	45	10	35	69	55	70	80	62	53	100	59	51	57
Kcnip4:ENSRNOG00000032350	0	1	2	9	0	0	1	3	6	2	6	9	4	4	1	2	4	4	2	8	5	4	4	3	6	2	6	5	7	0	2	1	5	3	5	4	3	0	0	2	3	2	4	4	2	0	0	5	0
Aspn:ENSRNOG00000015410	76	141	69	198	162	53	47.85	93	241	158	274	248.32	215.99	131	151.18	174.91	196.25	138	202	136	124.75	150	108	58	149	95	91	78	159	104	119	68	51.41	168	161	216	85.16	57	79	63	111	134.47	125.57	74.78	48	26.78	20.04	54.09	108
Amy1a:ENSRNOG00000033529	369.17	81.07	622.29	1694.47	959.7	1292.13	1042.04	3689.14	2411.9	972.49	1251.6	2088.71	1401.28	8134.96	6180.51	3074.74	4635	4873.25	4296.81	2435.9	3684.95	4859.33	5087.23	3603.39	2106.27	5274.96	3715.16	2708.79	6444.5	1566.12	2240.28	4179.58	3924.5	4335.58	2681.68	3999.8	3455.87	192.02	1057.63	2579.53	4023.75	4983.43	2919.88	4418.47	1383.46	1967.49	2578.02	5493	2896.44
Dcun1d5:ENSRNOG00000008390	79	106	215	656	123	293	226	116	574	862	716	571	550	162	145	171	144	144	351	130	131	182	229	147	155	153	142	121	155	199	192	327	161	132	130	110	282	80	232	334	119	132	137	152	271	380	390	329	183
Olr1595:ENSRNOG00000022329	0	0	0	0	0	0	1	0	0	0	0	0	1	0	0	0	0	0	0	0	0	0	1	0	0	0	0	0	0	0	0	0	1	0	0	0	0	2	0	0	0	0	0	0	0	0	0	0	0
Serpinb1b:ENSRNOG00000034229	0	0	3.96	5	4	0	4	0	0	0	3.91	9	0	0	9	0	3	0	7	3.87	7.01	0	0	3.92	7.99	1	7	0	11.01	9	4	0	6	0	3.83	9	5	0	0	0	3.99	0	0	0	0	3	0	0	2
Wdr83:ENSRNOG00000004287	12	22	64	192	28	79	74	20	141	209	234	185	155	43	37	33	56	39	89	41	34	46	45	46	54	61	61	42	38	29	34	39	35	41	39	31	58	31	35	48	35	35	28	37	92	100	79	58	34
Maged2:ENSRNOG00000002449	73	71	157	675	173	160	119	258	724	665	840	834	801	273	289	331	282	188	391	174	181	273	177	146	332	271	273	307	323	248	257	328	208	305	230	242	176	44	168	221	224	277	228	250	147	186	205	197	283
Plcd1:ENSRNOG00000032238	50	94	104	213	148	156	106	51	164	165	181	155	121	34	27	24	35	39	111	47	41	30	39	25	43	29	29	33	35	81	137	177	37	48	41	32	103	53	109	163	30	31	46	37	141	152	76	61	14
Bche:ENSRNOG00000009826	5	1	10	59	17	7	6	88	79	108	81	106	84	53	108	97	94	56	103	79	50	98	96	60	162	84	90	92	95	29	32	48	63	47	77	60	37	15	8	18	70	122	64	78	21	23	20	49	98
Abr:ENSRNOG00000022216	98	106	354	690	206	440	497	136	456	698	518	370	381	95	112	139	129	143	398	138	182	127	157	146	162	136	149	128	162	194	169	230	138	148	163	165	212	123	158	269	137	151	162	166	447	519	321	146	68
Mtmr14:ENSRNOG00000007881	32	29	173	344	76	224	123	68	308	317	373	329	221	85	74	71	90	93	160	88	84	77	99	77	91	88	64	68	82	91	91	139	75	83	69	67	155	65	89	108	73	89	56	88	222	302	206	182	65
Oas2:ENSRNOG00000049282	3	3	1	81	0	1	7	3	27	91	64	55	35	2	13	17	9	3	16	5	8	0	2	5	8	3	5	2	4	1	1	3	2	9	4	9	2	0	4	3	4	7	7	12	1	4	4	5	6
Tmem5:ENSRNOG00000004421	24	33	106	354	71	188	91	134	311	448	397	393	348	156	157	142	175	202	276	124	145	170	179	155	156	156	166	127	162	91	79	125	163	177	136	110	109	49	65	87	178	179	107	150	130	214	190	182	159
Fam71a:ENSRNOG00000029371	1	0	0	1	7	6	8	0	3	1	0	0	0	1	0	0	0	0	0	0	0	0	0	0	0	0	0	0	0	3	4	2	0	0	0	0	0	0	0	0	0	0	0	0	2	2	1	0	0
Hrh2:ENSRNOG00000018260	0	1	3	0	1	1	0	0	0	0	1	0	0	0	1	0	1	2	3	0	0	0	0	0	0	2	2	1	0	0	0	0	1	0	0	2	0	0	3	0	0	3	1	2	2	0	0	1	0
Dnm1l:ENSRNOG00000001813	171	231	361	996	293	466	415	271	846	1032	976	852	829	325	363	312	311	269	586	262	297	362	349	196	343	319	277	204	316	389	462	676	304	334	275	219	554	189	401	466	275	333	294	294	427	491	560	352	294
Trav10d:ENSRNOG00000042156	0	0	0	0	0	0	0	0	1	3	0	2	2	0	0	2	0	0	0	0	0	0	0	0	0	2	0	0	0	0	0	0	0	0	0	0	0	0	0	0	1	0	1	0	0	0	0	0	0
Lmo1:ENSRNOG00000014629	0	1	3	7	1	3	0	0	6	13	11	12	3	1	1	5	2	0	9	1	1	2	5	1	0	3	0	1	4	2	1	3	1	1	0	0	0	0	1	1	0	1	2	3	5	2	1	1	3
Prkx:ENSRNOG00000003696	163	202	312	405	282	297	402	94	368	533	437	311	338	132	116	108	106	108	298	86	95	121	121	97	145	96	105	83	111	439	499	714	101	99	98	88	366	100	358	596	103	122	108	83	345	355	473	189	121
ENSRNOG00000021744	0	0	0	2	0	0	1	0	1	1	2	0	0	0	0	0	0	0	2	0	0	1	2	0	0	0	0	0	0	1	0	0	0	0	0	0	2	0	0	1	0	0	0	0	0	3	0	1	1
Slc25a25:ENSRNOG00000014338	79	133	127	262	332	131	164	61	228	255	304	213	188	86	71	84	90	101	134	67	77	94	73	48	67	55	85	74	94	234	177	183	63	125	97	99	94	86	142	208	83	74	87	83	171	138	169	55	77
Fam129a:ENSRNOG00000002403	434	365	1754	4009	1125	1940	1681	1597	3334	4273	4169	4186	3307	2013	2015	1691	1112	570	1525	505	570	990	1714	1559	1648	2199	1517	1930	2048	1367	1925	3437	912	430	769	840	3589	595	1473	2611	1192	963	894	1162	2566	2057	5040	2206	1747
Cd300a:ENSRNOG00000024399	2	7	13	89	5	21	27	2	58	113	81	54	75	2	2	5	4	5	48	0	3	2	4	0	2	0	4	0	0	25	11	14	0	5	2	3	7	2	15	17	6	5	2	3	23	28	14	5	3
Kctd14:ENSRNOG00000012494	14	14	74	290	31	102	87	119	277	271	231	416	243	107	142	113	122	84	166	107	96	133	175	122	89	128	116	90	126	47	54	67	117	82	73	91	108	20	45	72	91	133	73	97	150	144	196	229	154
Trnt1:ENSRNOG00000006432	43.76	38.89	198.11	962.01	99.41	309.95	166.15	156.91	749.16	1187.66	944.63	806.29	680.92	156.59	152.95	132.92	148.7	154.63	477.41	172.9	146.47	154.59	250.74	161.84	152.06	153.7	150.12	95.77	158.89	125.63	139.04	230.45	171.25	188.71	148.18	101.57	238.15	49.24	145.21	138.11	138.22	163.78	131.51	144.96	336.45	441.3	419.03	284.18	187.89
RGD1564300:ENSRNOG00000020605	2	2	42	131	13	40	27	45	139	148	156	163	114	57	55	52	67	60	81	29	57	52	52	43	56	65	45	48	49	16	9	20	59	42	40	50	9	15	7	3	32	63	44	47	33	52	19	50	83
Zfp423:ENSRNOG00000014658	53	49	51	31	36	50	57	14	22	18	17	20	20	5	7	21	22	14	12	14	17	13	4	11	23	10	5	11	8	44	58	19	5	7	19	22	25	56	60	75	9	9	14	6	39	22	14	8	5
Zfp37:ENSRNOG00000046629	3	4	16.36	27.41	4	24.9	22.48	11.37	28.7	43.5	42.18	25.81	32.98	17	11.8	7.8	10.09	13.4	21.76	7.8	6.58	9.01	12.31	9.24	11.1	7.68	10.06	9	4.6	19.27	11.49	6.55	6.78	11.33	5.7	10.24	8.46	3	9.98	3.21	5.69	16.65	16.57	6.53	17.39	22.6	14.05	27.93	17.88
EFEMP2:ENSRNOG00000020587	64	136	180	338	88	235	237	61	260	276	374	291	261	45	50	55	79	57	159	60	61	58	74	38	71	39	53	54	69	51	92	87	40	61	54	64	105	134	166	152	48	43	56	46	170	209	110	84	44
Cnot2:ENSRNOG00000004909	73	98	240	842	164	360	252	183	672	1027	852	726	685	274	271	234	220	197	466	169	201	254	291	154	245	224	190	177	224	197	242	395	211	218	204	165	305	104	203	254	225	264	218	173	297	424	389	281	249
Ang2:ENSRNOG00000025562	0	0	0	0	0	1.02	0	0	2.05	0	0	0	0	0	0	0	0	0	0	0	0	0	0	0	0	0	0	0	0	0	0	0	0	1.02	0	0	0	0	0	0	0	0	0	0	0	0	0	0	0
Insm2:ENSRNOG00000007754	0	0	0	0	0	0	0	2	0	2	1	0	0	0	0	1	0	0	0	0	1	1	0	0	0	0	0	0	0	0	0	0	0	0	0	0	0	0	0	0	1	0	1	1	2	0	0	0	1
Apba2:ENSRNOG00000016358	0	0	2	2	4	0	0	3	0	0	1	1	1	0	0	1	0	0	0	0	1	4	0	0	0	1	1	0	0	1	2	0	2	0	1	1	2	7	0	0	5	1	3	2	0	0	0	0	0
Pard6g:ENSRNOG00000017675	0	6	34	119	5	39	29	143	103	95	73	131	94	107	126	119	88	35	73	28	58	68	94	80	123	118	90	94	107	10	10	10	38	45	76	58	11	2	8	27	84	66	80	77	35	51	37	20	114
ENSRNOG00000048154	0.17	107.29	37.14	5.29	31.57	30.14	35.43	5	4.89	1.1	2.86	3.14	2.14	1.26	3.27	4.71	14.29	9.14	7.86	14.71	6.14	11.33	2.86	6.43	4.71	3.86	6.94	8.86	4.9	122.57	62.86	28	4.57	9.57	9.57	0	0	166.43	72.57	102.86	6.71	3.14	11.86	10.57	23.86	6	7.86	3	4.29
ENSRNOG00000046451	0.5	0.5	2.5	5.5	2.5	4.5	1	2.5	4	3.5	3.86	2.5	3	1.5	2	2	6.5	4	4	3	1.5	1.5	1	3	4.5	2.5	3.5	0.5	1.81	1.5	0.5	1	1	2	3	0.5	1.5	0	3	0	5.33	4.9	1.5	3	5.27	2	3.85	1.5	2.32
Pdx1:ENSRNOG00000046458	11	24	92	63	21	62	33	43	41	60	73	53	50	32	35	43	40	27	29	24	41	39	27	40	38	34	48	21	34	25	23	33	25	18	37	29	62	11	25	44	43	32	47	37	67	52	34	52	49
Cdc42:ENSRNOG00000013536	315	449	1023	3543	615	1295	1137	596	2981	4313	3852	3043	2901	665	601	699	655	547	1685	570	582	662	931	709	696	667	625	705	709	657	844	1134	624	561	584	573	1007	261	827	1191	604	681	596	696	1093	1792	1456	1017	636
ENSRNOG00000026115	75	113	474	577	136	479	366	187	419	469	534	458	435	142	152	211	234	263	358	215	245	217	182	168	236	151	167	195	199	197	214	354	162	249	237	247	428	141	236	379	238	242	252	219	515	451	416	220	165
Pdzrn4:ENSRNOG00000022844	1	1	11	4	5	11	5	2	3	7	5	0	5	2	2	2	4	0	4	2	3	2	1	4	2	2	6	0	3	22	16	3	2	0	9	2	0	0	6	9	10	2	5	3	10	3	1	7	2
Nanp:ENSRNOG00000008307	11	28	50	197	32	63	63	84	162	176	178	168	151	72	88	91	47	68	97	59	91	61	69	71	100	76	56	86	97	47	54	83	64	62	79	56	69	22	52	67	63	88	55	78	59	81	88	74	66
Samd7:ENSRNOG00000027995	2	0	51	46	0	125	18	125	146	37	0	3	0	49	130	103	157	42	2	107	130	101	86	1	86	122	173	45	84	26	22	24	0	98	43	139	1	4	3	8	62	129	75	4	89	1	29	41	146
Igflr1:ENSRNOG00000020957	0	0	4	8	1	8	2	1	1	2	7	4	5	1	3	3	5	2	5	2	6	3	4	1	5	1	8	3	4	1	4	1	0	3	3	3	3	4	4	0	4	7	1	2	8	9	6	2	4
Ldb2:ENSRNOG00000003205	23	48	18	94	32	17	19	22	60	89	89	75	78	26	15	42	44	25	30	23	26	26	26	20	49	34	23	36	32	18	33	14	16	31	38	35	8	14	21	7	35	27	45	49	14	30	12	10	27
Dapp1:ENSRNOG00000010575	8	28	34	129	17	38	63	48	109	165	181	123	158	43	46	41	29	30	127	18	36	31	44	34	50	59	43	63	42	33	24	22	24	27	20	36	22	7	42	22	31	28	41	28	42	56	31	41	42
Lingo3:ENSRNOG00000032569	0	2	3	2	1	1	1	0	0	3	0	2	0	0	1	1	1	1	0	2	1	0	0	1	0	0	0	0	0	0	0	0	0	1	0	0	1	0	0	0	0	2	1	0	1	0	1	0	0
Fam53c:ENSRNOG00000020261	22	46	179	170	71	232	151	125	139	109	98	129	132	80	80	108	110	112	108	110	102	79	57	72	95	79	99	98	71	64	73	145	61	105	86	80	156	79	86	128	73	83	107	90	219	219	188	101	94
Pde4b:ENSRNOG00000005905	68	219	114	173	151	110	135	50	122	129	128	72	115	27	35	43	27	20	107	27	26	28	24	16	25	26	30	21	24	179	132	67	18	27	30	45	65	102	113	102	28	43	41	21	109	71	84	42	32
ENSRNOG00000027660	0	0	1	0	0	0	0	0	0	0	0	1	0	0	0	0	0	0	0	0	0	0	0	0	0	0	0	1	0	0	0	0	0	0	0	0	0	1	0	0	0	0	0	0	0	0	0	0	0
Tmem167a:ENSRNOG00000016686	77	130	241	830	187	337	276	250	915	1018	961	891	882	396	410	359	307	217	512	208	252	365	379	269	353	370	318	291	380	216	235	331	324	314	246	216	350	85	176	307	294	336	304	291	315	487	468	237	316
Pex3:ENSRNOG00000015660	19	37	86	244	43	100	92	66	249	304	227	263	223	63	74	88	74	57	120	70	72	79	107	80	89	65	53	70	90	57	50	39	59	52	73	53	43	19	49	74	57	92	58	77	76	121	109	70	82
Necab1:ENSRNOG00000007256	2	7	3	1	7	4	0	0	0	0	0	0	2	0	0	1	0	1	1	0	1	0	0	0	0	0	0	0	0	1	9	4	1	0	0	1	0	5	2	3	0	1	2	1	2	2	0	3	0
Ndufaf6:ENSRNOG00000040040	10	12	51	116	17	34	46	48	102	90	66	78	70	33	42	43	40	20	57	26	42	41	31	35	50	33	26	39	38	24	29	29	31	31	25	32	20	20	24	41	36	33	17	35	30	30	33	40	44
Carkd:ENSRNOG00000015021	52	63	213	477	66	278	218	182	386	498	491	426	355	144	140	164	161	182	260	148	205	191	202	182	205	128	126	125	139	72	115	162	168	174	138	148	210	85	126	119	188	173	158	163	309	294	254	182	181
Fam171a1:ENSRNOG00000016534	45	65	74	212	56	84	76	59	106	114	156	169	117	45	47	72	62	49	91	46	45	41	30	27	72	37	34	51	32	46	51	40	17	33	60	70	36	33	56	84	50	34	54	31	72	54	26	50	49
Sugp1:ENSRNOG00000020510	60	57	236	383	107	287	206	216	316	436	401	434	316	133	163	190	203	183	276	161	184	197	183	188	210	225	148	135	162	145	187	218	158	189	163	168	199	131	120	246	180	169	151	166	305	269	208	217	173
Foxa1:ENSRNOG00000009284	3	3	3	1	15	4	0	0	3	4	0	1	6	1	0	1	0	0	1	0	1	0	0	0	0	0	2	2	0	23	17	36	0	0	0	0	17	1	13	10	1	2	7	0	9	3	3	1	1
Lta:ENSRNOG00000000838	1	4	2	0	0	2	2	0	3	0	0	0	0	0	0	3	0	0	4	1	0	0	0	0	0	0	0	0	0	0	0	0	0	0	0	0	0	0	1	0	0	0	0	0	6	2	0	0	1
Uap1:ENSRNOG00000002926	718.81	1306.66	484.31	901.71	2670.21	647.69	824.41	478.84	905.97	929.73	988.29	1008.04	915.26	429.77	531.03	509.78	515.37	471.1	687.15	536.63	415.69	513.66	504.22	376.87	467.42	422.16	370.48	370.17	483.69	2274.39	2968.01	2310.83	471.8	512.78	462.26	439.38	688.76	797.6	1554.51	1625.84	381.81	549.6	425.45	444.63	612.1	483.44	553.87	445.18	505.44
ENSRNOG00000042851	0	0	1	0	0	0	0	0	1	1	0	1	0	0	1	1	0	0	0	0	0	0	0	0	0	0	0	0	0	0	0	0	0	0	0	0	0	0	0	0	0	0	0	0	0	0	1	0	0
Unc50:ENSRNOG00000018128	49	46	146	567	84	225	172	191	510	650	575	547	440	172	169	172	127	133	290	115	139	159	243	128	163	159	151	152	166	81	120	227	166	142	144	118	213	44	107	181	151	144	133	127	212	312	307	223	185
Gcn1l1:ENSRNOG00000021871	834	991	2133	3168	1069	2651	2150	1588	2268	2242	2546	2517	2236	1134	1180	1398	1412	1356	1815	1345	1168	1350	1179	1256	1706	1252	1138	1331	1156	1294	1602	2139	1195	1328	1270	1336	2475	2023	1752	2647	1254	1309	1380	1310	2420	2403	2076	1531	1068
Snx29:ENSRNOG00000002294	23	41	250	308	67	262	239	192	221	233	277	220	251	136	136	147	189	137	186	135	144	157	108	124	230	133	186	164	156	47	79	81	107	149	200	198	102	94	60	115	153	153	176	157	198	199	95	87	113
Spryd4:ENSRNOG00000003127	40	52	95	591	62	155	119	69	492	535	643	542	468	97	89	64	68	67	178	56	61	57	126	44	56	61	39	65	64	81	119	165	60	58	49	66	137	29	70	117	58	64	58	54	166	239	214	118	75
Prkaa2:ENSRNOG00000007706	51	44	127	701	130	220	113	392	667	558	575	740	621	448	427	405	334	373	353	275	319	412	365	356	496	394	398	327	383	181	192	282	339	299	335	270	138	60	158	190	320	363	300	370	173	249	246	181	368
ENSRNOG00000022566	0	1	3	4	0	9	4	0	1	5	0	1	0	1	1	4	2	2	0	2	3	1	2	2	0	1	3	2	0	2	0	1	0	1	0	1	2	3	0	0	1	1	3	0	9	4	1	3	0
ENSRNOG00000042666	0	0	0	1	0	0	0	1	0	0	0	0	0	0	0	0	0	0	0	0	0	0	1	0	0	0	2	0	1	0	0	0	0	0	0	0	0	0	0	0	0	0	0	0	0	0	0	0	0
Pten:ENSRNOG00000020723	101	191	429	1545	250	467	414	534	1329	1550	1455	1377	1304	559	585	541	532	463	785	314	437	548	485	459	630	524	474	546	488	275	219	433	478	526	417	372	384	107	254	417	503	536	441	500	440	581	637	375	508
ENSRNOG00000048070	0	0	1	1	0	0	0	0	0	0	0	0	0	0	0	0	0	0	0	0	0	0	0	0	1	0	0	0	0	0	0	0	1	3	0	0	0	0	0	0	0	1	0	0	1	0	0	2	0
Tnfsf4:ENSRNOG00000002968	0	0	0	2	0	0	0	0	1	0	1	0	0	0	0	0	0	0	2	0	0	0	0	0	0	0	0	0	0	3	0	0	0	0	0	0	0	0	0	0	1	0	0	0	0	0	0	0	0
Kif1c:ENSRNOG00000031364	248	273	635	2157	452	1036	837	604	1472	1911	1553	1630	1281	457	525	564	614	562	959	461	524	470	406	514	751	504	557	584	507	491	470	742	379	601	516	570	700	262	508	813	511	553	494	541	873	942	768	563	468
Nt5c1a:ENSRNOG00000015283	4	5	9	4	4	12	10	0	2	4	4	2	4	0	2	2	4	1	8	1	1	6	3	1	1	1	2	4	3	9	5	12	1	1	0	1	6	0	10	2	1	0	2	0	25	21	6	1	0
ENSRNOG00000046152	0	0	17	14.72	3.55	12.51	5	4	26.42	32	32	17.16	19.17	18	7	9.56	8	6.46	20	8.69	3	10.6	7.31	0	5	5	9	4	5.51	2	9	0	3	9	9	5	20.57	8	5	4	5	3.36	4	9.71	20.62	18.61	7.41	11	10.7
Dusp28:ENSRNOG00000047679	0	0	0	4	2	1	0	1	5	6	1	6	4	0	0	0	2	0	0	2	1	1	2	1	1	2	0	0	2	0	1	0	0	4	4	0	0	1	0	0	1	2	1	1	1	1	2	1	2
Ptdss1:ENSRNOG00000004689	29	27	100	636	65	167	150	111	521	683	641	535	475	149	128	133	106	123	229	96	103	153	126	109	166	138	135	106	128	65	70	93	126	108	104	75	60	31	74	109	89	122	114	102	153	211	172	109	122
Asnsd1:ENSRNOG00000003942	60	120	222	775	108	353	247	135	625	963	837	671	651	183	215	177	131	129	389	144	133	194	266	171	194	182	179	121	183	183	197	320	169	173	147	104	265	85	202	320	133	181	157	142	322	432	444	325	219
Slc4a5:ENSRNOG00000010378	0	0	0	11	0	0	0	0	4	41	4	1	5	0	0	0	0	0	0	0	0	0	0	0	0	0	0	0	0	0	0	1	0	0	0	0	0	0	0	0	0	0	0	0	0	0	0	0	0
Tnnt2:ENSRNOG00000033734	3	3	11	21	2	18	10	0	10	28	13	14	15	2	1	3	2	3	42	2	3	2	1	0	2	0	5	2	4	7	5	17	3	3	0	2	3	2	3	5	2	1	3	0	2	20	4	6	2
Sgsh:ENSRNOG00000049552	6	6	17	49	1	37	26	13	33	77	54	28	30	10	3	5	8	20	33	15	12	6	13	16	15	11	6	12	7	14	7	8	7	11	6	13	19	8	3	24	9	10	18	9	33	38	13	18	16
Ptcd3:ENSRNOG00000009484	117	135	399	842	244	386	315	267	701	937	933	764	633	312	306	287	308	215	586	247	244	338	485	252	320	312	275	219	292	279	272	413	350	282	216	195	375	196	288	330	288	331	218	294	357	521	445	517	349
Ubap1:ENSRNOG00000012004	61	141	299	484	161	469	334	123	332	489	441	396	348	119	119	107	139	151	201	110	120	126	126	113	121	116	113	88	101	214	248	384	97	149	96	113	326	78	233	298	113	136	131	124	412	516	390	254	98
Vps8:ENSRNOG00000001764	119	150	341	844	137	437	400	182	645	878	924	753	657	186	165	177	162	151	417	141	156	169	236	159	221	166	158	168	190	136	134	195	140	176	160	172	223	220	156	197	166	218	193	190	408	455	294	216	214
Catsper4:ENSRNOG00000016312	2	0	3	0	0	0	0	0	0	0	2	2	0	0	1	0	0	0	0	1	0	1	0	1	2	0	0	2	0	0	0	0	0	0	0	0	3	2	0	0	0	1	0	0	0	1	0	0	0
ENSRNOG00000031708	0	0	1	3	0	0	0	0	0	0	0	5	0	0	1	3	0	0	0	0	1	0	0	1	2	1	1	0	1	0	0	0	2	2	1	2	0	0	0	0	1	0	0	0	1	2	0	0	3
ZFP87:ENSRNOG00000016462	20	12	105	243	31	115	92	77	171	216	254	205	200	67	73	88	80	68	158	79	82	83	84	62	78	66	61	70	76	34	39	64	75	78	72	43	91	21	47	80	94	97	69	77	112	181	144	109	79
Pkig:ENSRNOG00000010235	47	63	93	221	45	133	126	57	147	235	209	146	132	56	46	58	72	72	119	65	47	74	54	45	45	53	55	52	45	68	83	59	43	54	46	67	79	67	92	115	51	69	55	50	122	158	118	64	73
ENSRNOG00000048569	0	0	1	0	0	2	0	5	1	0	1	1	1	0	3	2	3	0	2	0	0	3	0	0	5	2	0	2	2	2	1	1	3	1	1	0	3	1	2	5	2	1	1	2	0	1	0	0	1
Rgs11:ENSRNOG00000020459	111	106	185	279	224	181	176	241	251	231	243	214	246	269	249	286	338	272	315	373	238	302	204	209	309	287	271	225	282	173	164	192	224	358	296	398	260	214	139	108	246	266	360	303	179	125	91	166	223
Gabbr1:ENSRNOG00000000774	107	159	177	194	138	139	101	40	62	88	86	71	84	14	12	49	48	58	118	52	38	21	20	31	65	17	27	29	27	135	113	118	28	62	85	89	109	89	126	117	34	52	88	41	111	58	47	45	23
Rptor:ENSRNOG00000003821	125	210	403	638	249	456	420	273	456	539	583	473	399	208	225	234	252	251	388	197	226	216	194	222	298	217	201	232	177	278	325	345	203	253	224	233	346	226	260	382	251	226	234	220	459	389	374	283	196
Prss22:ENSRNOG00000039698	14	25	1	17	40	13	27	2	5	29	6	10	7	0	3	2	1	3	10	1	2	0	1	0	1	0	1	0	1	125	102	84	0	0	2	0	10	3	42	77	1	1	0	0	26	15	8	1	0
Coq10b:ENSRNOG00000014456	146	213	168	427	634	217	230	79	341	431	305	346	370	145	187	161	201	309	287	126	162	179	192	110	104	140	96	118	120	865	689	541	167	268	209	150	197	84	390	419	133	168	153	110	178	206	330	89	198
Bet1l:ENSRNOG00000013165	76	80	166	397	174	197	161	211	409	472	402	421	395	195	204	246	216	205	284	233	184	286	266	161	242	175	177	178	217	189	244	320	221	222	196	180	237	50	138	213	210	271	198	216	208	303	245	402	290
Sorbs3:ENSRNOG00000008829	34	95	64	252	81	109	98	54	187	205	207	202	160	56	66	65	68	84	100	68	88	56	42	64	79	63	46	52	38	87	79	91	38	66	74	80	55	61	90	120	59	42	63	58	112	65	34	67	43
ENSRNOG00000049403	12.1	8.42	23.52	87.49	37.64	57.24	36.15	35.15	47.52	39.09	59.94	59.93	37.46	14.23	23.77	25.42	30.32	21.91	37.11	17.23	14.54	22.37	14.75	15.6	28.31	16.41	27.53	18.67	40.58	34.94	26.18	55.99	36.72	43.16	23.25	41.39	44.79	11.99	42.94	45.03	18.17	22.28	31.78	30.97	81.37	37.98	50.72	21.37	23.92
Creb1:ENSRNOG00000013412	74.86	125.99	659.71	1216.19	121.62	770.76	537.01	241.02	1183.69	1418.52	1385.38	943.9	1131.87	385.59	427.08	353.9	364.04	340.49	738.89	291.98	325.32	351.19	387.61	294.56	405.79	358	338.9	271.45	392.86	96.65	120.65	202.74	265.42	410.64	347.74	289.86	455.47	191.44	216.75	235.44	320.92	335.1	363.6	372.85	713.4	895.83	1018.45	439.7	361.86
Prss23:ENSRNOG00000017307	287	321	674	1553	766	587	579	676	1484	1516	1424	1341	1218	523	683	840	827	605	702	433	676	727	417	575	878	641	717	682	823	581	611	842	579	565	666	675	741	307	713	921	686	723	635	693	619	502	572	186	639
ENSRNOG00000047711	6	19	21	33	6	27	18	7	29	33	37	19	11	8	13	14	13	10	25	5	8	12	8	10	21	13	6	9	11	1	19	9	11	12	16	19	13	10	8	17	9	11	11	11	24	27	17	11	8
Gmip:ENSRNOG00000027257	74	85	232	438	153	342	239	80	273	486	400	291	210	65	41	65	63	89	242	118	71	54	80	74	70	65	59	62	39	195	230	318	55	76	64	75	242	110	190	270	58	60	62	54	305	323	266	217	69
Mrps9:ENSRNOG00000016201	35	40	138	690	93	210	152	203	676	855	742	792	637	187	207	167	168	194	337	145	173	202	241	175	177	176	165	130	172	105	135	213	144	190	141	134	167	49	127	153	168	202	134	146	185	333	309	305	222
Chrna3:ENSRNOG00000013829	0	0	0	0	3	5	0	0	0	0	2	0	1	1	0	1	0	2	0	3	0	0	1	1	0	0	0	1	0	0	0	1	0	1	2	1	0	0	0	0	1	0	0	0	0	0	0	0	0
Zfp395:ENSRNOG00000014191	6	9	74	244	40	141	64	149	154	159	143	152	164	81	100	110	117	109	119	102	117	108	87	108	180	98	114	104	82	27	45	48	100	88	96	84	45	17	25	33	108	104	120	115	80	100	53	98	96
Lysmd3:ENSRNOG00000016298	12	35	58	151	115	60	48	62	134	129	145	119	125	82	54	75	69	72	94	34	46	81	65	58	59	62	58	60	79	101	75	85	76	70	69	63	34	21	35	30	74	72	69	55	53	63	104	39	90
Rfx6:ENSRNOG00000027949	8	16	78	27	36	34	15	6	13	15	32	15	20	6	11	23	34	19	17	20	23	7	15	5	19	13	21	9	18	27	18	9	13	10	21	19	11	5	12	16	22	20	26	11	25	18	10	15	11
Csnk2a1:ENSRNOG00000005276	121	93	360	1083	162	526	412	295	918	1195	1138	998	903	363	394	349	340	340	621	310	345	356	434	281	363	329	284	290	332	214	236	381	354	400	286	270	432	129	311	465	294	387	345	304	472	525	646	424	415
Eno3:ENSRNOG00000004078	20	21	39	61	26	29	36	26	49	41	39	41	43	21	18	24	25	37	26	30	24	32	15	12	28	11	23	23	10	26	46	24	25	37	28	51	34	29	18	21	23	27	32	21	30	22	14	18	21
PCBP2:ENSRNOG00000036852	224	263	901	1954	547	1062	935	1063	1421	1289	1287	1350.09	1368	481	581	625	670	843	1043	627	811	633	596	1146	819	533	635.21	832	501	564	690	1032	476	817.12	710	675	795	300	615	1304	588	701	606	795	993	1044	1059	711	687
Trim55:ENSRNOG00000012723	1	0	1	42	0	0	1	0	10	42	25	16	12	1	0	0	0	0	5	0	0	0	0	0	2	0	0	0	0	0	0	0	0	0	0	0	1	0	1	0	0	0	0	0	0	1	2	0	0
Ndel1:ENSRNOG00000004139	198	221	375	1012	479	526	401	280	817	1042	1010	933	742	318	274	358	343	351	618	298	311	324	356	215	331	289	305	282	341	585	565	671	325	373	296	254	392	179	456	473	294	350	338	292	470	626	517	324	357
Mid1:ENSRNOG00000003613	30	112	90	110	31	78	93	18	91	118	122	60	85	15	37	21	30	13	65	50	19	20	43	11	22	23	11	9	32	58	61	59	17	32	35	29	100	81	68	89	17	17	16	23	91	101	182	115	28
Defb26:ENSRNOG00000049996	0	0	0	0	1	0.5	0	0	1	2	0.5	1	0.5	1.5	0	0.5	0	0.5	0	0	0.5	0.5	0.5	0	0	0	0.5	0	0.5	1	1	0	0	0	0.5	0	0.5	0	0	0	0.5	0.5	0	0	0	2	0	0	0
ENSRNOG00000048111	3	0	4	7	10	1	0	13	8	10	4	5	7	1	7	2	10	1	1	6	6	6	10	2	12	0	9	3	0	10	3	13	6	2	11	2	9	1	6	0	7	9	5	5	7	4	0	8	5
5S_rRNA:ENSRNOG00000044437	0	0	0	3	0	0	0	0	0	0	2	0	0	0	0	1	0	0	0	0	0	0	0	1	0	0	0	0	0	0	0	0	0	0	0	0	0	0	0	0	0	0	0	0	0	0	0	0	0
Adrb3:ENSRNOG00000012674	0	0	0	1	2	0	0	1	6	0	5	1	0	2	3	15	1	1	1	1	0	2	0	0	22	0	0	0	0	0	1	0	1	0	1	2	1	5	0	0	0	2	1	0	0	1	1	2	0
Sqle:ENSRNOG00000009550	36	42	133	217	64	119	163	21	161	190	162	149	107	37	38	49	44	30	149	29	21	42	40	26	50	37	45	37	45	58	68	108	25	27	29	30	140	37	94	118	30	45	35	27	145	182	161	51	29
ENSRNOG00000040189	0	0	0	12	0.5	5.25	0	2.5	13	0	9.33	0	3	1.83	15	22	1.17	3	10	8	0	2.33	0	7	0	3.67	1.17	0	2.17	0.5	0.17	5	8	1.17	1.83	1.17	2.5	1.17	0	5	0	0	4	12	5	0	2	1	0
Ncf2:ENSRNOG00000028016	12	17	41	98	11	41	62	3	103	179	126	83	81	5	3	11	2	6	70	6	7	3	5	6	9	7	2	9	4	13	23	20	2	15	6	4	22	15	24	35	2	6	5	4	36	57	61	9	5
Sec61a1:ENSRNOG00000013743	1090	627	2525	8772	3669	3198	2937	5110	8774	7854	8308	9333	8686	5916	6486	5501	4821	3635	4757	3371	4430	5786	5482	5136	5999	5779	5023	5737	5652	4383	4329	6730	5036	4739	4363	3358	5723	813	2873	5544	4938	5348	4658	4217	3813	3889	4797	4355	5430
Prrx1:ENSRNOG00000003720	48	73	129	117	44	114	147	12	43	99	77	65	47	7	14	22	16	8	45	20	20	4	9	18	8	14	10	9	5	27	44	37	4	12	13	23	37	61	81	77	11	19	17	11	128	56	29	12	16
Trim44:ENSRNOG00000005191	32	31	96	202	66	106	90	37	147	193	186	179	169	59	59	61	87	57	99	42	63	87	86	47	91	58	55	42	78	81	80	117	63	70	59	74	116	69	96	54	77	71	71	63	127	120	111	72	68
Pld1:ENSRNOG00000028156	64	82	480	912	83	494	407	140	654	983	916	761	863	181	120	217	155	124	756	97	108	150	155	89	195	176	111	107	160	87	134	195	101	128	184	149	290	71	139	182	90	128	146	96	624	540	394	152	118
RGD1561507:ENSRNOG00000038239	0	0	14	96	7	12	16	9	38	73	83	79	51	18	16	12	16	11	30	10	9	17	16	20	17	10	15	9	15	4	10	13	19	11	9	8	7	1	9	19	10	16	5	12	11	27	16	15	17
Mum1:ENSRNOG00000024549	19	26	117	220	30	147	111	110	158	208	189	166	142	75	64	70	104	74	128	85	82	61	56	64	77	66	78	78	69	49	42	61	61	71	73	83	70	43	59	56	72	79	82	77	133	166	74	88	80
Irs1:ENSRNOG00000014597	205	452	299	235	270	209	217	154	155	152	186	179	161	113	79	140	98	105	159	141	111	89	67	97	125	81	115	135	69	214	213	169	90	103	95	116	174	299	386	362	89	92	134	136	253	121	87	93	69
Gata4:ENSRNOG00000010708	30	26	367	807	164	375	275	549	642	583	528	729	523	380	405	493	412	251	469	309	438	476	383	501	604	431	444	494	494	105	148	180	446	270	443	388	389	53	63	253	487	497	533	530	387	420	382	679	472
Fbxl13:ENSRNOG00000043035	0	0	1	5	3	6	3	2	4	0	3	3	2	0	0	0	0	1	1	0	1	0	3	2	1	0	1	0	2	1	0	0	0	0	0	1	0	3	1	0	0	2	0	0	0	3	1	2	4
Zfp41:ENSRNOG00000007489	2	1	16	38	0	26	9	2	19	44	45	38	25	15	8	9	11	4	18	5	4	5	12	10	8	11	14	9	8	1	0	7	9	15	17	9	14	5	3	6	11	11	6	12	18	14	21	11	11
Pcgf6:ENSRNOG00000020250	18	26	78	159	34	101	83	17	114	186	122	97	65	29	18	24	22	19	87	12	26	30	29	10	14	20	21	10	18	51	73	68	28	44	22	22	105	21	62	118	26	8	18	26	104	109	113	33	13
Acaa2:ENSRNOG00000013766	43	40	115	1030	72	131	132	288	669	1224	1209	1359	924	112	142	158	201	180	342	193	203	236	402	280	119	125	126	103	110	90	94	120	238	191	163	184	70	30	44	75	167	245	176	192	112	184	104	295	339
Sgcb:ENSRNOG00000002135	38	69	104	297	141	97	128	69	243	300	278	254	226	103	121	142	132	81	229	78	93	109	92	62	116	81	115	78	125	126	159	186	99	93	111	91	103	60	100	154	97	105	106	101	83	114	48	126	117
Baiap2:ENSRNOG00000004049	193	168	201	506	871	239	252	170	329	594	476	439	315	134	105	145	391	440	378	214	297	258	105	142	153	200	153	189	169	825	889	1193	209	351	307	328	578	143	424	689	209	142	187	189	285	253	364	200	138
ENSRNOG00000050882	10.31	3.01	33.21	21.49	12.18	17.78	25.95	14.57	18.96	25.15	11.99	7.86	16.94	4.41	10.04	14.18	23.72	0	20.57	13.92	7.09	13.24	10.33	3.45	5.09	6.99	4.24	13.95	6.15	17.23	7.51	2.93	10.81	14.83	19.84	6.76	18.19	10.92	13.15	10.13	15.47	7.33	13.59	26.45	28.29	29.52	18.17	13.8	2.42
Nmt2:ENSRNOG00000026248	21	44	90	295	75	132	98	32	222	382	327	207	193	33	44	37	47	30	131	26	43	33	35	32	60	37	49	31	54	81	75	124	26	49	46	32	90	9	70	60	31	37	32	50	133	164	132	31	40
Myg1:ENSRNOG00000013343	22	30	84	460	42	118	109	124	350	458	509	486	432	88	96	105	136	102	197	95	107	128	169	116	144	96	80	87	105	54	64	85	117	89	85	90	101	48	73	73	103	122	87	111	131	182	156	132	123
Dnajc18:ENSRNOG00000019995	28	39	102	217	76	137	108	83	188	231	280	183	190	81	96	93	83	92	147	76	88	103	83	67	109	94	92	76	103	42	72	72	90	78	88	69	88	35	58	108	86	93	70	75	119	205	167	107	61
Ano1:ENSRNOG00000020865	292	339	1013	2793	631	1366	1189	1135	1993	2088	1923	1715	1675	939	909	1118	1007	766	1123	809	954	1094	964	1201	1227	1118	1059	978	978	941	987	1816	824	1019	987	848	1104	540	1047	2283	843	1080	999	1090	1546	1771	1535	787	930
Tceanc2:ENSRNOG00000009398	19	17	88	189	20	87	61	25	155	256	212	228	148	40	49	48	40	45	109	35	37	51	52	50	46	53	40	29	44	29	30	47	49	38	38	27	74	23	19	55	39	44	33	48	83	109	111	94	50
ENSRNOG00000026917	179.05	145.32	213.42	259.68	427.21	239.67	358.59	19.76	179.97	225.06	220.6	125.44	116.03	12.91	17.45	22	7.85	5.77	127.75	5.72	8.06	11.45	19.93	7.49	20.91	11.72	22.14	12.02	12.91	649.02	747.5	1125.63	13.86	13.63	17.72	9.28	458.81	86.14	675.97	1182.96	9.38	17.32	16.52	19.52	371.38	168.46	328.69	21.01	8.11
CNKSR2:ENSRNOG00000007014	2	3	9	2	5	2	9	0	2	3	5	5	2	3	1	7	5	3	5	1	2	2	1	0	2	1	4	1	1	5	6	6	2	0	4	6	2	11	3	5	7	3	2	4	4	0	1	4	2
Pank4:ENSRNOG00000014044	45	103	126	339	98	140	186	92	297	313	304	242	245	102	99	97	122	105	175	91	105	122	118	83	99	98	93	85	102	118	161	159	85	94	97	88	163	93	125	155	87	82	92	95	186	190	118	110	94
Adam1b:ENSRNOG00000037801	0	0	0	0	0	3.68	0	0	3.89	0	1.4	0	1.21	0	0	0	1.58	1.3	3.67	1.67	0	1.44	1.37	0	0	1.1	1.13	0	0	0	0	0	0	0	0	0	0	0	0	0	0	1.37	0	0	0	0	0	0	0
Hand2:ENSRNOG00000022069	0	0	4	5	0	2	4	2	3	2	4	0	0	1	1	0	2	0	2	1	0	0	0	0	2	0	1	1	0	0	2	0	0	1	2	0	2	4	4	0	0	2	6	1	1	3	0	0	2
Reep4:ENSRNOG00000011373	17	25	160	264	25	218	193	45	153	231	209	166	170	48	43	54	65	61	128	43	51	42	53	50	43	55	47	52	50	16	41	53	43	45	40	55	102	72	38	102	47	49	45	57	215	289	153	73	27
Bend5:ENSRNOG00000008025	2	0	7	14	3	2	10	8	7	18	22	21	16	5	10	14	14	2	21	1	7	1	3	6	7	5	6	7	4	1	2	4	5	9	8	2	1	0	2	4	6	4	14	5	5	7	4	4	9
ZFP74:ENSRNOG00000046937	1.5	4.5	25.5	23.5	5	26	23	8.5	17.5	29.5	28.5	14	18	5.5	10	9	13.5	6	19.5	12	7.5	9.5	6.5	10	10.5	7	8	9.5	7	2.5	5	2.5	4	6	11	12	4	3.5	8.5	10	12.5	4	9	10.5	25.5	19.5	20	5.5	6
Efcab4a:ENSRNOG00000019199	20	31	53	259.58	32.01	49.97	31.79	188.93	222.66	242.82	259.19	297.14	258.44	179.89	164	211.79	181.16	153.23	163	167.75	133.37	175.64	92.44	142.08	157.59	144.83	179.67	105.05	181.15	84.18	59	57.22	103.49	146.16	162.07	180.37	49.6	14.61	45	81	134.25	164.22	191.96	136.9	49.68	84	28.53	70.57	153.06
Adamts19:ENSRNOG00000019577	1	0	2	9	6	1	6	0	7	7	21	5	10	3	1	11	2	1	8	1	3	1	0	2	4	6	1	0	1	0	1	0	2	4	6	3	1	2	4	6	3	1	0	4	7	0	1	0	0
Pias3:ENSRNOG00000021218	18	27	195	484	48	306	237	204	404	473	340	377	282	132	119	140	165	182	346	157	174	153	152	193	202	133	156	169	108	47	66	74	151	171	141	143	87	32	72	81	157	150	142	175	240	304	228	142	128
Cpb1:ENSRNOG00000030904	118494	27914	351891	508859	554786	474890	308325	1452427	771145	479126	422496	530994	677894	1320250	1669023	1320556	1375855	1176486	1039901	1290385	1379279	1808885	1851056	1239453	1871798	1536733	1513166	1348496	1660593	696445	672454	1310923	1985402	1386522	1221369	959055	1095865	52560	410435	765776	1579720	1858519	1155165	1270884	414430	707627	1247534	1278621	1595904
ENSRNOG00000047070	0	0	7.5	20.5	3	13	8.5	9	7	19.5	20	13.5	6	4.5	2	1	3.5	5	7	1.5	6.5	1.5	7.5	0.5	5	3.5	5.5	3.5	4	4	3.5	6.5	5	3	1	2	4.5	0	0	0.5	2.5	0.5	6	2	17.5	18.5	17	9	4.5
NSUN4:ENSRNOG00000046192	20.7	0	9.94	82.55	9.64	42.67	16.02	13.94	75.51	101.14	58.55	69.75	67.59	7.39	0	5.65	7.79	11.06	42.72	0	3.59	15.81	15.56	5.56	15.78	11.43	3.81	9.86	11.6	13.12	26.27	27.49	13.03	13.29	11.89	2.08	26.02	6.67	4.86	29.33	2	0	7.33	11.21	23.58	65.24	24.37	7.09	12.91
Crb2:ENSRNOG00000025498	2	6	1	12	4	6	6	6	12	8	15	5	12	4	2	6	4	3	8	4	1	0	2	1	11	3	1	5	1	4	0	1	3	5	3	6	1	1	3	2	3	3	2	1	4	3	3	0	2
Tmem194b:ENSRNOG00000012924	15	36	51	100	22	44	66	6	52	111	89	47	54	13	9	8	12	16	61	13	8	10	15	10	18	7	12	15	7	15	19	18	6	19	16	7	22	22	33	25	10	12	21	6	52	42	35	11	10
Desi1:ENSRNOG00000005577	23	27	90	298	54	102	94	99	209	288	263	248	209	63	70	52	71	80	109	67	64	63	56	84	75	58	72	54	59	75	55	80	47	83	61	69	112	23	72	106	69	71	60	84	98	137	109	63	77
Efcab6:ENSRNOG00000011094	6	4	207	95	243	33	453	133	95	593	110	127	50	6	4	213	122	4	475	132	178	8	35	3	0	0	117	5	91	184	424	28	2	1	230	2	359	120	200	16	115	2	4	117	224	18	5	615	5
ENSRNOG00000050610	1	2.25	5.33	13.03	1	5.29	3.03	6.39	7.3	21.75	19.01	3.23	5.39	2.02	3.14	2.28	8.73	3.09	7.53	2.04	2.76	5.16	3.26	1.14	2	4.57	0	1.12	2.05	0	2.08	2.15	4.64	4.4	1	4.56	3	0	0	0	7.3	6.39	4.15	3.27	4.3	8	7.47	8.3	4.25
Foxp1:ENSRNOG00000009184	82	71	252	400	123	292	251	156	285	373	322	310	281	120	116	130	125	106	228	114	118	124	149	115	168	107	152	137	137	166	228	369	113	117	121	159	333	136	169	374	101	121	142	117	288	245	193	160	145
Adamts6:ENSRNOG00000012655	48	41	40	133	48	57	105	107	142	133	176	151	211	91	226	150	92	57	88	60	68	68	102	164	226	198	173	71	206	57	97	126	113	53	108	85	18	117	145	306	105	82	124	128	61	36	27	171	104
RGD1564420:ENSRNOG00000009739	123	126	572	2732	208	762	501	564	2212	3106	2695	2057	1939	540	512	542	569	482	1180	426	479	635	632	573	614	545	498	442	557	278	284	504	501	474	452	433	502	176	307	434	458	606	505	454	714	1003	811	575	629
Dtwd1:ENSRNOG00000009593	5	2	27	109	6	58	38	22	86	126	99	89	89	21	30	24	33	19	51	26	22	29	44	27	33	32	33	20	27	13	14	20	29	37	26	20	23	20	5	15	15	27	29	31	41	59	31	45	32
RGD1561277:ENSRNOG00000023431	1	6	13	18	4	14	14	14	14	20	22	24	21	11	14	17	12	8	11	9	14	10	17	6	13	6	16	9	7	0	0	3	5	6	9	14	1	10	3	0	15	12	8	9	18	24	20	16	9
Pcdhb20:ENSRNOG00000033123	4	10	11.34	18	9.78	8	9	11.69	10	7	12	10.19	12	3	6	5	7	2	4	3	4	2	2	5	4	3	6	3	3	11	12	3	3	5	8	7	3	4	5	0	5	4	11.52	0	20	5	3	6	0
RGD1561931:ENSRNOG00000021589	46	16	112	348	123	114	133	286	336	265	272	293	375	363	367	361	280	285	343	259	299	356	271	272	360	360	337	321	353	110	141	220	367	335	291	244	248	38	73	190	307	325	219	329	144	157	161	323	324
Ube2e3:ENSRNOG00000004544	67	107	333	913	157	322	255	211	683	936	871	718	641	244	238	209	225	234	447	177	221	214	299	204	268	231	190	211	243	246	197	341	239	226	240	219	229	71	189	277	205	223	200	212	337	414	393	273	206
Prkce:ENSRNOG00000015603	27	41	57	78	154	100	50	153	91	60	75	95	101	69	88	81	134	297	185	226	210	170	51	118	127	77	70	87	63	73	44	98	192	303	188	150	116	19	30	98	111	179	130	137	65	58	47	153	70
Aldh8a1:ENSRNOG00000014907	1	0	0	2	0	2	0	0	1	1	2	1	0	0	0	4	0	1	2	0	0	0	0	0	0	1	1	0	0	0	0	0	0	1	0	0	0	2	0	0	0	1	0	1	0	0	0	0	0
Sec22a:ENSRNOG00000043069	26	15	125	373	44	161	139	113	333	404	371	241	330	123	130	127	107	120	228	109	116	118	148	115	135	117	122	112	124	42	63	96	120	115	109	87	126	27	55	76	96	108	103	119	166	200	178	127	126
Gls:ENSRNOG00000013595	218	312	276	672	552	327	372	117	451	638	592	428	414	146	177	155	126	126	352	139	126	157	203	114	173	97	121	102	121	680	725	941	136	167	149	108	471	278	610	733	128	183	123	130	343	305	388	229	141
Zfp68:ENSRNOG00000001317	68	97	426	1319	128	537	469	320	1195	1643	1407	1046	1288	411	522	370	392	311	691	254	309	381	475	276	409	390	366	286	430	149	157	313	351	358	347	230	411	112	244	243	288	403	314	356	624	813	852	389	483
Rnf123:ENSRNOG00000033378	119	137	516	821	173	674	582	292	619	680	675	713	544	216	184	257	337	288	397	277	287	296	234	247	275	226	249	226	196	181	200	215	211	273	259	290	350	440	236	330	238	296	327	260	533	567	351	318	248
Pola2:ENSRNOG00000020906	21	15	85	260	22	94	92	41	191	239	212	196	153	50	65	59	34	35	102	48	42	43	43	30	57	49	42	44	63	18	23	42	33	48	26	51	33	27	27	49	40	42	42	30	99	101	54	33	27
Rmi1:ENSRNOG00000019108	20	38	168	401	48	177	119	93	419	485	404	335	340	103	116	119	117	111	218	89	113	112	101	76	132	105	123	104	119	52	48	55	99	107	122	103	86	34	40	54	78	130	119	116	180	227	144	94	98
S100pbp:ENSRNOG00000007099	24	68	116	242	45	119	127	82	202	170	226	196	182	76	84	78	84	84	134	102	81	107	103	85	117	67	94	98	77	49	37	60	85	120	92	77	88	53	53	60	80	87	89	90	142	127	91	61	98
Galk2:ENSRNOG00000009289	30	28	151	586	52	162	153	157	491	641	622	484	482	138	142	125	145	111	264	100	113	146	156	139	159	148	142	135	167	65	61	75	151	133	140	114	124	47	42	96	133	170	113	126	121	219	203	126	209
Tlr4:ENSRNOG00000010522	21	33	92	316	40	142	178	45	250	429	330	289	298	46	56	62	58	54	207	41	47	45	45	31	60	49	42	29	35	60	35	34	44	64	62	76	32	25	59	49	41	50	72	56	101	142	65	50	47
ENSRNOG00000002211	6.01	8.26	16.84	32.09	9.29	14.35	13.61	2.73	25.09	37.02	28.93	33.04	36.82	5.85	17.95	9.99	7.43	9.15	22.43	15.76	17.77	14.58	21.3	46.53	24.21	14.14	10.95	25.44	10.75	30.31	17.39	23.49	6.63	10.87	16.16	16.42	17.92	2.71	22.06	14.85	3.97	5.42	18.14	14.53	9.05	23.2	17.74	23.75	8.55
ENSRNOG00000038963	1	8	8	5	5	2	9	1	1	4	1	0	3	0	2	2	3	0	0	0	0	0	1	1	2	1	3	0	2	0	2	1	2	2	3	5	2	4	2	7	0	1	2	2	2	3	0	1	1
Slc4a3:ENSRNOG00000020138	12	7	56	56	29	24	55	17	26	34	32	16	18	5	2	18	15	10	37	9	15	10	7	9	13	2	8	11	7	18	24	18	9	10	15	14	15	24	19	21	13	6	19	8	37	31	12	21	5
Snx32:ENSRNOG00000026527	1	4	4	9	3	3	4	3	15	14	9	9	16	7	6	10	8	3	10	3	5	9	4	1	4	4	2	5	6	2	1	6	3	6	9	5	2	1	4	6	8	3	6	3	1	2	0	0	3
Riok3:ENSRNOG00000023376	970	756	1442	3882	2624	2235	1642	977	3433	4517	3477	3366	3144	722	788	767	867	828	1698	709	857	959	1100	1073	842	803	690	799	744	3991	4655	6840	845	907	761	627	2577	722	2399	5859	777	1029	766	836	1926	2672	2441	1022	975
Isoc1:ENSRNOG00000019711	42	35	124	643	115	159	134	284	654	625	600	685	652	446	455	375	311	313	389	169	243	304	372	315	458	419	400	344	454	110	105	161	356	298	259	291	98	25	85	118	303	323	320	319	139	212	165	123	348
Iqck:ENSRNOG00000036758	1	1	1	9	1	2	0	0	3	7	1	9	2	3	0	1	2	3	3	0	1	0	0	0	1	2	0	2	1	0	0	1	0	0	0	0	2	1	0	1	0	4	1	1	3	3	0	4	1
Asb8:ENSRNOG00000010099	49	44	280	682	78	363	269	311	518	741	768	654	586	268	254	257	216	233	353	183	231	255	325	241	311	276	272	181	266	79	96	168	263	253	197	203	238	65	86	205	251	229	233	236	352	461	331	330	255
Gdap1:ENSRNOG00000005850	45	101	60	34	61	62	80	4	13	25	29	32	21	9	12	22	33	15	8	9	21	8	7	11	17	13	17	9	9	94	66	62	15	14	19	11	19	25	89	110	16	11	19	16	64	31	23	14	19
Adamtsl3:ENSRNOG00000010840	36	86	31	82	88	43	82	76	64	41	57	86	65	74	78	110	111	73	62	52	66	82	65	71	96	79	69	82	97	29	31	38	46	43	54	131	41	25	36	46	111	85	113	101	48	14	12	32	84
Pum2:ENSRNOG00000006180	413	784	1778	3311	837	1882	1591	1113	2821	3393	3347	2681	2840	1184	1170	1144	993	1106	1924	1041	1059	1137	1279	1069	1341	1109	1072	970	1155	1080	1182	1542	1008	1166	1034	927	1389	613	1072	1444	950	1176	1049	1138	1848	2305	2206	1459	1083
Mapk13:ENSRNOG00000000515	29	34	138	554	79	233	136	174	330	464	448	505	329	162	147	161	143	157	159	129	155	130	152	132	175	164	142	156	129	127	90	106	112	109	146	192	170	144	93	163	130	118	163	124	150	175	138	121	144
Socs6:ENSRNOG00000038212	29	46	110	280	91	158	110	104	231	257	290	192	200	89	111	127	109	105	138	95	85	96	131	80	116	94	99	76	124	129	129	251	88	103	105	84	175	37	123	225	81	117	99	96	143	207	169	148	129
Slc5a10:ENSRNOG00000002616	0	0	0	4	0	0	1	0	6	4	8	9	3	0	0	0	0	0	0	0	0	0	0	0	0	1	1	0	0	0	0	0	0	0	0	0	0	1	0	2	0	0	0	0	0	0	2	0	0
Dkk2:ENSRNOG00000011360	29	37	49	131	78	55	36	41	95	105	146	127	169	76	29	73	76	56	53	72	40	37	46	49	61	38	33	37	46	24	35	37	35	47	97	83	38	39	32	30	62	39	86	48	59	40	15	44	47
Gcnt2:ENSRNOG00000023778	256.48	344.34	229.18	184	425.34	226	225.8	130.18	201.68	146.21	163.48	280.09	228.1	199.15	189.86	198.42	189.77	97.11	158	84	148.22	183.73	64.31	79.67	258.98	142.37	120.94	152.25	140.09	504.69	634.47	968.79	99.08	107	169.66	157.55	340.52	196.61	528.36	1375.64	143.01	140.5	163.69	170.4	263.46	157.83	169.42	75.89	191.7
Emcn:ENSRNOG00000022910	57	110	126	208	88	103	116	73	161	112	156	136	131	91	89	143	99	96	98	113	65	77	57	41	101	45	69	75	70	92	59	51	74	55	112	67	54	21	65	63	58	80	84	39	147	92	38	60	60
ENSRNOG00000048106	0	0	0	0	0	0	0	0	0	0	2.88	0	0.9	0	0	0	0	0	0	0	0	0	0	0	0.94	1.66	0	0	0	0	0	0	0	0	0	0	0	3.62	0	0	0	0	0	0	0	0	0	0	0
RGD1560291:ENSRNOG00000009241	0	0	0	1	1	0	0	0	0	0	0	0	1	0	0	1	0	0	0	0	0	1	0	0	0	0	0	1	0	0	0	0	1	0	0	0	0	0	0	0	0	0	0	1	0	0	0	0	0
Kcnma1:ENSRNOG00000005985	29	46	53	35	60	24	19	32	15	15	28	12	31	18	27	29	43	49	27	35	48	39	38	33	40	14	30	23	31	96	55	33	35	20	35	33	12	20	38	64	37	24	50	24	22	16	9	35	29
Abracl:ENSRNOG00000040145	57	89	183	546	81	212	252	35	459	739	621	518	388	59	47	67	48	41	310	29	30	38	40	40	45	66	57	43	54	63	129	136	25	59	40	53	73	52	146	167	47	73	45	45	188	233	154	51	60
Daam2:ENSRNOG00000023351	15	24	7	18	33	15	16	26	15	12	6	14	19	14	16	13	29	16	20	20	18	16	7	10	24	11	18	14	12	11	12	5	17	23	16	29	9	19	16	16	13	16	23	20	22	19	5	7	9
Corin:ENSRNOG00000002302	0	0	3	0	1	1	0	0	0	2	1	0	0	0	0	1	0	0	2	0	0	0	0	1	2	0	0	0	1	0	0	1	0	0	0	0	0	1	1	0	0	0	0	0	1	0	1	0	0
Actr3:ENSRNOG00000003206	411	541	1027	3486	723	1090	1387	458	2810	4425	3512	2838	2579	481	527	533	488	446	1789	387	457	498	573	440	564	461	447	443	503	1002	1046	1281	451	546	428	383	828	287	1035	1344	419	515	435	432	1215	1489	1476	754	495
Plg:ENSRNOG00000017223	0	0	0	0	1	1	3	1	0	3	1	3	3	0	1	2	0	0	1	0	0	0	0	0	1	0	0	0	0	0	0	0	1	0	0	0	0	0	0	1	0	0	0	0	0	1	0	1	0
ENSRNOG00000046709	4.66	0	0	0	0	0	0	0	0	0	3.84	0	0	4.1	0	2.6	2.24	0	0	0	0	0	0	0	0	0	0	0	0	0	0	0	0	0	0	2.54	0	0	4.52	0	0	0	0	0	0	0	0	0	0
Zfpl1:ENSRNOG00000050180	28	22	106	219	28	116	88	56	186	227	209	217	156	67	51	71	96	61	121	51	65	62	67	75	77	56	63	60	72	61	73	74	64	54	51	71	76	25	71	55	55	74	68	59	104	116	144	64	92
Liph:ENSRNOG00000047894	14	10	46	213	50	106	69	105	189	188	195	196	200	96	93	110	115	90	144	74	106	113	126	85	121	112	119	96	99	40	66	75	125	112	75	69	81	16	14	56	97	104	92	79	61	96	59	107	112
Eif1ad:ENSRNOG00000020463	113	96	337	936	271	475	339	126	762	1062	884	720	680	161	169	176	144	156	433	135	140	213	195	163	179	175	148	121	171	300	362	530	160	143	119	136	499	124	275	496	157	203	122	155	417	525	621	231	171
Btbd7:ENSRNOG00000008598	107	198	454	818	195	524	411	268	693	813	838	633	635	260	276	269	278	296	478	242	284	251	255	265	337	285	257	303	258	217	260	332	238	322	257	244	330	135	258	349	253	277	244	291	484	600	549	339	250
Ube2l6:ENSRNOG00000030467	9	31	41	142	22	21	33	15	74	130	123	115	126	12	14	13	8	11	73	11	4	9	14	11	16	7	7	10	8	20	8	11	11	19	11	11	15	13	10	10	8	12	13	5	17	43	30	19	12
ENSRNOG00000042228	5.15	0	11.14	27.68	16.69	9.68	5.05	49.13	11.53	7.15	11.95	5.33	4.14	41.77	99.85	35.47	75.22	76.42	49.19	18.91	27.24	25.57	69.77	33.84	51.06	26.03	105.42	31.66	47.82	40.42	42.67	67.51	17.85	26.3	23.39	100.73	5.17	0	5	22.5	85.02	58.41	167.86	74.17	22.79	6.3	31.84	42.37	39.18
Plekhb1:ENSRNOG00000018627	15	16	36	223	40	68	32	107	185	182	249	234	225	100	127	109	103	79	109	63	76	100	105	101	112	90	111	85	125	48	46	60	90	77	93	70	42	17	18	49	92	116	79	92	33	49	42	72	126
Nxph3:ENSRNOG00000005185	14	11	9	16	6	12	7	4	8	9	19	7	4	3	1	8	6	6	3	5	3	2	4	4	5	3	5	2	5	10	15	14	3	5	1	7	6	4	13	31	5	2	11	1	8	9	7	6	3
FAM120C:ENSRNOG00000002654	22	28	64	286	81	68	52	158	217	215	235	216	251	108	150	133	124	163	163	135	166	175	100	151	184	120	129	119	157	68	75	77	137	162	184	132	48	15	37	84	136	191	135	169	56	82	70	82	154
Rasip1:ENSRNOG00000021004	96	161	143	101	128	142	208	133	61	59	61	60	46	116	64	94	158	77	120	94	123	121	42	55	144	86	81	118	92	117	137	68	82	85	119	191	94	110	139	141	98	136	177	133	137	155	83	53	85
Gosr1:ENSRNOG00000003971	40	67	132	444	82	231	158	112	364	493	453	368	364	146	140	149	138	150	256	107	123	162	148	114	117	117	148	108	124	109	122	183	140	125	115	95	168	63	98	197	120	140	111	117	182	259	247	201	139
Syk:ENSRNOG00000012160	12	25	72	192	10	62	90	21	123	320	217	153	154	11	7	17	20	14	115	15	20	14	8	13	20	15	6	13	9	30	12	23	13	37	20	28	27	14	36	55	7	34	19	15	70	58	47	12	12
Nt5m:ENSRNOG00000003332	0	2	23	35	4	23	17	13	26	52	44	32	23	7	5	13	15	12	26	14	12	18	20	9	9	7	16	15	10	2	9	8	13	10	18	7	10	5	6	6	10	13	12	14	18	30	18	16	8
ENSRNOG00000008946	2.89	1.63	8.76	53.36	4.89	20.05	12.55	11.31	54.66	32.73	33.92	27.65	35.52	15.54	15.89	5.81	16.23	12.49	11.47	21.71	5.66	13.36	14.14	17.4	7.01	2.66	12.14	7.46	5	9.48	8.4	18.7	6.55	9.96	21.29	10.62	14.79	8.37	11.03	30.32	10.98	5.73	12.89	15.14	27.44	25.4	25.87	25.75	8.92
Fam50a:ENSRNOG00000050342	0	0	114	0	0	0	0	0	0	163.5	0	0	0	0	0	0	149.37	0	0	0	0	0	0.01	0	0	0	0	0	0	0	0	0	0	0	0	0	0	0	0	0	0	0	0	0	0	0	0	0	0
Cela2a:ENSRNOG00000013628	64579	23055	198512	168093	255416	307007	212897	809651	258395	161037	133302	237488	197576	644524	553517	683461	609710	567586	422348	499389	676935	779572	764281	651999	723663	726284	610636	756301	638048	431465	364714	604067	702539	558911	539378	558015	494097	49429	270933	498281	627757	641585	640927	606536	249765	363452	545409	650033	694470
Abi2:ENSRNOG00000017707	61	149	185	256	103	198	186	52	216	258	258	196	202	68	80	77	81	91	185	63	54	69	48	40	100	57	76	59	71	100	101	96	58	73	84	95	89	112	131	118	64	90	92	65	190	132	129	63	71
Clec2d2:ENSRNOG00000007866	3	1	2	12	3	9	5	4	12	7	11	14	11	15	10	7	3	2	8	2	1	4	10	7	9	9	8	5	10	2	3	5	4	7	2	2	2.03	1	3	4	5	5	2	9	5	7	0	6	6
C1qtnf4:ENSRNOG00000009140	0	0	0	1	0	0	0	1	0	1	0	0	0	0	1	0	0	0	0	0	0	0	0	0	1	1	0	0	1	0	0	0	0	0	0	0	0	0	0	0	0	0	1	1	0	0	0	0	0
Baz2a:ENSRNOG00000028816	139	218	663	1065	217	781	610	371	741	719	718	710	600	287	273	391	418	454	645	364	465	405	311	363	421	294	327	374	270	206	241	341	321	457	374	402	422	251	298	297	367	434	422	407	705	682	548	352	330
RGD1311624:ENSRNOG00000019045	180	265	395	395	286	371	354	208	272	260	289	271	252	97	104	149	174	208	231	166	181	140	118	178	166	126	130	157	143	287	378	372	130	204	190	167	398	273	281	419	143	145	170	166	426	350	293	204	128
Mmadhc:ENSRNOG00000004740	71	57	169	1005	168	306	182	300	940	1071	964	1028	799	301	257	303	273	277	541	299	302	454	410	317	310	326	275	246	285	277	273	487	294	261	269	234	338	76	217	349	343	333	287	275	258	383	351	477	408
Kcnh4:ENSRNOG00000018790	0	1	4	3	1	4	0	0	3	0	4	1	1	1	0	0	0	0	0	0	0	0	0	1	2	0	1	0	0	1	4	4	0	0	0	0	0	2	2	0	0	0	1	0	1	1	0	1	0
Pmm2:ENSRNOG00000002615	95	103	240	814	160	334	255	168	599	882	786	668	613	168	194	178	198	163	412	173	158	221	212	172	220	140	156	154	170	184	216	252	173	192	161	174	248	151	180	243	155	221	172	183	258	305	357	239	199
Sult1c2:ENSRNOG00000031833	0	0	5.73	37.39	3	1.18	7.31	14.81	32.73	40.17	29.19	54.41	20.97	13.47	18.05	4.34	6.09	6.56	16.94	1.54	4.47	13.1	6.61	6.15	16.39	9.85	6.59	8.7	8.35	1.33	2.7	0	1.67	3.37	11.97	4.81	4.85	0	5.04	6.9	1.44	13.26	2.78	11.71	0	5	0	0	12.53
Slc8a3:ENSRNOG00000029871	4	12	2	1	4	5	1	5	2	2	2	7	4	5	2	1	6	5	0	1	1	1	4	1	2	1	0	4	0	3	4	5	1	2	3	0	1	0	0	1	2	3	3	2	4	4	1	2	0
Hipk2:ENSRNOG00000007034	768	558	1499	1606	1955	1820	1441	647	1007	919	948	901	906	425	499	593	628	870	1169	910	845	676	513	560	765	472	548	578	471	1687	1896	3780	823	907	773	689	2492	711	1808	3179	797	827	810	663	1468	1799	2131	1365	486
RGD1308601:ENSRNOG00000017215	47.35	66.64	118.09	248.52	76.7	141.16	102.38	95.1	219.07	279.83	237.37	233.54	240.84	116.76	120.37	108.96	135.33	106.81	134.04	78.07	104.24	129.67	116.08	109.51	106.64	110.71	98.92	103.58	103.88	69.35	81.7	99.83	126.08	129.17	98.12	98.69	101.08	60.88	92.67	92.94	131.61	89.45	101.87	118.72	147.03	133.81	157.29	112.71	121.06
Zfp36l1:ENSRNOG00000030024	232	285	261	565	1379	447	457	178	315	414	393	275	211	39	68	93	76	90	140	106	70	84	50	72	200	64	57	87	69	548	630	414	43	78	58	96	455	192	349	581	76	73	95	71	384	470	369	179	60
Clu:ENSRNOG00000016460	10063	8403	120854	665418	29483	195170	116630	7717	565180	717703	708565	555173	504360	6610	8378	7892	8459	7209	185177	4037	6160	8223	16665	8006	8823	4992	6334	5885	6625	31439	39863	65582	7682	9945	6929	6654	103755	15041	41695	88284	7475	6860	7732	5007	157093	337390	214554	54903	7038
Bbs5:ENSRNOG00000007127	7	4	35	97	10	52	28	21	72	129	126	98	90	47	48	31	44	31	67	11	31	50	87	40	22	27	30	26	47	9	15	23	34	30	50	32	39	16	25	25	32	26	50	41	48	69	67	43	46
Cnih1:ENSRNOG00000009811	73	61	333	759	142	431	367	208	652	800	662	589	593	233	248	210	208	201	412	161	194	242	207	214	262	263	212	202	253	270	259	411	213	227	162	190	306	70	237	339	205	239	202	201	331	426	397	197	191
Arhgap25:ENSRNOG00000009347	21	51	84	206	21	44	133	11	123	272	200	151	130	9	13	19	17	11	118	12	8	10	16	3	13	11	16	11	6	41	31	20	8	20	12	20	23	24	48	73	15	9	17	11	88	85	49	14	5
Pde10a:ENSRNOG00000011310	26	71	17	41	44	14	33	12	21	14	36	28	26	4	5	8	14	20	7	14	13	8	5	10	24	10	3	9	6	49	67	20	6	5	12	10	9	15	15	44	9	8	14	11	23	7	6	3	5
ENSRNOG00000032416	0	0	0	0	0	0	0	1	0	0	2	1	0	0	0	0	0	1	0	0	0	0	0	0	0	0	1	0	0	0	0	1	0	0	0	0	0	0	0	0	1	0	0	0	0	1	1	0	0
Ormdl2:ENSRNOG00000030120	30	30	178	828	115	204	168	290	873	948	981	926	832	393	459	362	342	256	390	265	300	502	350	321	415	394	367	352	421	151	120	242	358	277	320	228	181	19	90	140	331	442	425	303	191	315	323	243	459
Ern1:ENSRNOG00000012864	245	184	444	1059	857	615	425	377	877	942	778	946	772	264	245	261	813	1273	1002	313	420	312	277	355	335	404	295	319	327	988	1094	1148	317	862	650	678	590	336	390	720	305	296	263	328	555	583	513	438	253
Wnt1:ENSRNOG00000014627	0	0	0	0	2	1	0	0	0	0	1	0	0	0	0	1	0	0	0	0	0	0	0	0	0	0	0	0	0	0	0	0	0	0	0	0	0	0	1	1	0	0	1	0	0	0	0	0	0
Flnb:ENSRNOG00000009470	1984.15	2448	4428.12	10150.55	3271.65	5744.25	5535.37	2174.99	7804.29	11180.37	8891.62	6294.65	5920.55	1979.53	2153.49	1997.12	1938.97	1701	4140.8	1938.36	2110.75	2049.53	2337.27	2049.21	2702.21	2075.63	1925.7	1888	1945.12	3972.42	4833.43	7740.2	1932	1970.89	1602.33	1754.61	3388.25	1872.31	5418.81	10217.59	1628	1995.05	1767.62	1884	5152.09	4879.45	5404.83	4191.74	1838.72
Mgmt:ENSRNOG00000016038	24	11	53	1094	70	84	67	181	851	835	1508	1066	1005	185	153	144	121	132	381	70	132	124	203	112	124	140	148	145	125	50	61	103	140	123	97	135	82	17	35	67	111	121	88	140	56	135	133	108	156
Dnaja2:ENSRNOG00000016251	180	262	514	1647	377	617	435	263	1334	2026	1822	1519	1271	273	370	327	335	310	811	338	339	387	484	350	353	302	259	248	293	595	586	927	331	350	255	271	696	160	552	785	266	395	306	305	598	846	767	686	331
Wdr66:ENSRNOG00000001342	0	0	1	0	0	1	1	0	0	1	1	0	0	2	0	0	1	1	0	0	1	0	0	0	0	1	1	0	2	0	2	1	1	0	0	0	0	0	2	0	0	0	0	0	0	0	1	0	1
Nat1:ENSRNOG00000049498	5	6	15.99	58.95	7	29.08	18.14	22.88	54.1	80.33	92	63.44	66.09	11.73	17.62	15.22	18.18	21.3	19.73	10.2	27.11	21.47	21.44	13.36	17.68	18.77	17.52	21	21.11	9.35	6	13.24	14.69	23.44	13.55	12.45	11.55	8	2.14	16.97	12.76	10.31	5.41	8.39	22.34	46.87	47.5	16.22	16.17
RGD1311103:ENSRNOG00000025957	0	0	0	0	0	0	1	0	0	0	6	0	1	0	0	0	0	0	0	0	0	2	0	0	5	0	1	0	0	0	0	0	0	0	0	0	0	0	0	0	0	0	0	0	0	0	0	0	0
Pex16:ENSRNOG00000006539	14	10	68	250	18	72	63	76	216	285	217	239	169	36	38	51	50	62	106	61	41	65	68	65	56	46	46	26	33	26	24	40	48	47	36	42	48	23	29	34	36	56	30	52	84	90	75	98	69
ENSRNOG00000025217	0	0	5.97	8.49	0	4.75	3.48	5.08	14.49	11.49	17.92	23.28	16.72	6.35	3.48	2.85	11.29	3.31	8.89	7.49	1.67	3.44	1.57	1.7	3.32	6.23	2.99	4.89	9.16	7.12	6.33	11.33	6.76	0	4.76	1.66	6.59	4.32	1.8	12.61	10.24	7.52	3.03	7.7	1.74	16.56	10.65	4.64	7.75
Smad5:ENSRNOG00000022870	83	112	265	392	146	295	261	135	300	356	331	253	309	135	130	171	137	128	227	119	144	131	163	112	160	144	136	138	145	184	242	181	123	135	148	168	221	128	218	176	129	149	150	145	314	312	295	165	113
ENSRNOG00000029282	0	0	2.07	0	0	1.47	3.56	2	1.18	1.25	0	0	4.47	2.3	0	0	0	0	3.44	0	0	1.01	0	2.41	2.78	0	1.01	1.01	3.4	0	3.72	4.57	2.02	2.01	2.29	1.11	0	0	1.34	0	1.02	0	0	1.67	3.24	1.2	1.38	0	0
Armc10:ENSRNOG00000012785	39	20	313	982	52	488	315	160	739	1126	942	746	657	124	163	143	168	146	416	133	139	177	202	182	141	147	141	135	140	87	79	170	129	126	127	132	241	53	79	182	116	134	130	139	402	701	480	267	159
Mapk9:ENSRNOG00000002823	69	60	354	1046	139	423	300	369	828	1033	1011	965	888	446	373	404	402	345	555	289	294	376	430	422	479	452	381	336	388	208	245	289	322	345	342	320	270	80	222	244	356	486	331	373	393	481	406	387	413
RGD1564425:ENSRNOG00000038259	1	0	2	11.93	1	0	4	0	5	3.01	9.03	4.01	5.33	0.82	1	2	3	0	2	0	0	0	0	0	0	3	1	1	1	0	1	2	4	0	2	2	1	0	2	0	0.29	0	0	0	1	0	0	1.03	1.9
Sipa1l2:ENSRNOG00000019791	224	284	278	272	253	212	292	83	201	269	226	165	143	72	48	88	136	146	186	129	95	73	58	65	87	76	61	77	73	296	287	233	81	113	134	149	158	193	257	270	68	113	87	86	310	212	141	60	75
Pcdhga5:ENSRNOG00000027299	10	18	44	25	22	42	41	16	35	54	47	38	24	21	15	30	29	18	24	19	15	17	14	9	13	13	16	19	27	14	10	9	8	11	20	30	7	12	14	13	22	27	17	23	48	38	33	16	16
Fam195a:ENSRNOG00000020029	18	13	20	188	29	29	28	139	184	151	179	249	196	88	107	103	92	110	96	100	130	148	150	124	130	111	80	94	87	58	39	68	107	126	98	97	56	17	31	59	100	114	105	115	27	38	55	96	128
Slc41a3:ENSRNOG00000045821	19	21	39	81	76	53	36	3	60	34	67	59	33	1	9	13	8	30	19	9	8	12	10	6	3	4	8	6	4	15	33	70	28	38	14	7	223	19	25	61	73	12	8	14	30	40	44	3	1
Pigr:ENSRNOG00000004405	296	72	1023	3059	749	2220	1088	3272	2617	2822	2813	3626	3651	1694	2021	1889	2236	1523	3926	1493	1862	1891	2162	2036	2380	1839	1572	1987	2641	671	950	1605	2338	2151	1791	2144	1348	179	529	1250	1758	2232	1770	1800	1638	2213	2489	1383	1875
Exog:ENSRNOG00000014801	15	5	86	120	14	91	50	30	91	115	102	73	74	33	30	30	33	26	83	10	22	25	26	24	28	26	20	27	26	16	42	64	33	26	30	23	69	22	36	72	23	33	37	25	83	99	88	53	17
Aff3:ENSRNOG00000018830	18	36	18	8	23	18	10	6	11	14	9	8	15	4	4	12	5	16	8	7	6	5	3	6	9	2	3	6	5	8	9	6	5	8	7	13	5	24	8	18	12	13	8	10	5	10	10	3	2
RGD1560652:ENSRNOG00000046844	0	0	1	1.33	0	1.67	0	0	0	1	0	0	0	0	0	0.67	1	0	0.33	0	0	0.67	1	0	0.33	0.33	0	0	0.67	0	0.33	0	0	0	0	0.67	0	0	0	0.67	0.33	0	0	0.33	0	0	0	0	0
Stap1:ENSRNOG00000002014	0	2	6	21	4	0	5	9	13	56	37	8	32	4	3	9	4	4	22	5	2	2	6	1	6	4	1	3	3	3	1	6	3	6	3	5	5	2	8	6	1	3	5	1	10	5	2	4	2
Otud1:ENSRNOG00000016950	46	42	21	51	109	31	32	8	32	49	44	25	24	8	10	5	10	21	21	22	13	10	5	10	18	14	6	7	8	215	268	248	6	13	5	11	36	26	151	209	5	4	12	14	24	37	26	18	4
ENSRNOG00000010742	1	0	0	2	11	0	6	2	4	3	2	0	2	0	0	0	0	4	2	1	2	2	1	0	0	1	0	0	0	6	1	14	0	3	0	0	6	1	0	0	0	2	1	0	3	2	4	5	0
Cryba2:ENSRNOG00000017996	1	0	5	3	4	3	8	3	0	2	8	7	1	5	6	0	2	3	2	0	4	1	1	2	6	1	3	1	0	7	1	0	6	2	2	3	6	0	1	0	1	5	5	11	1	0	2	2	3
RGD1559588:ENSRNOG00000045868	0	1.19	1	1	0	1	2	0	1	4	6.36	0	8.17	0	5	0.05	5	4	5.13	2	1	2.39	0	1	2	4	2	0	0	3	3	1	1	2	0	2	0	2	0	0	0	2	1.09	0	0	1	0	1	4
Llgl2:ENSRNOG00000004834	93	82	392	1089	310	686	423	625	891	838	696	1041	614	316	271	360	440	529	502	473	484	427	384	522	504	373	346	369	351	287	339	473	347	428	377	427	450	182	268	480	412	375	433	401	477	640	412	713	391
Xkr7:ENSRNOG00000009180	12	18	11	3	24	6	6	1	2	1	2	1	1	0	3	0	4	1	1	3	2	0	3	2	4	1	1	1	2	48	26	17	2	2	5	5	2	0	7	15	1	1	6	1	4	3	0	3	5
Bin3:ENSRNOG00000018023	43	74	210	543	65	237	162	59	421	674	582	499	331	73	88	100	92	76	220	95	79	93	107	75	81	71	86	55	92	75	92	118	77	98	78	78	147	37	108	172	56	87	71	91	216	329	236	151	82
Rnf6:ENSRNOG00000000968	124	157	246	587	356	343	264	303	458	608	556	476	475	204	190	277	285	269	476	228	279	268	299	261	282	227	212	203	231	545	558	925	307	291	262	204	471	147	352	612	238	319	284	252	366	429	428	298	310
Tubgcp2:ENSRNOG00000018137	30	49	152	896	69	302	229	154	711	998	899	800	637	243	285	207	193	147	473	128	123	176	197	136	205	217	176	177	256	114	125	127	160	171	130	136	138	67	80	150	113	191	150	169	224	416	222	254	174
RFFL:ENSRNOG00000007596	81	62	266	610	107	344	246	150	442	642	613	466	424	143	189	138	167	143	353	160	152	217	208	189	229	176	153	153	159	182	208	320	152	130	115	157	310	54	189	373	146	205	160	221	293	462	375	352	183
AOX4:ENSRNOG00000014555	0	6	0	0	0	0	0	0	2	1	0	0	0	0	0	0	1	0	0	1	0	1	0	0	0	0	1	1	0	0	0	0	0	3	0	0	0	0	0	0	0	0	1	0	0	0	0	0	0
Sh3bp5l:ENSRNOG00000002737	41	52	374	459	101	434	313	124	325	425	396	311	323	102	82	111	126	110	227	109	111	97	123	111	86	97	97	101	78	129	155	252	104	90	108	124	312	75	176	368	120	125	133	111	420	547	375	223	75
Asgr2:ENSRNOG00000030726	10	13	11	62	21	9	15	4	52	58	38	22	43	9	12	26	22	15	47	26	11	12	15	7	16	6	9	9	15	16	16	13	8	30	13	28	21	1	15	28	19	11	19	7	7	18	18	18	6
Ugt2b7:ENSRNOG00000028907	0	0	1	0	0	1	0	0	1	2	0	0	5	0	2	0	0	0	0	0	1	0	0	0	0	0	0	0	1	0	0	0	0	0	0	0	0	0	0	0	0	0	0	1	0	1	0	2	0
Mad2l2:ENSRNOG00000009134	13	17	87	341	21	102	82	40	226	395	336	273	184	36	30	15	31	42	117	32	29	36	47	54	27	27	33	35	28	25	26	35	29	33	29	26	55	16	37	65	18	24	37	25	102	125	90	69	44
Ywhah:ENSRNOG00000026119	322	370	1151	2099	577	1358	1239	216	1434	2335	1716	1440	1270	278	251	270	224	316	1155	301	296	275	414	274	320	267	265	305	294	809	896	1408	247	363	263	266	1105	276	1072	1414	243	233	272	288	1231	1492	1686	824	240
Kcnh7:ENSRNOG00000007528	2	3	3	1	1	1	0	1	10	7	8	9	6	6	0	3	1	0	4	5	7	3	8	2	4	4	7	1	5	0	0	3	7	2	5	1	1	0	1	0	3	1	5	2	7	2	4	3	1
Hsph1:ENSRNOG00000000902	190	224	837	1403	436	851	1023	372	1195	1647	1430	1090	984	412	470	364	315	278	613	242	255	329	369	340	342	351	287	259	337	350	465	726	279	419	331	261	718	264	522	549	299	349	331	351	991	896	1793	385	323
Krtap14l:ENSRNOG00000042680	0	0	0	0	0	0	2	0	0	0	0	0	0	0	0	0	0	0	0	0	0	0	0	0	0	0	0	0	0	0	0	3.58	0	0	0	0	2	3	0	2.56	0	0	0	0	0	0.41	0	1	0
Rnase10:ENSRNOG00000010261	0	0	0	2	3	0	2	0	0	2	2	2	2	0	0	0	0	0	1	1	1	0	0	0	0	0	0	0	0	0	0	0	0	0	0	1	0	1	0	0	0	0	0	0	2	0	0	0	0
ENSRNOG00000031491	0	2	6	0	0	12.99	0	0	12	13	8	0	4	1	0	0	2	5	0	2	0	0	5	1	1	0	2	2	0	0	4	0	1	1	0	0	5	3	0	0	0	2	0	0	0	9	7	3	0
Cstf2:ENSRNOG00000048025	59	88	204	541	121	193	238	159	476	570	608	488	511	233	247	221	177	168	363	174	174	214	196	168	249	233	198	168	241	118	153	183	252	154	175	160	184	89	161	170	178	225	187	149	229	248	223	166	203
Wdr78:ENSRNOG00000006999	1	2	19	66	0	16	23	10	45	68	61	61	40	10	9	13	8	7	20	9	14	5	10	3	7	4	8	7	17	0	9	13	18	14	12	10	3	4	6	9	9	13	11	9	21	30	16	12	9
Pter:ENSRNOG00000017328	10	22	50	303	39	68	66	63	303	464	314	238	277	97	121	92	130	87	258	68	104	82	136	66	125	90	119	76	133	24	58	93	157	90	93	64	94	13	45	81	91	108	90	94	68	111	71	189	120
Zbbx:ENSRNOG00000009792	7	1	19	139	9	12	2	67	78	39	66	5	77	89	1	126	2	57	65	84	68	9	67	84	98	82	34	76	62	10	7	15	108	67	40	61	9	0	4	13	100	95	53	80	6	39	97	36	41
RGD1311564:ENSRNOG00000005447	17	26	368	558	83	566	319	396	530	567	611	544	440	440	394	436	347	339	495	272	370	414	352	368	475	382	388	376	350	67	47	71	318	328	327	264	201	28	32	78	361	438	367	416	523	746	444	345	160
Dcun1d4:ENSRNOG00000002152	45	69	177	399	84	180	184	147	310	426	348	306	362	135	173	153	130	135	247	133	177	179	176	155	158	149	133	131	144	97	95	151	114	176	137	137	150	63	86	129	144	178	143	183	187	216	242	96	176
Caly:ENSRNOG00000018337	4	0	1	3	4	3	0	1	1	4	4	1	2	0	1	1	1	1	2	4	6	0	0	1	0	2	0	2	0	13	2	0	1	1	3	1	0	1	3	1	0	0	1	1	4	1	0	3	1
E2f1:ENSRNOG00000016708	3	0	18	130	9	15	30	9	107	146	118	124	119	60	62	44	28	18	72	11	5	8	9	10	49	39	17	39	44	5	12	13	2	20	20	19	7	2	6	6	6	16	6	21	20	14	9	2	6
ENSRNOG00000033855	0	0	0	0	0	0	0	0	0	1.06	0	1.07	1.06	0	0	0	0	0	0	0	0	1.08	0	0	0	1.07	0	0	0	1.07	0	0	0	0	0	0	0	0	0	0	0	0	0	0	0	0	1.09	0	0
Chtf8:ENSRNOG00000047246	137	120	648	1570	213	741	583	484	1186	1692	1453	1208	1049	431	513	471	368	347	747	294	319	394	465	394	477	429	361	431	431	278	305	458	309	369	372	332	611	155	281	458	325	400	354	389	702	991	1108	608	416
Atf7:ENSRNOG00000015269	88	107	278	350	120	320	224	162	240	245	230	226	217	69	80	132	131	146	218	128	164	98	65	139	127	72	80	119	87	90	155	205	77	139	131	127	194	138	144	243	105	104	112	117	275	226	161	155	93
ENSRNOG00000046127	12.16	33.06	25.55	9.23	0.65	23.25	30.64	4.79	3.33	0	10.12	16.54	3.61	0	11.51	13.03	8.77	14.15	9.13	23.08	36.54	16.19	5.4	3.73	5.58	3.95	11.23	0.09	6.05	21.11	8.53	13.81	1.47	4.39	15.02	20.52	16.99	71.63	10.73	38.8	13.14	1.8	21.13	38.55	24.88	0	10.43	4.96	21.54
ENSRNOG00000049598	0	0	0	19.8	23.03	9.52	38.58	0	9.26	99.37	202.29	149.1	166.65	194.93	141.25	54.41	17.04	10.72	113.08	0	63.95	52.73	191.92	84.14	90.11	55.87	87.24	97.08	59.98	74.82	0	52.81	89.8	74.34	62.62	0	66.01	39.64	0	84.32	45.63	86.08	0	90.39	0	57.76	107.62	99.01	103.47
ENSRNOG00000017678	18.49	12.29	35.44	137.68	27.41	32.52	49.77	35.08	84.14	142.91	111.47	78.2	83.68	20.01	22.63	37.89	23.24	20.55	43.72	20.37	19.35	14.92	32.02	10.75	32.93	26.58	18.87	13.75	30.97	22.41	45.64	57.5	25.92	12.56	26.47	14.01	39.63	17.49	37.89	69.4	9.62	24.51	19.15	29.72	43.06	74.02	79.31	40.48	22.36
RGD1563065:ENSRNOG00000002190	0	0	0	1	2	1	0	0	0	0	0	0	0	0	0	0	1	0	0	0	1	0	0	0	1	0	0	1	0	0	2	0	2	0	0	0	0	3	0	0	0	0	0	0	0	0	0	0	2
Dydc1:ENSRNOG00000011165	0	0	0	3	0	0	0	0	0	2	1	0	0	1	0	1	0	0	1	2	0	1	0	0	1	0	0	1	0	0	0	0	0	2	0	1	0	0	0	0	0	1	2	1	0	0	2	2	1
Stxbp1:ENSRNOG00000015420	85	88	360	631	125	552	379	114	508	608	501	431	373	106	104	149	157	156	214	109	139	121	140	171	166	140	134	136	132	116	155	141	97	121	132	143	202	164	155	244	137	136	153	129	388	522	305	244	127
Tmsb10:ENSRNOG00000042499	450	737	1726.83	5198.08	573	1954.02	1988.95	231	4044.16	6430.51	6495.34	4365.27	3406.85	287	334	596.93	433.81	276	2764.03	356	225	274	331.88	157	480.88	243	259	185	297	736	845.79	910.69	258	508.87	334	396.77	757	500	1250.6	1409.41	226	327	452	253	1897.85	2347.82	1713.4	399.78	273
Eif3l:ENSRNOG00000011020	107	145	420	2243	290	771	487	633	1972	2610	2352	2129	1865	538	625	527	452	516	907	473	531	579	866	595	598	579	475	471	495	386	445	617	585	551	374	330	631	119	370	630	415	541	415	504	686	1119	1062	839	670
Rnf7:ENSRNOG00000011663	51	52	124	546	69	196	170	185	568	683	612	611	528	187	209	181	151	155	319	131	165	164	220	177	221	215	197	188	209	100	157	183	174	166	144	128	179	43	125	203	169	221	144	161	176	310	256	190	205
ENSRNOG00000046349	10.58	12.86	35.92	67.45	27.06	53.27	27.97	87.5	94.62	84.89	80.72	68.52	79.42	29.43	48.15	55.55	37.67	54.96	67.07	40.97	58.24	49.71	57.9	87.76	80.55	55.02	56.59	52.73	36.31	37.42	23.49	40.6	47.33	54.48	37.37	31.72	45.78	15.15	28.64	47.42	34.68	41.13	37.87	42.91	46.38	54.75	93.09	49.18	71.2
Kctd21:ENSRNOG00000024793	2	4	16	26	8	24	18	10	23	43	34	33	23	12	12	19	17	14	24	9	8	16	8	8	10	3	15	14	12	8	5	23	4	16	7	7	18	8	12	16	7	13	9	9	27	35	18	28	13
Ubn2:ENSRNOG00000005564	157	219	820	910	270	732	659	570	717	744	750	718	776	409	463	555	602	604	664	546	591	586	445	542	619	443	439	449	484	307	315	449	439	625	583	499	625	315	340	403	537	579	578	520	771	748	674	570	537
ENSRNOG00000037556	5.48	1.99	0.11	10.51	0	0.86	4.15	1.8	14.64	26.08	0	16.81	31.76	0	26.69	26.57	20.08	10.96	8.82	7.79	12.87	0	5.39	11.9	23.66	4.92	12.53	17.94	11.39	14	6.95	5.22	16.77	24.08	5.28	5.64	0	5.42	1.06	3.58	21.89	23.96	12.32	15.91	6.38	5.59	13.91	0	19.41
Cc2d1b:ENSRNOG00000008634	138	160	394	1194	238	599	434	337	830	1291	1110	995	807	241	251	263	271	307	512	268	233	267	301	209	272	278	232	216	239	265	305	417	252	300	219	236	430	277	307	449	230	275	215	274	545	568	484	438	251
Nfx1:ENSRNOG00000009015	218	276	444	1212	360	496	490	339	964	1345	1220	1093	917	325	382	359	410	415	646	383	353	405	435	337	430	317	324	302	311	381	511	699	362	393	325	315	513	253	448	658	345	413	316	389	513	627	410	570	398
N4BP3:ENSRNOG00000045965	3.84	0	5.62	0	0	0	2.01	0	0	0	5.89	0	10.82	0	0	0	8	3	0	0	0	0	0	2	0	0	4	0	0	0	0	0	0	4.34	2	0	2.76	0	4.54	16.54	0	0	0	0	0	0	3.21	4.37	5
Camsap2:ENSRNOG00000008741	254	391	869	1441	395	1099	827	472	1220	1570	1293	1069	1116	426	469	472	498	481	899	430	479	480	449	452	501	416	418	413	440	458	481	605	393	480	393	459	787	393	529	782	420	511	445	487	978	1118	1150	576	418
Nipsnap1:ENSRNOG00000008374	10	9	21	115	19	36	30	14	88	147	130	95	112	16	17	26	27	24	66	20	28	16	18	15	19	18	9	11	18	26	15	16	23	32	18	26	7	8	14	12	20	14	27	18	25	46	13	18	17
ENSRNOG00000046133	0	0	0	9.25	1	0	0	0	1.89	0	2.02	1.58	0.98	2.11	1	0	3	0	0	3	0	0	0	0	0	0	1	1	0	0	0	1.02	1	0	1	0	0.59	0	0	0	1	0	1	0	0	0.16	0	0	0
ENSRNOG00000030788	1	0	0	0	0	0	1	0	0	1	1	0	0	0	1	0	0	0	1	0	0	1	0	1	0	0	0	0	0	1	0	0	0	0	0	0	0	0	0	0	0	0	0	0	1	0	0	0	0
Trac:ENSRNOG00000009074	1	0	0	2	0	0	1	0	4	2	1	0	1	0	0	0	0	1	7	0	0	0	0	0	0	0	0	0	0	0	2	2	0	0	0	0	0	5	0	2	0	0	0	0	0	1	0	0	0
Ttll4:ENSRNOG00000017129	187	298	522	643	336	666	429	230	476	488	505	432	446	167	164	204	242	203	365	231	191	191	241	157	169	141	155	151	189	458	557	994	168	206	181	178	810	495	491	900	166	228	233	169	673	616	886	593	214
FCGR2A:ENSRNOG00000050418	0	0	0.18	0	0	0	0.93	9.14	0	6.89	1	0	5.19	4.55	0	0	0	0	0	0	0	0	0.09	9.35	0	0.01	0	1.64	0	0	6.02	3.26	0	20.94	0	0	0.46	0	0	3.9	0	4.03	0	0	0	0	0	0	0
Dlat:ENSRNOG00000009994	144.29	100.45	224.98	660.92	333.65	380.98	332.05	174.34	524.66	737.03	656.29	534.71	497.28	203.9	222.76	176.97	164.54	179.31	298.86	152.76	156.22	180.6	191.34	187.32	215.85	188.68	163.63	156.64	185.77	392.71	479.13	676.98	137.29	167.34	171.25	115.56	409.8	107	395.53	683.21	167.65	191.57	166.72	173.21	342.31	372.05	413.15	161.76	137.15
Hey2:ENSRNOG00000013364	3	1	6	8	3	5	6	2	2	3	9	6	6	3	2	5	5	1	1	7	6	5	1	3	2	1	1	1	2	6	7	3	5	3	2	5	4	8	1	3	2	5	1	3	3	0	3	2	1
ENSRNOG00000030704	24.32	52.48	64.76	152.08	42.38	49.35	22.2	176.34	68.63	133.91	10.16	90.54	96.36	43.75	45.78	75.14	72.66	78.91	49.14	85.79	13.14	43.1	28.23	17.72	105.15	19.7	12.59	52.56	57.68	38.77	72.85	97.82	13.61	85.75	18.67	39.59	168.79	0	31.44	110.02	92.53	24.83	91.87	32.98	133.67	84.9	125.29	88.17	63.88
Akap17b:ENSRNOG00000009746	4	5	29	66	30	38	19	29	66	88	75	64	69	38	45	39	32	27	60	17	30	32	34	26	41	25	34	22	35	23	33	49	27	22	29	20	25	1	22	28	38	32	30	37	25	30	17	22	24
RGD1564980:ENSRNOG00000033695	0	0	0	0	0	1.01	2.04	0	2.03	0	0	0	1.02	0	1.14	0	0	0	1.02	0	0	0	0	0	0	1.01	0	0	0	0	0	0	1.02	1.37	0	0	0	0	1.01	0	0	0	0	0	0	0	0	1.17	0
Tbc1d32:ENSRNOG00000000802	8	0	65	104	18	66	70	29	88	115	126	109	106	53	42	49	41	31	74	22	39	56	44	34	44	40	60	38	54	6	10	21	37	39	43	45	25	21	2	8	30	45	33	38	84	92	31	34	50
Ifrd1:ENSRNOG00000050997	1068	914	856	3170	8085	1631	1329	1254	2657	4405	3193	3566	2300	1598	1666	1700	1764	1659	2314	1509	1558	2121	2063	1510	1535	1995	1289	1712	1775	7068	7976	7051	1542	1524	1373	1247	3203	629	2209	3606	1501	1765	1352	1495	1071	1333	895	3888	2413
Rbm42:ENSRNOG00000024278	129	148	462	861	276	607	449	258	502	780	677	649	427	152	169	165	226	194	296	196	168	209	252	179	205	138	152	181	147	287	292	478	156	178	174	210	457	141	363	616	203	184	204	176	515	627	552	330	200
Fads3:ENSRNOG00000020385	14	29	46	115	28	41	66	43	71	105	114	105	101	23	27	42	28	24	68	24	16	35	33	35	30	17	10	27	20	55	44	44	14	25	19	17	38	9	31	59	15	21	36	17	84	63	31	29	25
Fam20c:ENSRNOG00000001314	38	74	331	854	144	362	327	264	553	971	737	631	515	150	285	200	239	222	445	238	222	219	277	183	264	199	234	185	264	169	180	246	185	209	203	145	185	41	111	179	160	167	232	205	321	484	208	301	163
Neurl3:ENSRNOG00000015366	59	59	421	2992	360	636	306	13	2528	3863	2881	1721	1140	16	9	11	9	6	1274	12	9	7	25	23	20	8	8	3	12	242	463	574	11	14	5	10	398	40	237	409	4	10	11	6	474	1407	1034	64	5
Spata24:ENSRNOG00000019976	1	0	5	26	0	2	4	5	23	24	46	25	28	1	0	1	7	4	16	5	2	5	2	1	1	5	2	3	3	1	2	2	1	5	5	1	3	0	3	0	2	2	1	5	3	8	0	3	3
Olr59:ENSRNOG00000018606	13	14	19	8	20	7	6	5	4	9	17	15	14	1	5	8	9	8	6	12	11	7	7	18	8	7	1	9	5	4	19	4	10	5	21	13	6	6	4	8	10	3	7	6	16	4	3	10	6
Fabp7:ENSRNOG00000000814	0	0	1	1	0	1	0	1	0	0	1	0	0	0	5	0	2	1	0	1	1	0	2	1	6	7	2	0	1	0	0	0	2	0	1	0	0	0	0	0	0	0	3	0	0	0	0	3	1
Fah:ENSRNOG00000013223	22	28	39	198	24	31	33	99	143	191	197	200	162	79	60	77	72	68	97	51	68	69	79	84	88	79	51	80	66	21	43	53	78	66	71	55	37	8	23	34	57	93	64	84	34	60	41	66	90
Crabp2:ENSRNOG00000022101	10	2.16	0	13.84	3	1.55	8	2	22.13	35.38	33	46	9	1	1	10	0	0	8.95	9	1	1	0	0	2.78	0	4.49	1	0	8.51	2	4	0	5	1	1	4	6.07	2	2.88	2	1.35	2	0	1.5	0	0	3	1.44
Wdr89:ENSRNOG00000021628	8	16	44	74	16	36	29	27	78	97	94	92	78	32	33	30	22	10	49	16	23	30	29	19	16	26	18	7	29	14	8	15	23	22	16	18	15	16	23	15	25	25	17	35	57	60	44	31	29
Aloxe3:ENSRNOG00000007454	410	565	735	122	1010	872	881	3	69	103	100	87	46	2	1	2	1	8	14	2	1	0	4	4	0	0	2	1	0	1118	1331	1831	2	3	2	5	714	726	1425	1248	0	0	4	0	950	564	473	4	1
Prss30:ENSRNOG00000033266	8	0	65	11	0	82	22	0	11	31	24	22	13	0	0	0	0	0	14	0	0	0	0	0	0	0	0	0	0	4	10	20	0	0	0	0	16	17	10	13	1	0	0	0	98	75	50	1	0
Ryr2:ENSRNOG00000017060	22	65	45	228	100	34	31	23	117	175	180	73	114	21	73	51	84	69	113	63	34	81	25	26	110	54	61	49	76	109	83	54	72	73	54	46	96	26	32	37	53	57	52	56	46	58	53	49	47
Fpr2l:ENSRNOG00000031331	0	0	2	0	0	0	2	0	0	0	0	0	0	0	0	0	0	0	2	0	0	0	0	1	0	0	0	0	0	2	1	1	0	0	0	0	1	0	0	3	0	0	0	0	1	2	3	0	0
Prrg1:ENSRNOG00000026044	17	28	33	94	18	45	46	24	73	100	94	68	86	29	27	27	24	15	56	12	27	24	15	17	29	35	27	26	32	14	18	22	15	17	28	23	15	20	32	17	18	18	20	27	41	52	31	20	15
Zfp609:ENSRNOG00000015977	249	394	864	1126	548	862	702	626	783	751	754	817	770	403	422	463	538	586	683	522	586	471	372	562	600	428	489	564	479	630	679	1002	399	569	587	533	711	334	571	864	449	520	541	594	926	790	635	460	366
Gpr162:ENSRNOG00000016143	1	2	5	2	2	2	2	1	0	1	4	1	2	1	2	1	1	0	1	4	0	1	1	3	3	0	2	1	0	5	3	4	1	0	3	0	3	0	1	1	2	0	1	0	4	6	1	1	1
RGD1564308:ENSRNOG00000038819	0	0	2	5	1	0	0	0	5	2	3	4	4	2	2	1	1	0	4	0	2	1	1	0	3	5	3	0	3	0	2	1	1	1	1	0	1	0	0	0	5	3	1	0	3	6	1	0	1
Maml3:ENSRNOG00000013333	7	1	41	61	21	45	48	40	44	49	30	47	31	28	24	35	48	51	43	31	36	38	32	51	55	52	43	36	36	28	18	14	34	39	34	40	22	6	18	19	22	39	37	38	51	51	28	28	43
RGD1309926:ENSRNOG00000004063	167	256	450	403	230	513	484	20	190	339	305	146	163	6	4	15	21	24	102	51	26	11	13	16	26	10	19	29	8	209	238	231	10	33	22	47	254	207	324	452	27	15	28	22	542	426	399	28	12
Dlg3:ENSRNOG00000002767	40	36	112	385	159	219	168	184	310	343	357	377	277	182	171	179	162	176	221	119	149	190	193	174	198	172	183	132	161	146	143	206	151	126	143	105	156	84	102	147	150	177	123	153	155	251	330	109	192
Map2k1:ENSRNOG00000010176	75	79	161	743	116	164	182	104	516	911	670	634	498	105	114	127	96	95	297	75	83	107	120	121	147	104	110	128	105	146	151	217	80	122	95	105	201	80	182	233	87	102	93	100	169	228	192	101	90
Polr1b:ENSRNOG00000018349	113	158	200	495	167	198	182	146	435	468	515	419	366	108	149	154	133	151	246	176	186	166	203	133	121	122	113	90	153	274	323	425	183	211	166	130	426	84	281	320	156	174	156	162	234	246	257	406	216
Nup160:ENSRNOG00000028215	73	102	184	435	115	196	186	75	345	546	434	356	393	151	165	121	112	97	278	96	131	125	136	93	130	127	105	113	123	85	153	147	118	102	131	100	164	111	144	198	90	133	105	112	225	237	218	135	89
Hnf4a:ENSRNOG00000008895	9	10	86	91	28	130	84	137	140	73	88	117	130	181	202	151	120	94	89	112	121	142	176	172	202	176	166	139	169	60	50	82	155	100	104	83	147	9	36	60	121	153	116	162	123	88	173	161	108
Ces2j:ENSRNOG00000029744	0	0	0	0	0	0	0	0	3	1	1	0	0	0	0	0	0	0	1.64	0	0	1.06	1.17	0	0	2.15	0	3	3	0	0	0	1.51	0	0	0	0	0	1	0	0	0	1	0	2	1	0	0	1.06
Nhp2:ENSRNOG00000004247	88	68.57	200	798	106	273	238	170	745	1030	855	737	724	265	330	196	132	168	453	169	173	194	260	213	260	229	221	211	232	174	202	315	221	184	147	133	327	64	205	254	158	182	135	139	244	434	422	326	193
Trex1:ENSRNOG00000022540	15	21	48	92	17	47	48	10	79	130	86	70	80	10	9	16	10	17	44	13	11	22	19	9	16	8	9	9	13	43	35	36	13	16	16	6	31	23	36	45	10	15	10	21	63	50	38	39	20
Srcin1:ENSRNOG00000011475	0	8	10	4	2	3	4	3	4	2	1	2	1	0	0	1	0	2	7	3	1	1	0	1	0	3	0	3	0	6	4	2	0	1	2	2	1	3	2	5	0	0	3	2	3	2	0	0	0
Nudt16l1:ENSRNOG00000003224	21	27	86	286	55	165	138	115	216	314	333	257	218	120	116	132	115	64	177	84	99	129	127	110	119	75	93	105	89	52	87	93	100	94	101	90	89	33	93	76	76	100	76	117	154	176	137	109	102
Slitrk6:ENSRNOG00000022337	40	32	86	55	78	74	41	10	23	37	21	48	37	13	12	19	33	16	23	35	16	12	9	16	26	8	18	12	16	175	102	72	23	21	29	24	19	14	70	42	16	5	32	15	66	22	18	19	13
Nol8:ENSRNOG00000045569	85	93	193	604.5	163	235	159.5	151	489	736.5	691.5	518	476	114	128	137.5	198.5	213.5	363.5	212.5	181.5	156.5	188	148.5	137	149.5	130.5	90	132	198.5	280.5	335.5	175	219.5	157	147.5	338.5	100	197	260.5	137	179.5	133	156	214.5	284.5	239.5	401	175.5
ENSRNOG00000045820	1	5	11	131.94	5	8	7	9	89.66	164.71	146.76	123.33	104	3	1	16.56	6.98	7	106	5.33	1	10	1	3	18.52	3	2	7	6	6	6	5	4	20	5	6	12	1	7	9	6	5.04	8.95	8	9	8	8	1.25	9
Ufc1:ENSRNOG00000003706	163	116	614	2468	416	843	632	861	2418	2542	2446	2509	2314	925	949	843	795	718	1150	630	784	907	1103	878	841	896	841	846	897	540	604	850	824	801	804	626	722	140	428	599	765	1017	803	786	724	1330	1041	947	946
Tob2:ENSRNOG00000050500	22	30	45	121	25	72	49	47	75	78	39	80	73	58	76	34	125	191	100	42	77	56	22	32	40	68	65	42	44	28	36	72	88	195	108	138	60	27	50	87	30	36	66	52	58	58	42	32	32
Paip1:ENSRNOG00000017623	94	142	578	1621	157	648	480	263	1269	1821	1630	1181	1222	400	402	365	364	293	813	237	310	426	496	314	390	347	338	285	414	244	229	307	365	344	352	308	435	156	261	347	299	357	326	350	620	840	781	416	342
Serinc3:ENSRNOG00000009552	260	276	636	3004	548	1114	777	397	2342	3265	3091	2359	2106	472	496	542	514	531	1204	478	452	549	673	410	534	534	523	388	499	681	764	1098	479	499	466	479	804	220	654	1001	443	544	454	453	962	1576	1302	718	508
Sf1:ENSRNOG00000021085	390	552	1077	1524	901	1084	909	679	1056	1213	1097	1024	902	379	420	501	700	784	883	763	719	645	563	656	655	442	462	466	447	798	906	1246	454	822	658	689	1144	572	829	1180	543	570	586	639	1124	941	961	981	613
Eya4:ENSRNOG00000016627	0	0	1	0	0	1	0	0	0	1	1	0	0	2	2	1	1	1	1	4	1	0	1	1	0	0	0	0	1	1	0	0	0	2	0	1	0	0	1	0	0	0	2	0	0	0	0	0	0
Rpl3l:ENSRNOG00000014641	0	0	0	2	0	0	0	1	1	2	0	0	1	0	0	0	0	0	0	0	0	0	0	0	0	0	0	0	0	0	0	0	0	0	0	0	0	0	0	1	0	0	0	0	1	2	0	0	0
Minpp1:ENSRNOG00000011287	200.85	127.68	501.85	903.02	511.17	636.8	474.86	379.63	667.93	645.02	930.11	818.52	605.68	318.87	249.5	263.48	226.09	281.52	483.78	134.2	279	372.91	303.07	218.19	421	310.86	358.87	306.69	260.13	537.78	740.88	1119.62	323.54	267.72	158.86	209.18	750.34	131.37	448.98	995.48	344.12	277.96	289.27	226.55	582.3	670.35	680.99	313.65	345.92
Pus7l:ENSRNOG00000022570	10	19	58	70	9	89	41	21	57	103	94	67	78	22	25	18	21	20	30	18	20	15	18	21	19	21	16	17	23	14	18	17	15	14	14	19	40	20	24	33	21	33	10	23	55	60	40	46	18
Dfnb31:ENSRNOG00000001700	19	15	46	90	46	64	67	88	68	51	68	57	60	27	30	42	43	43	48	45	46	44	27	66	71	53	51	56	42	30	28	34	39	55	57	52	56	24	18	36	43	44	44	58	57	63	48	35	35
Stc1:ENSRNOG00000015075	156	242	36	28	201	35	54	16	15	20	21	13	27	16	8	14	33	15	18	19	10	14	16	13	15	10	10	22	12	178	107	48	7	19	13	34	16	29	83	77	13	20	20	18	33	9	10	11	11
ENSRNOG00000016047	3448	4290	6204	9386	3999	7575	5920	3091	7844	8726	8682	6805	6723	2962	2981	3714	3657	3319	5718	2843	2989	3509	2590	2516	3693	3128	3255	2961	3364	4474	5717	6639	2644	3336	3587	3721	4888	10533	7209	11049	2925	3268	3394	3269	6593	6149	5813	2803	2929
Myh10:ENSRNOG00000002886	198.03	477	1182	3069.15	994	1015.08	1150	510	2416	2756.57	2825	1603	1260.1	659	934.26	856	653	531	1559.17	399	499	751	468.1	384.13	1157.25	784	822	744	766	1053	1063.07	1552	607	526	558	630	1263.21	328	936	1176	711	682	590	629	1128.08	1098	1315.1	367	528
ENSRNOG00000042565	2.08	6.19	3.15	8.64	6.31	3.27	6.38	1.04	8.82	15.12	9.04	7.74	8.52	2.04	2.06	2.1	0.99	1.06	5.34	0	1.09	1.04	1.09	0	2.12	0	0	1.05	1.05	3.15	5.21	3.12	0	1.08	3.2	1.84	8.53	10.71	6.36	5.16	0	2.15	2.08	0	6.28	11.74	10.57	7.39	1.04
Cdh17:ENSRNOG00000015562	2	0	8	8	2	14	10	1	6	13	8	5	4	1	0	1	1	1	12	0	2	0	0	0	0	2	0	0	1	5	1	7	2	2	1	1	2	0	4	8	1	3	1	0	9	8	1	1	0
Col4a3:ENSRNOG00000015365	56	106	32.19	33.78	106	36.16	61	74	17.42	17.44	32.51	35	23.05	51	54	76.86	140	99.97	71.71	52.6	95.3	87.72	47.39	59.07	91.76	53	56.59	59	52.67	87	102.19	56.81	45.91	49.75	85.41	142.83	56	36.6	133	75	82.19	55.21	60.81	83.15	24	32.27	26	27	44.38
Mms19l:ENSRNOG00000046769	36	42	158	406	46	161	165	138	332	485	398	395	283	100	119	133	138	135	220	148	141	142	136	133	167	131	122	138	116	48	54	71	146	157	125	150	116	74	74	82	123	127	132	138	175	207	146	179	133
Wtap:ENSRNOG00000019091	77	93	244	685	137	365	238	192	583	818	753	596	584	165	183	182	184	169	362	176	160	196	237	163	195	161	139	144	181	249	216	343	179	190	151	135	324	102	183	323	172	168	121	167	345	453	389	297	225
Zfp275:ENSRNOG00000018419	150	171	269	638	313	291	274	299	494	558	607	511	525	261	278	327	275	355	446	349	315	323	378	262	393	295	270	254	271	262	309	451	399	347	264	236	493	137	275	369	340	401	335	335	287	343	254	412	383
Rbm25:ENSRNOG00000002871	103	179	247.93	410	153	268	249	123	332	407	375	333	340	151	165	141	124	167	242.47	136	151	157	137	143	230	151	161.47	126	177	178	223	210	134	190	126	124	213	160	208	186	162	167	159	146	231	210	216	171.5	152
Ppap2c:ENSRNOG00000000177	45	37	292	864	154	497	321	77	739	1106	939	764	609	85	69	62	82	73	279	65	76	78	101	71	68	58	72	81	70	171	195	341	84	63	80	51	422	63	221	362	68	73	64	76	399	679	678	162	118
Dach1:ENSRNOG00000008834	1	0	5	6	3	2	0	1	3	0	1	4	3	1	2	2	3	1	1	1	0	1	4	0	3	0	1	2	1	3	1	0	3	2	0	0	0	0	0	6	3	2	1	1	4	0	1	0	0
ENSRNOG00000049126	0	0	1	0	1	0	3	0	0	1	0	0	0	0	1	1	0	0	0	1	0	0	0	0	1	0	0	0	1	1	0	1	0	0	0	0	1	1	0	0	0	0	0	0	1	0	1	1	0
RGD1559891:ENSRNOG00000026440	0	0	0	0	11	0	0	0	0	0	0	0	0	1	2	0	0	2	1	0	0	0	0	2	1	0	2	0	0	1	3	1	0	2	0	2	0	0	0	0	1	1	1	1	1	0	0	0	1
Mup4:ENSRNOG00000033130	0	4	0	0	0	0	0	0	1	0	0	0	0	0	0	1	0	0	0	0	0	0	0	0	0	1	0	0	0	0	0	0	0	0	1	1	1	2	0	0	1	0	0	0	0	0	0	0	0
RGD1304622:ENSRNOG00000000040	10	8	29	27	9	12	45	0	16	18	23	13	24	4	5	4	8	7	17	5	7	8	4	2	10	0	5	1	1	2	12	6	5	5	9	17	8	16	25	24	4	5	5	8	15	18	7	7	4
ENSRNOG00000031967	4.06	7.73	25.16	51.86	21.77	28.11	25.37	18.46	54.47	86.04	86.1	78.4	53.33	25.2	11.12	12.79	15.59	26.46	25.03	11.76	19.28	19.4	26.26	39.65	34.57	25.74	29.94	23.07	21.58	39.94	23.39	20.66	16.75	14.07	37.57	23.6	16.36	10.25	23.67	9.25	25.13	8.58	21.65	17.2	18.29	41.55	30.9	34.52	34.16
ENSRNOG00000030224	0	2	0	4.17	0	0	1.07	0	1	3.27	3.06	6.27	0	0	0	0	0	0	1.01	0	0	0	0	0	0	0	1.01	0	0	0	0	2.21	1.01	0	0	0	0	0	0	1.06	0	0	0	0	3.18	0	3.09	0	0
Tmem173:ENSRNOG00000042137	13	20	22	102	13	26	26	6	110	113	133	88	100	5	4	9	5	4	32	17	6	7	9	4	6	4	6	2	3	8	5	4	3	15	6	9	11	17	9	18	1	6	5	4	27	29	20	9	5
Gpr116:ENSRNOG00000011154	564	920	633	545	815	565	663	251	373	351	415	365	343	221	223	391	400	382	375	438	390	353	204	228	331	292	259	256	254	714	651	473	254	335	388	488	476	452	948	1016	333	295	425	363	617	341	292	257	273
Zdhhc9:ENSRNOG00000004581	134	123	556	884	270	694	430	291	686	689	825	587	613	220	239	241	240	196	339	159	214	253	245	238	281	234	216	276	224	315	413	674	190	213	226	181	561	157	404	710	223	211	233	235	569	587	789	298	233
Hist2h4a:ENSRNOG00000045978	5.75	1.41	14.58	45.88	7.69	20.96	12.16	13.79	32.72	57.17	60.27	51.17	40.87	11	13.27	19.28	18.26	16.39	38.6	19.73	12.56	17.47	19.33	15.78	18.34	14.28	15.02	14.69	20.43	8.27	9.3	21.25	15.4	17.2	20.96	15.68	10.39	3.81	9.11	15.45	11.86	19.02	15.69	23.32	10.63	32.99	26.22	31.61	16.68
FAM49B:ENSRNOG00000005145	78	134	228	645	147	301	266	121	567	840	695	505	560	167	202	171	151	148	426	124	142	190	152	108	234	177	154	122	171	219	282	281	163	162	158	135	218	95	227	309	143	151	173	101	275	309	272	148	155
Cebpd:ENSRNOG00000050869	255	343	292	89	390	252	211	10	64	135	67	82	49	6	15	11	20	25	64	15	5	4	1	5	14	12	16	5	10	373	347	591	18	13	23	30	311	219	354	691	9	4	19	6	369	157	218	74	6
Bnc2:ENSRNOG00000006553	59	96	125	108	53	143	163	81	116	90	71	97	91	53	99	103	72	45	63	51	65	80	93	94	148	84	83	93	102	53	74	53	70	45	69	60	60	110	129	131	68	80	82	64	101	72	41	63	102
Llph:ENSRNOG00000004316	25.88	29.91	53.65	177.31	29.64	69.64	51.59	16.96	159.53	244.49	237.96	150.28	153.99	35.05	39.24	23.83	26.79	24.47	79.9	27.49	17.7	44.73	60.57	15.44	23.51	22.28	27.34	12.31	26.1	62.68	56.03	76.74	37.99	28.74	23.8	19.99	83.83	24.44	43.81	86.9	38.22	38.03	30.96	15.11	71.96	90.8	95.55	29.88	36.88
Asb16:ENSRNOG00000036794	0	0	0	0	0	0	0	1	0	0	0	0	1	1	2	1	0	0	1	0	1	1	1	0	0	0	1	2	1	0	1	0	0	1	2	0	0	0	1	0	0	0	0	0	0	0	0	0	0
Fam122b:ENSRNOG00000050146	3	2	26	62.83	6	29	18.05	19	57	79	60	61	65	25	36	29	26	15	33	12	31.03	22	20	26	21	30	29	19.22	38	6	17	6	25	24	28	25	10.85	8	8	6	17.01	29	30	26	20	39	22	10	20
HIST2H3C2:ENSRNOG00000049198	12.83	9	34.53	266.42	20.05	39.18	21.2	98.72	217.55	388.9	264.68	300.3	242.06	45.63	59.46	60.12	71.2	68.24	163.56	57.97	37.49	63.14	122.62	56.24	72.21	54.07	33.31	24.41	65.17	25.36	16.27	55.56	41.51	52.53	61.25	31.99	49.67	8	29.8	38.82	68.56	50.79	70.39	55.39	50.91	76.01	65.5	40.03	96
RPS9:ENSRNOG00000049813	234.74	293.61	1133.55	3184.51	611.08	1394.81	1123.92	1377.65	2800.75	3921.18	3397.97	3260.54	2921.52	936.27	1302.8	1101.4	923.91	1091.62	1597.48	968.56	797.69	1174.25	1320.72	1103.06	1285.58	1181.02	1140.48	1000.49	1120.56	832.38	763.61	1478.68	1038.9	1067.73	1038.49	647.53	1379.73	258.2	738.11	1635.39	938.79	1032.47	736.33	911.24	1446.09	1755.49	1893.01	1387.3	1189.98
Bak1:ENSRNOG00000000485	50	113	239	449	48	262	308	44	294	457	445	289	258	27	34	46	47	46	182	50	50	43	34	30	44	30	49	38	44	95	101	123	31	68	42	42	133	77	99	235	28	39	44	43	272	351	249	99	36
Pnpla8:ENSRNOG00000039091	292	337	786	2760	732	1033	772	1121	2595	2947	2793	2520	2531	1204	1211	1124	985	1087	1657	863	1055	1239	1381	1171	1221	1118	1158	1028	1146	1032	1138	1949	1134	1180	1024	838	1215	261	937	1744	997	1274	1008	1094	932	1413	1424	1136	1321
RGD1563620:ENSRNOG00000028052	1.26	0	0	8.89	0	0	2.06	2.85	5.16	11.4	6.35	7.44	7.43	0	0.96	0	1.03	0	3.35	2.15	0	1.18	0	3.28	2.51	1.2	0	2.12	0.88	4.49	0	5.26	2.27	4.16	2.23	1.07	2.22	0	0	1.05	1.05	0	0	1.13	4.99	1.11	2.27	3.38	3.12
Tmprss7:ENSRNOG00000002145	0	0	0	1	0	0	0	0	2	0	1	0	1	1	0	1	0	0	0	0	1	2	0	0	1	1	1	0	0	0	3	0	1	0	0	0	0	0	0	0	0	0	1	0	0	0	0	0	0
SLC24A4:ENSRNOG00000006729	0	0	0	0	1	0	1	0	0	0	1	0	0	0	0	0	0	0	0	0	0	0	0	0	0	0	0	0	0	0	0	1	0	0	0	0	0	0	0	0	0	1	0	0	0	1	0	0	0
Pgap2:ENSRNOG00000020371	142	104	605	479	344	1101	699	88	357	514	497	476	350	56	73	74	80	50	164	45	61	66	78	63	72	59	52	65	80	356	582	985	67	64	61	65	552	162	696	1118	56	93	74	73	991	826	889	112	86
Hddc3:ENSRNOG00000012236	33	14	144	677	61	212	103	230	573	641	750	644	605	256	281	245	211	257	335	170	229	225	284	254	248	196	257	246	235	84	89	167	231	197	212	156	124	27	48	97	209	265	189	235	185	269	183	244	253
ENSRNOG00000050700	0	0	0	0	0	0	1.98	3.41	0	0	0	0	0	0	7.19	0	2.15	0	0	0	1.74	0	0	0	0	0	0	0	0	0	0	2.46	0	0	0	0	0	0	0	3.93	0	0	0	0	0	1.91	0	2.4	0
Fam124b:ENSRNOG00000047099	0.5	0.5	1.5	1	0.5	1	1.5	1	0.5	1	1.5	2.5	0.5	1.5	0.5	0.5	2	1	1	1.5	1.5	0.5	0.5	1	0.5	1.5	0	0.5	1	0	1.5	0	0.5	0.5	0	2	0	4.5	1.5	2	1.5	1	1.5	0.5	4.5	0.5	0.5	0.5	1.5
Pglyrp2:ENSRNOG00000042318	2	4	5	18	10	2	10	40	23	8	20	43	24	24	33	42	40	40	56	5	14	14	18	13	26	15	14	11	48	12	12	30	19	19	28	34	1	3	8	19	32	14	37	20	6	6	5	11	27
Hsd17b3:ENSRNOG00000019096	0	0	0	0	0	0	0	0	0	1	1	0	2	0	0	0	3	0	0	0	0	1	0	0	2	1	0	0	0	0	0	0	0	0	0	0	0	0	0	0	0	0	1	0	0	0	0	0	0
B3galnt1:ENSRNOG00000012019	42	57	160	450	117	282	220	25	377	511	434	318	297	17	26	50	38	29	225	46	32	22	36	19	33	16	24	19	30	181	183	373	30	41	41	59	103	80	235	350	19	36	51	29	196	342	141	48	28
Rgs10:ENSRNOG00000042592	14	27	24	160	9	32	40	25	159	262	235	156	241	20	24	36	31	29	116	22	27	28	25	12	27	15	14	12	22	18	21	27	18	31	19	33	17	7	11	36	17	28	27	20	26	25	26	19	18
Atg12:ENSRNOG00000000157	129	175	433	661	467	554	405	281	662	715	690	692	776	327	337	299	307	338	456	278	329	341	360	296	366	361	296	259	341	561	632	771	352	304	264	233	511	119	397	598	310	342	263	314	581	710	621	600	362
Sh3kbp1:ENSRNOG00000004322	46	54	87	344	104	102	122	161	267	353	306	280	370	141	164	200	182	153	231	111	118	192	107	101	205	106	126	149	190	105	130	134	133	127	142	160	87	20	98	82	139	179	173	156	83	93	81	96	163
ENSRNOG00000031651	0	0	0	1	0	0	1	0	0	1	2	0	2	1	0	0	1	2	0	0	0	0	0	0	0	3	0	1	0	0	0	1	1	2	0	0	2	0	0	4	0	3	0	0	0	1	1	1	1
RGD1559786:ENSRNOG00000012724	25	23	103	330	63	165	107	110	343	400	400	347	334	126	129	158	118	123	254	93	93	147	172	104	128	115	123	115	134	80	121	130	118	128	91	83	114	58	78	136	108	141	93	99	166	187	155	180	125
Sox11:ENSRNOG00000030034	0	0	4	0	0	2	1	0	0	1	0	0	0	0	0	0	0	0	0	0	0	0	0	1	0	0	0	0	0	1	1	1	0	0	0	0	0	0	0	8	0	0	0	0	2	3	3	0	1
Klhl30:ENSRNOG00000020105	0	0	0	24	1	1	2	0	18	42	26	15	13	0	0	0	0	0	6	2	0	0	0	2	1	1	1	0	0	0	0	0	0	1	0	0	1	0	1	3	2	0	0	0	0	1	0	0	2
Ppp1r12b:ENSRNOG00000005032	122	213	564	704	289	610	399	400	514	472	590	565	500	271	270	365	456	495	535	416	466	387	264	324	482	296	381	335	305	225	217	261	334	492	433	483	326	334	237	267	368	502	485	479	647	500	350	401	336
Krt76:ENSRNOG00000031785	3	7	1	0	3	3	2	0	2	0	1	1	0	1	0	0	1	0	1	1	2	0	1	1	1	1	4	0	1	3	1	0	0	0	0	1	1	3	1	1	0	1	3	1	4	2	1	0	1
Ncdn:ENSRNOG00000011751	112	118	238	225	300	229	243	97	165	179	188	205	138	76	66	93	86	69	123	83	78	98	80	66	92	63	80	65	66	316	300	508	62	81	100	84	296	117	231	363	80	87	103	86	230	196	218	155	71
1810037I17Rik:ENSRNOG00000014654	49	84	186	632	133	225	148	131	584	738	665	492	547	220	233	231	210	149	345	126	191	209	199	124	235	196	233	193	212	146	182	166	158	190	164	154	169	54	134	114	197	203	197	163	195	253	211	115	172
Vps39:ENSRNOG00000008316	109	163	587	970	206	644	452	401	806	997	967	873	762	329	301	333	348	388	622	314	329	395	407	401	322	321	368	318	356	257	311	427	354	363	306	369	508	303	306	505	364	379	337	355	602	695	555	470	387
Pitx3:ENSRNOG00000019194	0	0	0	0	0	0	0	1	1	0	0	0	0	0	0	0	0	1	0	0	0	0	0	0	0	0	0	0	0	0	0	1	0	0	0	0	0	0	0	0	1	1	1	0	0	0	0	0	0
Gmfb:ENSRNOG00000047250	291	412	659	1857	662	785	783	427	1503	1944	1727	1504	1554	470	600	513	532	491	1091	481	521	577	621	471	519	438	426	395	506	772	801	1121	588	577	483	465	762	359	757	910	476	560	490	480	757	942	935	618	609
Reck:ENSRNOG00000014863	53	130	75	183	96	62	67	67	96	78	119	103	116	67	68	82	111	68	88	66	88	64	43	50	87	58	40	56	58	87	104	67	44	79	96	126	63	73	78	110	61	83	92	63	65	59	35	46	64
RGD1564265:ENSRNOG00000015972	0	0	0	0	0	0	0	0	0	18	0	17	0	0	2	0	1	2	0	0	0	2	0	0	8	0	0	0	0	0	0	0	0	0	0	0	0	0	0	0	0	4	0	0	0	0	0	0	3
Kmo:ENSRNOG00000003709	2	2	7	10	0	2	5	0	19	39	35	18	13	5	1	1	4	1	11	0	6	3	4	2	6	2	1	1	1	0	3	8	1	0	0	2	3	0	7	1	0	2	2	0	6	11	4	3	2
Zfp110:ENSRNOG00000031328	90	88	264	678	234	280	222	286	728	832	793	829	754	354	350	317	304	289	447	203	289	344	409	219	316	323	321	193	283	222	271	407	309	284	230	199	442	99	178	257	291	369	219	255	337	422	425	418	319
Ihh:ENSRNOG00000018059	1	0	1	0	0	0	0	0	1	0	3	0	2	0	2	0	0	0	0	0	0	0	0	0	1	0	0	0	0	0	0	0	0	0	0	0	0	0	0	0	0	1	0	1	0	0	0	0	0
Tpp1:ENSRNOG00000019212	54	88	287	1307	141	372	294	398	1111	1432	1386	1102	1130	343	418	366	334	282	564	237	289	300	260	297	359	335	310	331	336	118	125	178	284	289	323	322	208	72	151	197	322	337	316	293	287	538	377	198	316
2210018M11Rik:ENSRNOG00000015560	70	56	249	355	54	248	200	137	269	347	306	274	297	134	128	151	158	164	246	171	145	134	130	116	179	112	147	143	148	54	100	137	121	172	143	150	185	105	111	142	145	156	155	134	289	301	206	135	119
Rpl17:ENSRNOG00000018680	426.29	358.43	1980.43	6188.4	1087.21	2507.23	1914.27	1847.09	5590.1	5422.61	4988.15	4571.05	4192.34	2020.23	1676.6	1495.98	1286.04	1741.27	3274.43	1501.71	2295.38	1703.86	1850.45	2030.75	2350.87	1659.88	1632.88	1892.12	1168.49	1480.48	1536.93	2006.41	1372.84	1841.12	1507.18	1438.04	2445.82	433.1	1705.11	2506.91	1346.03	1568.76	1136.96	1704.39	2121.54	3082.49	3171.25	2157.7	1632.82
Pde1c:ENSRNOG00000012337	9	4	26	22	10	29	24	5	16	18	14	16	13	6	2	11	5	11	28	14	7	5	4	6	11	6	10	6	11	50	24	25	8	5	16	8	20	4	12	19	7	7	10	4	21	17	13	11	3
Trpt1:ENSRNOG00000023023	6	2	30	76	12	45	46	29	71	65	67	85	62	58	47	73	51	57	62	53	70	61	48	56	44	41	53	48	65	15	10	20	51	55	56	48	19	13	11	15	59	56	60	62	43	44	25	26	53
Gucy1a3:ENSRNOG00000012302	19	45	77	260	80	58	85	83	181	196	204	222	226	129	113	135	169	99	130	104	122	111	82	75	109	87	89	77	81	28	27	28	65	88	121	148	46	28	46	15	88	99	131	105	64	63	29	70	109
Cnn2:ENSRNOG00000043044	88	129	144	245	103	132	199	6	182	297	231	140	143	16	9	12	20	14	93	24	11	14	6	7	27	10	11	11	12	147	132	134	10	44	12	18	65	94	193	225	10	14	30	15	144	114	112	24	13
Atg5:ENSRNOG00000000322	32	39	196	502	66	226	172	162	443	594	451	405	358	122	158	133	144	125	282	115	128	142	195	140	149	129	120	118	138	105	124	213	129	133	118	105	146	49	97	215	97	147	115	130	217	271	261	138	179
Ankrd26:ENSRNOG00000006717	21	15	212	404	21	201	166	184	376	356	393	392	387	198	246	250	228	157	273	132	162	222	257	132	258	218	240	165	254	31	27	45	209	210	187	177	134	45	34	38	197	221	190	195	235	231	185	159	205
Snrpd2:ENSRNOG00000015844	84	105.29	288.92	877.88	178.76	326.76	304.93	281.47	716.3	971.83	970.38	879.69	712.58	253.8	312.8	307.82	237.6	248.84	394.39	194.49	284.62	298.83	390.58	324.79	359.53	242.87	296.88	224.89	276.53	214	258	354.87	233.68	265.81	255.82	202.83	318.72	71	230.9	328.75	214.61	282.99	248.48	291.74	381.99	551.14	439.66	365.59	286.68
Oosp1:ENSRNOG00000020998	0	0	0	0	0	0	0	0	10	0	1	16	8	6	2	0	0	2	0	2	0	0	1	0	0	3	0	2	0	0	0	0	1	4	0	2	0	0	0	2	0	1	0	1	0	1	0	0	2
Bai3:ENSRNOG00000012045	3	24	5	4	12	9	6	4	3	3	3	0	7	2	4	3	1	7	2	1	6	2	0	0	3	2	2	4	2	4	6	2	3	1	3	1	1	6	0	10	6	4	9	7	4	1	1	0	2
Senp6:ENSRNOG00000024336	382	506	1118	3043	841	1526	1138	1032	2638	3538	2945	2593	2423	1037	1035	968	1035	1006	1871	840	993	1013	1315	938	1088	1017	1066	791	1045	963	1095	1530	1011	1145	885	781	1229	510	968	1330	907	1137	859	909	1314	1834	1465	1600	1120
Atp5i:ENSRNOG00000000064	53	56	191	702	198	209	180	277	675	766	783	757	742	417	411	372	345	237	430	265	344	350	397	421	401	350	410	233	384	233	246	333	394	282	356	168	268	38	183	248	292	364	288	350	186	301	143	287	338
Zmym4:ENSRNOG00000012397	124	206	499	815	215	405	425	301	659	801	752	661	636	256	321	317	311	247	513	235	272	271	325	203	429	268	277	279	299	285	298	384	266	260	264	255	354	181	289	358	238	345	297	272	493	530	458	300	284
Pskh1:ENSRNOG00000019290	9	3	66	139	15	74	35	56	155	124	175	143	112	59	62	64	75	73	85	64	67	64	59	72	77	69	68	66	59	24	20	41	65	64	69	51	62	19	13	28	52	86	48	67	66	139	77	66	57
ENSRNOG00000002731	2	1	7	14	1	4	10	1	16	8	8	7	9	0	1	4	6	4	14	3	0	3	7	1	2	2	2	2	4	1	1	3	4	2	2	1	2	0	1	3	2	3	5	7	13	13	4	5	5
Atp11a:ENSRNOG00000017154	366.78	461.41	1198	2378	427	1631	1225	691	1590	2250	2024	1745	1859	647	589.63	855	818	596	1038	430	506	593	466	488	789	647	619	797	728	646	701	1042	479	635	561.22	594	969	659	889	1047	508	619	600	637	1598	1923	1644	583	562
Wdr16:ENSRNOG00000037718	0	3	3	4	3	1	1	0	3	1	16	2	3	1	1	5	4	1	5	1	1	3	1	0	2	0	0	2	2	3	0	1	2	2	2	2	0	0	0	0	1	2	2	1	3	7	1	0	2
Mff:ENSRNOG00000015428	89.66	118.24	370.42	1206.17	172.51	389.82	354.23	270.64	939.53	1291.45	1254.48	1031.68	983.12	412.15	469.25	362.5	340.47	264.27	628.83	269.6	330.84	353.56	438.73	316.61	408.61	380.89	380.66	304.6	429.75	228.59	194.48	330.29	392.05	307.22	361.04	279.97	285.99	126.85	204.47	248.01	335.16	416.35	315.19	337.74	496.49	606.68	443.55	381.69	381.95
Rab38:ENSRNOG00000016769	3	5	8	67	3	12	12	5	46	84	66	41	51	6	16	22	8	5	34	7	8	2	10	5	14	4	7	10	10	2	4	1	2	11	12	12	7	5	5	3	8	7	12	2	14	15	8	8	7
Gata5:ENSRNOG00000036732	1	1	0	3	3	2	3	0	6	5	7	5	1	2	1	2	0	0	0	0	2	0	1	1	1	0	1	1	0	0	0	0	0	5	0	1	1	0	1	0	0	3	2	0	0	0	0	0	0
Icam2:ENSRNOG00000025143	19	40	53	96	35	75	50	24	90	125	130	92	84	28	25	57	29	29	69	42	37	33	24	19	36	27	23	29	25	24	25	26	27	35	29	47	27	18	46	25	23	43	32	29	55	30	33	22	21
Cyr61:ENSRNOG00000014350	1453	2020	326	262	2559	227	389	56	163	265	202	130	118	89	107	91	49	40	190	61	21	49	44	38	112	89	55	70	100	2479	1946	969	39	32	35	38	79	561	1600	1350	45	45	69	42	381	91	149	69	25
Zfp189:ENSRNOG00000006972	47	58	96	203	104	110	107	63	200	237	199	200	220	103	117	78	65	66	139	51	56	82	63	54	84	66	75	75	80	171	124	183	68	89	70	80	64	29	90	104	78	82	81	40	104	117	100	57	73
ENSRNOG00000022022	3	4.04	17.17	28.39	4.22	26.41	8.29	13.61	24.51	55.2	62.22	39.54	44.11	6.88	11.16	13.25	12.18	15.6	9.21	18.71	4.05	13.42	21.43	10.52	12.17	7.22	11.06	11.1	6.6	8.04	10.07	16.31	16.27	13.7	17.26	4.06	8.11	2	1	13.11	12.31	12.58	6.14	18.29	20.64	28.71	25.2	22.03	17.68
Sv2b:ENSRNOG00000011160	0	0	0	6	0	3	2	1	0	3	4	1	1	0	0	2	2	2	1	0	2	0	1	0	0	3	4	2	2	3	0	2	1	0	0	1	0	0	1	0	2	1	4	0	0	0	0	1	3
Rfc4:ENSRNOG00000001816	10	16	40	303	21	65	48	48.02	298	350	378	274.04	282	118	160	95	54	61	175	44	56	72	77	53	79	93	85	75	134	59	40	58	75	69	51	56	53	14	25	42	66	76	57	68.9	51.79	89	34	79	65
ENSRNOG00000031737	0	0	0	1	0	0	0	0	0	0	0	0	0	0	1	0	1	1	0	0	0	0	0	0	3	0	0	2	0	0	0	0	0	0	2	0	0	0	0	0	0	0	1	1	0	1	1	0	0
Usp5:ENSRNOG00000015409	110	106	395	1174	190	542	456	344	911	1184	1157	989	860	276	327	263	246	270	604	262	275	301	310	312	316	260	240	326	289	261	263	346	257	295	280	201	373	130	253	383	282	312	257	255	424	571	501	382	255
Srrm1:ENSRNOG00000018194	232	388	663	1111	424	608	639	444	764	809	793	774	826	285	357	430	492	523	657	420	484	428	304	453	460	371	354	403	338	391	510	556	355	506	455	500	551	405	480	577	416	408	495	426	593	503	487	474	375
Cog4:ENSRNOG00000017745	54	107	258	875	108	300	287	245	725	988	1035	873	787	248	246	240	271	217	439	209	221	257	280	200	259	235	242	214	258	118	145	192	234	208	254	215	239	121	155	124	193	248	246	237	284	385	308	316	272
Zfp428:ENSRNOG00000019802	1	0	5	17	0	9	4	6	9	11	8	13	7	5	2	5	0	2	4	2	0	4	1	2	3	1	1	3	0	0	1	2	2	2	4	2	1	1	0	1	4	1	0	0	6	7	8	0	2
Fam193a:ENSRNOG00000013832	177	333	495	746	407	534	507	298	533	576	588	560	570	256	235	323	359	291	400	257	283	269	267	251	328	271	255	266	235	402	421	602	288	341	287	295	454	260	494	584	292	244	324	299	503	480	416	318	263
EXOC7:ENSRNOG00000046594	16.68	68.09	139.74	315.88	52.43	195.17	162.51	74.13	260.02	317.04	318.88	277.95	202.32	83.77	94.24	100.55	77.6	59.3	141.41	92	53.43	66.82	74.27	63.06	113.71	78.46	77.31	91.05	112.2	53.16	42.45	71.58	87.17	67.76	57.04	58.19	71.62	61.84	72.83	104.49	62.42	91.15	88.98	81.08	165.46	177.04	151.96	104.63	67.48
Rrm2:ENSRNOG00000008450	6.98	11.21	28.8	264.84	14.2	14.83	28.41	9.6	131.42	246.89	180.01	160	143.59	34.06	25.96	27.59	14.39	36.28	229.63	3.36	8.69	11.78	11.48	20.74	26.02	19.39	34.78	22.02	45.38	10.03	19.31	34.22	21.03	34.27	22.04	16.74	37.4	0	13.11	32.51	5	36.68	23.11	31.9	31.65	22.36	40.71	26.23	13.86
Selrc1:ENSRNOG00000010636	20	13	81	210	27	89	47	68	164	243	191	156	140	72	72	65	83	78	123	60	83	90	81	76	55	70	46	47	50	35	38	66	82	67	59	49	64	24	34	41	60	79	60	73	92	115	69	82	87
ENSRNOG00000050436	52.51	59	131.13	373.61	82.44	181.6	186.57	60.59	355.56	504.14	439.81	383.91	336.62	76.22	72.07	81.77	66.36	61.42	202.71	73.41	56.86	78.42	74.6	45.26	68.52	0	54.51	75.26	80.07	117.58	112.06	0.04	66.9	77.98	48.24	58.03	140.07	61.27	126	170.16	55.59	83.22	68.81	51.99	181.45	199.79	215.66	100.01	65.42
Casq2:ENSRNOG00000016243	4	11	7	4	9	1	2	8	6	5	13	13	5	3	0	10	8	5	6	11	10	11	2	2	12	7	2	7	4	8	4	10	3	4	4	15	8	12	4	3	9	2	8	6	4	1	1	6	3
C5ar1:ENSRNOG00000047800	9	31	61	238	5	66	127	8	215	386	290	180	201	11	7	29	11	6	185	11	7	14	13	12	19	7	7	11	8	28	28	24	2	17	17	16	25	14	36	39	10	15	15	4	48	62	65	16	20
Asb13:ENSRNOG00000017967	35	24	117	480	73	156	120	322	415	345	326	323	351	232	220	249	228	210	242	183	235	225	225	276	310	239	240	227	229	87	114	157	198	197	181	259	127	46	56	132	212	284	247	252	122	225	178	132	257
RGD1564719:ENSRNOG00000022393	1	0	16	31	1	13	6	5	36	65	29	33	35	10	7	13	5	6	19	12	12	5	17	12	13	15	13	6	10	0	6	4	7	10	9	8	6	2	7	6	9	14	7	8	15	24	11	12	14
Cdc25c:ENSRNOG00000024008	1	2	26	60	4	46	47	9	70	73	61	67	58	15	15	20	12	8	29	4	11	7	8	8	10	9	12	9	13	3	3	8	3	21	8	7	14	0	1	4	3	15	8	5	27	29	50	8	8
ENSRNOG00000014678	3	8	35	69	22	47	38	45	52	79	53	73	44	18	30	19	32	34	34	43	30	30	34	37	56	34	20	34	18	41	47	56	12	35	23	21	43	7	34	69	21	33	34	29	51	45	55	32	31
Zmat3:ENSRNOG00000010119	306	245	1746	824	1349	1152	1038	184	534	559	423	383	358	134	191	210	135	189	367	146	197	190	194	175	250	164	163	211	120	1520	1549	2993	143	186	204	171	1061	354	1561	4485	161	191	162	197	1774	651	1416	182	138
Ddn:ENSRNOG00000014789	1	0	0	0	1	0	2	0	0	1	0	1	1	0	0	0	0	0	1	0	2	0	2	0	0	0	1	0	0	1	1	0	2	0	0	2	0	0	0	0	1	0	0	1	2	3	0	1	0
Capn13:ENSRNOG00000032375	0	0	1	5	2	0	0	2	1	4	8	2	9	6	0	2	1	1	2	5	1	4	1	4	5	3	2	5	2	1	0	2	2	5	3	5	0	5	1	1	4	3	5	0	2	0	2	2	3
HRAS1:ENSRNOG00000016611	47	35	198	712	148	320	253	169	579	773	644	626	528.94	201	198	185	139.89	162	305	149	158	165	194	162	223	189	191	159	191.96	174	167	351	175	149	148	127	285.96	47	156	263	162	181	157	149	280.88	345	346	243	165
Fam53a:ENSRNOG00000017548	17	20	66	161	14	71	74	58	130	142	140	164	113	28	31	45	60	58	102	57	52	71	51	61	63	40	30	33	41	16	23	33	46	56	61	34	62	27	33	29	50	53	58	57	91	82	66	67	47
ENSRNOG00000048912	146.81	210.34	159.12	269.09	48.13	428.36	80.32	489.65	278.78	230.96	228.17	295.92	145.13	193.07	198.77	246.15	390.99	285.11	210.59	421.92	83.66	302.77	292.65	76.38	142.84	193.18	286.72	81.61	299.66	138.1	129.38	239.26	280.56	343.73	160.27	158.73	405.46	225.74	317.82	516.85	199.89	232.03	137.43	174.34	263.88	153.08	345.33	263.39	322.8
ENSRNOG00000043550	0	0	0	0	0	0	0	1	0	0	3	1	0	0	0	0	1	0	2	0	0	0	0	0	0	1	0	0	0	0	0	0	0	2	0	2	0	1	0	0	0	0	0	0	1	0	1	0	1
Zranb1:ENSRNOG00000017294	67	77	177	554	128	214	293	227	488	580	572	572	587	288	296	268	244	248	330	203	205	235	258	186	305	290	387	184	273	189	174	266	274	235	201	158	204	61	135	194	251	276	222	243	246	319	299	308	260
Lamtor4:ENSRNOG00000027028	20	32	103	517	63	123	118	117	464	660	574	523	497	142	125	126	116	129	251	91	144	121	182	142	129	132	126	114	135	73	95	116	105	155	113	113	108	34	86	94	107	132	104	111	114	190	135	120	147
Nanos3:ENSRNOG00000031593	0	0	3	1	0	3	0	0	1	2	0	1	2	1	1	1	0	0	1	4	0	1	2	1	1	2	5	1	1	0	0	0	1	3	1	1	0	0	0	1	0	1	2	0	6	2	2	0	0
Sertad3:ENSRNOG00000037690	4	6	40	64	2	32	47	20	43	63	60	50	47	23	17	13	28	21	42	25	32	22	29	24	31	21	11	18	21	6	8	5	25	20	19	16	25	8	18	20	23	38	23	25	49	34	34	20	21
Mbd1:ENSRNOG00000024104	97	106	223	354	122	251	193	127	242	327	319	271	263	104	109	118	135	115	209	92	96	109	106	70	112	104	69	113	86	145	156	215	94	124	138	110	228	123	178	253	108	110	114	82	200	243	232	140	118
Ndufa11:ENSRNOG00000048320	51	25	140	672	179	202	174	311	604	753	833	746	655	370	479	404	309	244	400	287	294	373	366	307	430	425	387	270	399	192	216	323	374	258	255	228	255	36	146	281	266	360	307	303	212	286	334	244	346
Wapal:ENSRNOG00000039630	310	398	1046	2558	667	1274	986	791	2235	2767	2510	2181	2167	918	857	870	791	883	1486	757	815	949	1107	796	1024	840	797	679	850	924	980	1601	956	936	760	618	1376	363	823	1263	910	945	811	751	1163	1541	1621	1207	897
Immp1l:ENSRNOG00000004829	1	11	5	119	12	30	14	56	109	138	143	112	92	51	71	51	40	40	67	34	41	50	61	33	45	52	54	28	57	36	19	23	43	44	32	31	24	2	9	28	37	41	36	39	27	45	35	21	58
Mpc2:ENSRNOG00000003150	28	35	104	448	96	137	81	156	416	489	464	417	410	192	184	149	128	134	221	132	139	154	193	144	214	185	194	152	180	121	132	182	191	140	132	110	143	25	76	124	122	171	150	105	118	197	178	119	179
Ly6h:ENSRNOG00000007334	2	1	0	2	0	0	0	0	0	2	0	0	1	0	0	0	0	0	0	0	0	0	0	0	1	0	0	0	0	0	0	0	0	0	0	0	0	0	0	0	0	0	0	0	0	0	0	0	0
Tmem55a:ENSRNOG00000006697	18	33	163	620	51	194	211	170	536	738	666	528	502	218	199	186	138	148	359	118	155	198	250	170	233	216	177	149	186	78	36	66	162	143	186	144	119	40	86	84	176	179	164	173	184	230	244	177	189
ENSRNOG00000038638	31.6	44.62	131.62	442.99	102.23	207.37	157.1	74.07	407.45	693.47	570.67	532.72	335.69	66.43	67.08	55.35	41.38	55.14	137.79	34.79	44.4	48.45	89.48	41.31	52.38	33.33	22.89	22.22	40.3	98.97	118.62	258.48	65.19	72.28	42.97	27.19	264.77	42.04	141.61	228.65	39.35	50.19	31.42	39.46	204.19	271.23	451.45	138.14	48.4
ENSRNOG00000029422	0	0	1	0	0	0	0	0	1	0	0	0	0	0	0	0	0	0	0	0	0	0	0	1	0	1	0	0	0	0	0	0	0	0	0	0	0	0	0	0	0	0	0	0	1	0	1	5	0
Zfyve27:ENSRNOG00000014903	112	145	291	415	253	351	253	133	273	382	375	344	278	94	86	112	136	127	202	111	92	125	98	63	138	96	97	93	88	336	371	495	104	131	108	113	249	123	250	398	82	110	101	91	356	378	292	197	78
Erbb4:ENSRNOG00000014248	40	16	39	208	144	43	30	300	210	158	165	226	241	199	265	229	328	315	245	318	324	354	318	270	353	291	221	231	265	178	133	261	267	309	229	267	120	29	80	156	264	314	309	332	73	96	58	258	342
Chdh:ENSRNOG00000015859	4	2	58	86	11	64	41	9	71	58	57	63	72	8	9	5	9	5	43	3	4	10	3	7	6	7	10	4	6	25	16	24	4	5	3	5	38	1	33	17	5	2	6	5	98	33	33	23	2
Ccnk:ENSRNOG00000006985	42	55	117	237	97	143	129	70	168	148	145	118	125	54	57	63	79	80	92	70	79	78	62	77	66	43	48	76	51	107	154	146	75	74	63	78	120	78	112	165	73	66	62	86	136	93	104	89	80
NEBL:ENSRNOG00000049452	3	2	12	7	5	9	9	3	3	11	2	8	4	0	2	1	1	2	5	2	4	1	1	5	4	3	2	3	2	5	4	2	0	9	4	3	5	7	5	6	3	2	4	4	6	5	2	1	4
Irg1:ENSRNOG00000009919	0	0	3	3	0	0	0	0	2	2	0	2	2	0	0	0	0	0	1	0	0	0	1	0	0	0	0	0	0	0	0	1	0	0	1	3	1	0	0	2	0	1	0	0	0	0	4	9	0
Glb1l:ENSRNOG00000019243	20	26	47	171	27	56	60	29	97	140	174	125	155	26	31	45	45	30	70	35	29	37	27	22	42	39	22	35	41	35	29	26	27	34	40	31	41	22	37	38	30	39	35	37	52	59	25	37	32
RGD1306215:ENSRNOG00000015294	4	13	29	191	19	48	26	59	194	208	193	236	202	44	70	48	61	60	93	41	49	64	64	63	60	54	55	60	61	8	34	37	42	51	44	43	16	15	16	27	40	34	40	59	31	37	15	47	63
Mob3b:ENSRNOG00000009453	60	33	453	1107	147	501	370	704	918	792	916	924	983	403	429	533	326	332	418	350	502	494	449	594	746	479	536	592	459	175	182	254	386	352	381	421	344	70	103	181	470	459	414	472	482	678	546	312	470
Zfp579:ENSRNOG00000016608	7	15	14	15	7	23	7	8	8	2	8	3	15	0	3	3	5	9	6	10	0	5	2	5	11	3	6	7	3	9	10	12	3	2	7	11	4	3	9	13	6	2	8	2	11	7	5	4	3
Npffr2:ENSRNOG00000003067	0	0	5	6	1	9	8	3	6	9	4	2	2	1	2	1	1	0	6	0	0	2	0	0	0	1	2	0	2	0	2	5	0	0	1	0	1	0	0	0	1	0	2	2	11	10	11	0	0
Zbtb45:ENSRNOG00000027459	11	23	52	122	15	73	71	40	87	76	86	77	66	20	37	29	41	23	55	26	36	34	25	46	25	23	38	29	21	13	29	32	28	23	22	31	58	12	26	49	37	30	25	28	67	63	68	30	26
Ppih:ENSRNOG00000008489	10	9	20	108	17	17	13	9	100	114	93	86	62	31	32	35	27	11	42	10	18	28	17	16	19	17	20	20	20	2	8	13	21	13	15	18	10	7	13	14	7	12	13	12	18	41	32	17	13
Cops7b:ENSRNOG00000018723	28	27	148	329.78	53	168	159.82	87.93	217.19	279.93	334.56	239.43	229	82	98	96	83.64	71.8	160.88	75	87.73	95	106.66	94	115.95	75	82	85.92	93.71	46	46	79.57	73	96.95	77.53	83	133.76	69	53	74	75	111	69.49	83.82	172	142	150.59	87	104
Cdc42bpa:ENSRNOG00000002841	296	454	537	1453	725	625	649	543	1176	1104	1179	1108	1258	664	751	802	816	1064	1007	640	747	738	662	580	844	745	805	590	792	628	712	691	734	1015	903	717	520	413	631	607	681	834	712	694	583	637	545	583	573
Pnpla1:ENSRNOG00000028622	1	0	0	0	1	0	0	0	1	0	0	2	0	0	2	0	0	0	0	1	1	0	1	1	1	1	0	1	2	0	0	0	1	0	3	0	0	0	0	2	0	0	0	1	0	2	0	0	0
Polr2h:ENSRNOG00000001748	0	0	0	310.23	38.82	48.44	92.93	75.85	47.92	141.68	191.25	142.73	237.68	47.74	0	49.57	60.75	0	0	0	47.43	0	93.77	81.51	48.65	48.2	0	43.95	62.56	57	53.86	0	0	48.69	0	43	48.51	26	0	0	46.77	0	0	0	98.22	47.45	0	95.75	0
Dapl1:ENSRNOG00000005743	0	2	1	4	3	0	2	0	1	1	2	1	1	1	2	1	0	0	2	1	1	1	4	1	1	0	1	2	0	6	1	0	4	0	0	3	0	0	0	0	0	0	2	0	2	0	0	0	0
Heatr5a:ENSRNOG00000006483	152	137	512	1836	319	634	566	748	1654	2019	1751	1666	1598	765	751	809	627	557	1157	501	563	787	761	570	859	763	653	708	827	334	422	684	718	590	591	549	569	227	348	570	611	711	681	727	581	839	659	469	726
Tlr8:ENSRNOG00000045992	2	9	56	304	4	36	57	27	269	705	596	395	540	34	23	66	32	18	192	26	29	13	25	16	44	15	15	19	20	21	17	21	12	46	19	25	18	3	19	22	16	23	34	14	36	50	45	26	21
Scn8a:ENSRNOG00000005309	5	6	12	14	10	13	6	8	3	15	4	5	5	4	4	3	7	7	2	1	6	3	6	12	6	8	4	12	12	7	7	10	4	3	4	5	6	0	9	4	8	4	6	2	6	4	2	9	6
RGD1564688:ENSRNOG00000038610	0	0	0	0	0	1.33	0	0	0	0	3.93	0	0	0	0	0	0	0	1.79	0	0	0	0	0	0	0	0	1.5	0	0	0	0	0	0	0	0	0	0	0	0	0	0	0	1.16	0	0	1.38	0	0
Polr1a:ENSRNOG00000009545	238	289	445	624	237	434	419	180	433	647	648	507	438	127	147	182	151	149	362	224	180	168	248	151	127	125	126	125	123	308	415	417	194	249	156	171	536	310	446	618	140	184	144	171	510	447	380	349	173
Esd:ENSRNOG00000009512	54	48	178	1014	91	221	192	268	988	1262	1206	1081	1053	331	352	269	310	232	568	255	282	325	407	298	325	331	304	229	335	141	129	200	298	252	284	220	159	21	129	128	246	268	214	268	230	286	293	388	349
Zfp653:ENSRNOG00000014065	13	24	62	91	28	72	46	25	62	79	61	64	48	17	32	14	26	28	41	31	30	29	21	18	39	14	15	22	30	35	32	27	16	28	16	23	36	21	30	34	25	16	16	21	68	67	51	25	22
Srsf4:ENSRNOG00000010007	116	168	338	626	158	418	271	180	400	426	475	468	442	167	192	187	230	298	287	227	220	212	156	125	214	147	147	157	147	166	240	213	177	276	231	234	262	166	241	290	211	197	245	183	369	310	248	205	183
Wdr86:ENSRNOG00000025735	0	0	14	26	1	21	16	5	14	17	17	18	23	6	6	11	12	7	9	2	6	7	8	5	9	4	5	12	4	1	0	0	7	4	7	3	8	0	1	5	6	0	11	6	8	6	5	8	4
Dnajb12:ENSRNOG00000030408	110	170	400	1647	270	732	460	420	1312	1568	1499	1425	1128	247	270	283	342	444	705	374	386	399	480	452	394	282	311	301	299	299	432	583	333	416	320	273	458	123	370	640	317	440	326	339	509	789	650	621	385
ENSRNOG00000030674	0	0	2	2.09	0	1.04	1.06	2.05	7.46	3.2	1.05	1.09	3.07	0	0	3.57	1.09	1.04	1.08	0	0	1.07	1.03	0	1.03	2	0	1	1.11	0	0	1.02	1	0	0	1.11	0	0	1.04	0	3.39	1	0	1.08	1.02	1.03	2.04	0	0
Epb41l4a:ENSRNOG00000026050	18	14	188	307	26	272	195	72	217	258	227	175	172	45	48	69	60	62	122	47	51	78	42	39	65	47	68	56	70	55	41	42	54	61	62	71	102	97	34	60	45	36	44	51	300	236	151	88	54
ENSRNOG00000050230	0	0	0	3	0	0	1.5	1	0.5	0	0.5	0.5	0.5	1	0	0.5	0.5	0	0	1.5	1.5	0	0	0.5	0.5	0	0	0	0.5	0	0.5	0	0.5	0	0	0.5	0	0	1	0	1.5	0	0	0.5	1	0.5	0	1	0
ENSRNOG00000046399	4.02	8	15.03	41.05	10.06	31.05	12.01	19.02	59.1	94.11	69.06	45.05	44.05	26.01	18.03	12.01	13.02	12.02	23.03	16.03	16.02	17.03	32.06	16.18	26.03	26.05	11.01	15.06	14.03	7.01	14.41	30.02	11.01	15.01	16.02	4.01	23.01	2	10.03	22.01	11	17	10.01	12.03	22.04	31.12	26.04	19.04	27.09
RGD1305110:ENSRNOG00000005548	78	116	456	833	137	554	424	303	812	980	887	706	677	264	265	277	228	208	495	213	237	325	353	240	260	295	225	272	304	174	205	283	300	233	209	190	321	305	223	253	272	320	245	235	546	591	577	317	254
FXYD2:ENSRNOG00000016469	4	3	10	58	4	3	10	5	56	108	106	81	126	8	6	11	18	7	47	11	7	7	10	1	20	9	5	7	10	13	4	12	9	17	9	14	6	1	4	8	6	10	14	10	9	12	14	4	6
Cacna1c:ENSRNOG00000007090	143	204	172	101	160	126	172	24	43	65	65	49	36	15	19	35	36	48	31	43	44	16	15	23	37	17	27	26	22	211	190	65	22	35	57	45	54	100	109	186	43	28	48	29	139	59	30	18	19
Haus8:ENSRNOG00000023534	7	9	60	124	16	73	44	23	113	184	119	148	89	47	34	32	29	19	99	20	26	22	45	17	24	40	22	18	20	22	16	24	24	19	23	22	28	7	4	29	13	22	11	21	59	97	77	39	28
Acadl:ENSRNOG00000012966	71	71	334	1800	222	492	353	275	1096	1732	1323	1312	972	108	80	108	119	228	777	220	235	127	291	238	107	72	82	91	65	235	249	345	154	257	175	139	314	55	203	393	123	179	117	131	382	515	495	329	162
Pcdhga8:ENSRNOG00000027277	15	24.34	74.91	107.82	25.47	101.73	48	34.02	50.89	87.24	84.44	64.67	75.12	29	26.46	31.54	30.52	25	50.1	24.46	30.52	30.62	30.83	20	48.97	25.75	22.67	40.84	36	30	26	13	19	21.35	31.42	35	31.53	31	39	31	33.05	31.69	30.94	32.56	105.62	65.25	68.92	33	28.15
Celf5:ENSRNOG00000004695	3	4	7	8	1	5	5	3	4	3	2	1	4	0	0	4	3	2	4	4	5	5	0	3	4	0	2	3	1	4	1	1	1	2	0	1	1	0	1	7	4	1	2	6	3	0	4	0	1
Fbxo24:ENSRNOG00000024922	0	0	1	2	0	0	0	1	0	0	1	0	1	1	2	0	0	1	2	0	1	0	0	1	1	0	0	0	0	0	1	0	0	1	0	0	0	1	0	0	2	1	2	3	0	1	0	0	1
Nek4:ENSRNOG00000017997	10	15	132	256	21	171	114	107	217	258	298	241	220	104	111	133	108	100	164	82	80	138	110	91	134	101	115	91	121	13	27	59	97	101	109	102	85	32	19	36	103	126	119	112	146	144	102	90	109
Snx12:ENSRNOG00000004036	9	23	49	170	23	90	60	15	163	204	176	145	123	23	21	30	18	17	85	20	17	31	20	30	31	24	17	29	25	21	62	58	26	22	20	26	33	11	36	67	25	30	44	26	49	85	59	28	26
Micall1:ENSRNOG00000026212	66	119	187	237	104	364	275	79	134	180	149	134	106	21	37	50	32	48	67	69	42	46	34	62	70	34	49	38	30	147	200	225	22	55	39	42	314	116	179	238	53	34	48	49	315	291	281	114	41
Klhdc7a:ENSRNOG00000018867	16	11	33	122	74.02	60	33	127	101	116	141	91	65	59	81	102	74	42	85	56	64	102	76	84	127	59	63	75	87	77	134.04	135	78	26	64	52	50	9	22	87	82	74	83	83	66	55	44	48	75.04
ENSRNOG00000026251	0	0	0.64	4.97	0	0	0	1	0	0.81	4.41	1	3	0	0.93	4.97	2	1	0	0	0	0	0	0	0	0	0	0	0	2	0	0	0.9	1	0	0	0	0	0.88	1	1	1	0	0	0	0	2	0.94	0
Npsr1:ENSRNOG00000015863	0	0	0	1	0	0	0	0	0	0	0	0	0	0	0	1	0	0	0	0	0	0	1	0	0	0	0	0	0	0	0	1	0	0	0	0	0	0	0	0	0	0	0	0	0	0	0	0	0
Mia3:ENSRNOG00000049414	351	404	1074	3480	1054	1560	1102	1841	3524	3248	3499	4073	3261	1896	1881	1784	1674	1603	1985	1336	1756	2019	1970	1662	2158	1944	1860	1506	1700	1163	1062	1594	1836	1689	1464	1379	1489	390	776	1568	1630	1998	1827	1654	1296	1792	1747	1664	1939
Adarb1:ENSRNOG00000001227	181	290	163	133	228	178	190	59	94	91	102	99	85	45	60	62	103	98	129	74	100	75	35	52	90	63	59	48	53	157	205	102	59	96	115	123	102	211	287	291	74	80	119	87	154	67	47	48	46
Vps53:ENSRNOG00000006895	51	89	359	721	112	408	316	162	522	673	672	629	478	114	120	145	136	141	384	110	135	137	147	148	123	111	118	145	143	122	128	158	103	145	135	124	233	177	177	211	133	162	153	164	443	461	369	194	186
RGD1564379:ENSRNOG00000042501	27	42	121	374	41	155	138	116	347	353	360	277	270	75	99	128	124	99	190	56	88	89	98	112	126	87	81	84	95	65	64	82	95	102	89	97	110	43	63	94	93	109	74	87	155	178	121	104	90
Cacna1h:ENSRNOG00000033893	46	66	42	17	78	28	37	11	10	16	14	11	19	2	9	12	15	19	12	13	22	8	6	8	13	9	9	14	12	79	56	42	9	12	13	21	23	57	79	130	17	12	28	17	44	19	11	7	11
Sf3b6:ENSRNOG00000046172	22	12	51	174	34	56	43	32	149	251	218	167	164	45	59	41	33	47	121	33	45	53	91	36	46	47	34	29	55	28	65	76	49	54	55	45	71	11	48	48	38	63	37	41	67	104	97	56	67
Man2b1:ENSRNOG00000023910	258	189	905	1888	732	1267	997	1556	1586	1868	2045	1870	1645	1437	1535	1530	1443	1392	1550	1134	1320	1568	1319	1214	1582	1388	1335	1178	1471	954	840	1424	1274	1298	1263	1157	1120	263	660	1427	1233	1523	1175	1373	932	1172	1087	1142	1417
Adal:ENSRNOG00000046523	0	3	2	7	0	0	1	1	4	5	3	7	2	3	3	5	0	0	4	0	4	2	1	0	3	2	3	1	1	2	0	0	1	3	1	2	2	0	0	1	0	0	1	0	5	0	3	1	3
Vrk2:ENSRNOG00000007864	11	16	21	83	7	33	17	6	46	76	71	55	55	16	24	14	11	12	49	12	7	13	20	16	18	13	12	8	11	13	17	11	14	10	26	12	21	13	13	27	9	8	14	9	30	34	29	26	14
Akap6:ENSRNOG00000004841	15	42	17	21	37	12	6	9	8	17	13	19	13	9	9	17	12	23	5	18	11	9	7	10	10	6	9	9	8	11	26	12	11	10	23	20	7	19	10	18	11	10	12	11	5	8	3	4	8
Slc22a2:ENSRNOG00000016625	0	0	0	6	0	0	0	1	4	4	5	4	5	0	1	1	0	0	4	1	0	0	2	3	0	0	1	0	0	0	0	0	3	0	0	0	0	0	0	0	0	1	1	1	0	3	0	0	0
Htra3:ENSRNOG00000008182	14	32	35	61	55	78	102	63	46	38	85	48	41	27	33	40	68	47	57	49	44	32	25	37	54	26	24	43	40	24	33	27	30	56	64	91	35	37	27	27	42	34	71	40	38	18	15	22	17
ENSRNOG00000046056	0	1	16	52	2	28	18	12	42	56	55	44	20	10	8	11	10	8	15	16	12	15	10	11	12	16	14	8	13	9	2	6	9	9	12	14	17	10	2	5	14	8	11	13	17	26	7	18	14
B4galt1:ENSRNOG00000007966	165	325	223	294	202	189	240	41	189	315	300	212	217	31	24	47	51	34	162	66	22	32	38	28	37	27	21	24	24	270	238	327	23	65	40	47	200	156	277	589	38	29	39	42	233	167	162	74	36
Ybx3:ENSRNOG00000005480	444	483	1592	2658	1034	2013	1639	963	2025	2473	2122	2210	1806	860	821	867	831	879	1197	718	770	809	838	955	1095	842	793	798	815	1320	1446	2217	710	838	705	717	1713	524	1344	2506	743	785	814	770	1975	2108	2424	1111	799
Vars:ENSRNOG00000000867	260	312	727	2406	548	1020	911	613	1716	2325	1822	1652	1238	332	371	407	393	441	990	441	395	414	442	502	599	430	387	410	386	616	568	886	332	445	327	362	968	343	671	1246	370	399	365	426	913	1018	851	862	393
Parl:ENSRNOG00000023271	41	49	139	439	67	206	144	61	387	536	495	401	359	56	84	69	85	79	190	76	92	97	106	90	109	81	67	74	73	88	105	131	68	87	56	63	118	57	84	109	67	104	35	71	143	244	184	131	79
Dscr3:ENSRNOG00000001681	52	56	237	813	78	318	258	175	690	970	788	629	644	154	138	163	148	100	402	118	121	123	194	128	139	124	147	116	154	123	134	216	147	123	92	116	215	51	164	260	120	130	129	141	297	385	319	275	147
Sdhaf1:ENSRNOG00000047045	48	54	148	526	104	186	178	106	450	590	532	383	328	96	122	127	109	94	271	108	100	112	169	135	129	114	110	124	122	105	82	92	110	94	100	102	149	43	62	104	113	102	148	119	190	210	209	156	137
Arf3:ENSRNOG00000033155	224.38	347.88	548.4	871.57	213.89	450.03	593.3	179.17	814.24	1171.16	885.48	807.66	839.05	187.53	128.04	200.8	128.54	207.65	508.74	111.5	196.68	104.36	218.91	237.36	177.59	135.26	174.35	170.33	147.9	399.17	515.84	478.45	183.87	237.35	215	198.74	466.87	204.92	439.8	499.93	156.42	139.27	155.5	162.02	584.78	494.16	558.97	264.82	235.71
Tmem95:ENSRNOG00000043507	1	0	2	4	2	4	4	0	1	1	2	1	2	0	3	1	0	0	1	0	0	0	1	0	0	0	0	0	1	0	0	0	0	0	1	0	0	0	0	0	0	0	1	0	0	1	1	1	0
RGD1359634:ENSRNOG00000011170	7	3	31	58	7	45	33	17	51	79	68	55	37	19	13	14	23	11	56	12	9	18	16	19	21	7	12	11	12	6	12	16	10	14	14	21	23	5	7	17	14	28	13	18	46	52	39	26	16
Scn7a:ENSRNOG00000029342	74	154	208	182	208	122	103	75	101	99	191	149	136	46	71	138	161	67	97	113	129	88	61	81	118	69	101	71	74	146	216	101	73	85	127	129	63	173	129	114	103	121	141	86	118	61	72	56	81
SERBP1:ENSRNOG00000005890	539	609	1718	5398	1050	2067	1916	991	4279	6482	5719	4775	4237	1093	1222	1033	992	982	2517	1064	974	1062	1750	958	1224	1176	992	831	1203	1315	1522	2300	1187	1181	955	710	2081	476	1509	1981	1025	1109	904	915	2096	2881	2945	2104	1400
Cul9:ENSRNOG00000018372	49	52	358	646	100	386	312	272	453	434	458	487	381	157	131	230	258	232	332	181	187	202	177	209	273	196	209	244	181	100	91	125	154	221	215	240	137	80	54	120	194	162	272	248	385	326	142	177	177
SLC25A51:ENSRNOG00000050061	42.88	62.65	189.2	819.5	81.78	265.86	117.99	154.94	728.14	975.85	820.01	594.14	574.85	259.32	240.05	160.6	187.38	189.86	337.28	217.55	194.91	204.05	254.16	191.61	284.86	244.35	204.85	143.04	320.55	109	184.7	272.48	258.52	187.08	157.62	106.05	201.02	40.99	93.53	228.26	201.99	194.53	161.2	201.03	404.16	420.41	327.94	383.35	167.76
Ttll9:ENSRNOG00000008596	0	0	1	2	1	0	0	1	1	0	1	0	0	1	0	1	0	2	0	1	0	1	2	1	0	0	0	1	0	0	0	1	0	0	1	1	0	0	0	0	0	0	2	1	0	0	0	1	0
Ncor2:ENSRNOG00000001004	419	534	950	1497	684	1041	984	1165	882	667	769	863	891	607	624	783	871	891	754	975	792	744	468	921	929	701	720	780	673	633	734	865	660	949	954	1214	909	732	773	1219	798	759	1016	962	939	762	512	499	686
ENSRNOG00000027864	0	0	0	1	0	0	0	0	0	2.24	1	0	0	0	0	0	0	0	2.01	0	0	1	0	0	0	0	0	0	0	0	0	0	0	1.01	0	1	0	0	0	0	0	0	0	0	0	0	0	0	0
Evc:ENSRNOG00000007564	15	28	42	109	16	49	62	60	75	62	104	93	85	43	28	52	53	50	69	36	45	41	32	33	56	34	34	27	28	1	11	9	26	26	56	73	34	28	5	18	31	49	48	43	36	48	8	29	29
Coro1a:ENSRNOG00000019430	61	125	282	610	48	250	484	32	393	983	754	471	488	28	25	42	27	30	408	17	22	18	38	22	39	30	20	18	15	145	110	84	26	75	15	28	89	25	144	202	20	39	49	21	229	278	228	45	23
2700089E24Rik:ENSRNOG00000047309	79	152	322	1114	207	383	258	420	957	1269	1075	1104	1079	608	652	540	450	414	614	382	403	559	451	364	684	636	529	395	540	246	244	331	447	442	510	351	286	68	187	302	484	452	431	458	374	455	430	390	443
Cyp2c11:ENSRNOG00000012896	0	0	0	0	0	0	0	0	0	1	0	0	0	0	0	0	0	0	0	0	0	0	0	0	0	1	0	0	0	3	1	0	0	0	0	0	0	0	0	0	0	0	0	0	0	0	0	0	0
Tdp1:ENSRNOG00000003831	4	3	24	126	5	32	39	23	104	139	130	144	115	36	31	27	32	23	70	10	20	28	27	9	20	33	24	30	27	7	8	21	16	27	15	18	14	2	9	17	22	22	22	25	39	35	27	12	11
Hist2h4a:ENSRNOG00000048735	5.75	1.41	14.58	45.88	7.69	20.96	12.16	13.79	32.72	57.17	60.27	51.17	40.87	11	13.27	19.28	18.26	16.39	38.6	19.73	12.56	17.47	19.33	15.78	18.34	14.28	15.02	14.69	20.43	8.27	9.3	21.25	15.4	17.2	20.96	15.68	10.39	3.81	9.11	15.45	11.86	19.02	15.69	23.32	10.63	32.99	26.22	31.61	16.68
Pnoc:ENSRNOG00000014231	0	0	0	0	0	0	0	0	1	0	0	0	0	0	0	1	0	0	2	1	0	0	0	0	0	0	0	0	0	0	1	0	0	0	0	0	0	0	0	0	1	0	0	0	0	0	1	0	0
Kcnk5:ENSRNOG00000047005	38	18	54	282	176	96	88	53	203	225	297	194	161	51	39	53	27	31	104	38	39	49	43	30	62	36	38	32	30	148	213	145	32	43	32	27	62	40	79	65	36	42	25	33	98	137	47	65	43
ENSRNOG00000050984	0	0	0	0	1	0	0	0.5	0	0	0	0	0	1	0	0	0	0	0	0	1	0	0	0	0	0	0	1	0	0	0	0	0	0	0	0	0	0	0	0	0	2	0	0	0	0	1	0	1
Fgr:ENSRNOG00000009912	18	65	185	287	13	143	319	19	205	447	285	176	206	13	20	14	21	11	214	13	14	17	9	12	16	11	11	15	7	66	61	44	13	30	13	12	55	27	104	132	6	13	11	12	141	193	128	30	22
Adamts14:ENSRNOG00000000563	7	5	8	29	11	5	24	8	18	25	23	9	11	2	2	3	14	12	10	15	7	3	1	5	11	4	1	6	0	12	6	1	1	11	6	16	5	8	13	4	7	10	12	7	10	6	3	2	6
Syt1:ENSRNOG00000006426	0	2	0	1	4	3	0	1	0	0	3	0	1	0	0	0	0	0	1	5	1	0	0	1	2	0	1	3	0	3	1	1	3	2	3	1	0	0	0	0	3	1	0	0	2	0	0	1	1
Cyp4f18:ENSRNOG00000015751	4	5	5	21	1	2	6	0	7	5	20	6	29	0	0	4	0	0	13	0	0	0	0	0	1	0	1	0	0	8	4	4	1	8	0	0	1	0	3	10	2	0	0	0	8	4	2	0	0
ENSRNOG00000045580	0	0	0	2	0	1	2	1	1	2	0	0	5	0	0	0	0	3	0	0	0	2	3	1	1	0	2	1	0	0	0	2	0	0	1	1	0	4	0	0	0	0	1	0	1	2	0	1	0
Arhgap35:ENSRNOG00000015852	203.74	274.79	767.92	1788.69	352.51	874.87	706.76	466.51	1493.22	1759.6	1664.14	1299.05	1364.12	469.62	504.63	483.47	408.72	463.46	1031.69	408	470.74	438.86	507.13	465.27	666.37	483.58	474.79	496.95	452	417	430.79	736.03	420.6	463.66	429.77	398.64	621.3	181	428.81	713.08	476.81	470	403.56	457	884.31	1043.27	1104.35	726.43	450.53
Ttc12:ENSRNOG00000008595	1	6	24	111	13	48	21	12	77	115	113	104	58	10	15	11	12	9	63	3	15	11	6	11	13	11	10	7	10	10	13	11	15	18	4	8	25	20	4	31	11	9	6	9	32	44	28	9	11
Dusp1:ENSRNOG00000003977	603	749	255	491	1377	402	458	66	290	475	364	391	311	90	85	94	137	96	182	71	71	44	25	43	56	77	75	81	46	2430	2230	1112	63	88	107	192	319	181	1208	893	59	57	79	47	315	476	536	58	40
Abca2:ENSRNOG00000014268	90	110	329	897	198	324	380	505	617	733	734	767	672	249	270	423	456	421	516	342	361	402	265	401	527	324	308	380	403	233	189	261	224	340	388	437	189	113	130	226	300	356	405	403	334	301	149	281	328
Snx33:ENSRNOG00000017382	91	74	998	1508	321	1281	992	816	1091	1326	1490	1464	1195	568	562	716	670	779	789	603	715	630	602	619	791	639	640	771	594	278	350	629	593	602	706	708	609	217	239	511	640	677	734	688	1250	1532	1285	536	651
Itgb3bp:ENSRNOG00000009116	2	10	17	92	9	14	30	7	56	72	78	88	67	11	14	11	16	13	32	12	12	13	8	4	22	18	8	17	13	19	11	17	27	7	16	14	10	14	9	7	10	10	8	9	20	29	23	8	14
Vps11:ENSRNOG00000010733	78	72	320	1350	140	393	292	339	1094	1260	1322	1258	1047	281	292	315	290	243	454	223	243	283	373	270	326	293	284	223	291	170	177	260	289	251	262	188	240	122	144	216	235	311	258	260	395	492	403	340	291
Tmod1:ENSRNOG00000009761	16	9	16	48	30	18	13	5	42	44	44	16	24	5	11	16	17	12	20	12	12	12	6	10	14	8	12	4	6	24	22	13	8	5	12	12	10	10	16	23	11	10	13	12	13	18	7	5	7
Arhgdib:ENSRNOG00000005809	40	60	135	389	59	106	213	33	327	715	560	371	396	43	41	71	41	57	281	54	47	43	44	15	65	38	31	30	39	47	92	56	37	75	43	45	69	34	82	87	28	54	59	38	128	203	126	52	36
ENSRNOG00000021395	44.63	20.79	124.93	389.73	66.1	165.46	103.47	119.89	407.36	492.36	469.87	336.18	363.95	150.18	176.15	140.99	115.72	130.06	209.14	87.51	126.95	172.09	160.42	122.94	190.72	156.25	123.87	80.59	141.57	121.01	117.57	148.06	157.8	115.49	99.59	106.8	153.23	18.51	81.02	153.32	115.06	148.67	104.42	130	188.14	274.59	227.94	203.72	163.7
RGD1564053:ENSRNOG00000005375	0	0	2	0	0	1	1	0	0	1	0	1	0	0	1	0	1	1	0	0	0	0	0	0	1	0	0	0	0	0	0	0	2	0	0	0	0	0	1	0	0	0	0	0	0	1	0	0	0
Rab5b:ENSRNOG00000006130	119	226	1049	2110	287	1347	907	646	1945	2485	1989	1903	1702	663	703	690	696	619	1118	566	701	769	794	797	822	673	594	599	662	292	345	454	655	637	669	597	552	212	343	477	618	707	691	626	1072	1628	1206	771	734
Ccl12:ENSRNOG00000029768	0	0	18	161	0	33	70	2	72	112	33	31	5	2	0	2	0	0	83	2	0	3	2	0	1	0	0	2	0	1	0	2	0	2	0	0	4	0	0	0	4	0	1	0	23	28	18	9	6
Kcnb1:ENSRNOG00000046949	10	18	17	13	25	15	11	27	11	9	24	11	7	3	15	18	20	13	15	12	19	5	7	8	34	7	27	11	15	44	25	17	5	15	27	18	9	4	14	32	4	12	15	18	8	4	4	18	12
Stmn1:ENSRNOG00000016810	36	35	292.98	1001	60	378	199	32	823	1427	1024	624	565	53	67	63	62	71	569	29	43	44	49	38	89	40	60	49	55	50	41	56	52	75	45	43	88	43.02	56	139	31	45	59	62	266	668	460	42	43
RGD1562161:ENSRNOG00000005135	42	44	154	306	77	207	141	62	230.85	307.68	307.55	219	194.64	73	75	86	79.93	69	159.55	53	82	76	70	62	102.9	77	101	81	90	62	89	138	73	81	96	76	114	38	84	72	57	87	86	87	165	220	138	77	90
Hr:ENSRNOG00000011427	2	21	17	31	16	21	25	19	20	23	15	27	26	6	11	17	27	15	40	22	18	25	6	19	28	19	8	11	15	16	22	9	15	34	13	32	7	17	10	21	12	16	15	18	22	22	10	4	14
Nle1:ENSRNOG00000008287	64	87	148	331	157	212	130	111	284	323	317	348	227	80	66	77	100	110	189	122	90	123	102	136	105	92	63	73	74	214	241	342	90	110	66	85	305	105	203	426	98	101	84	112	172	223	189	321	112
Hmgxb4:ENSRNOG00000013878	19	21	96	195	24	101	79	50	158	227	194	189	158	53	54	66	39	54	107	56	28	48	53	45	71	56	36	52	49	25	36	39	45	50	49	52	60	28	43	34	43	41	70	38	111	109	92	92	47
ENSRNOG00000047021	4	3	7	7	9	11	11	6	5	3	4	6	2	1	2	1	7	1	0	3	8	5	1	6	5	3	1	7	1	20	6	6	1	2	6	7	1	4	1	5	5	3	7	4	3	3	3	4	0
Pdpk1:ENSRNOG00000006136	67	66	191	620	152	260	192	232	520	619	577	562	518	257	242	261	236	195	340	180	227	273	255	252	235	211	183	198	235	182	205	308	241	210	203	180	225	71	190	285	191	261	204	228	261	359	297	227	253
Abhd17b:ENSRNOG00000012514	62	96	125	315	127	164	134	104	244	338	313	234	196	102	111	98	93	90	122	95	90	106	116	113	133	103	95	81	83	181	180	313	112	97	98	71	157	48	156	242	90	109	85	109	144	157	135	135	107
Chd1:ENSRNOG00000014434	400	529	783	1481	632	942	706	358	1089	1361	1182	977	1130	372	372	410	374	417	769	394	368	442	471	326	386	321	300	262	363	985	906	1228	360	458	338	301	851	461	780	1053	349	473	364	373	847	903	998	512	505
Klk1b3:ENSRNOG00000029221	4337	1532	14934	23463	13578	22749	14556	36546	33155	19177	24450	36028	32205	41360	34518	33196	32587	32957	34884	27479	33072	40381	43436	29724	36782	38859	32254	30879	37463	19681	22028	37937	39788	31436	30808	29273	31135	3078	15445	31047	31832	34288	31768	31266	20817	36463	38651	36284	39148
Shprh:ENSRNOG00000014450	199	217	532	911	281	478	382	316	753	817	928	738	723	365	381	409	371	289	490	284	362	399	405	315	372	335	345	322	340	312	390	538	379	391	372	349	496	336	329	486	346	351	365	336	557	530	508	448	379
Xcl1:ENSRNOG00000002964	0	0	0	2	0	1	0	0	2	2	5	2	3	2	2	1	1	0	2	0	0	0	0	1	1	1	0	0	0	2	0	1	0	0	1	1	1	0	1	0	0	2	0	0	8	3	3	1	2
U2af2:ENSRNOG00000015914	167	232	534	1065	280	662	598	351	751	1107	1000	890	636	274	270	306	384	299	667	336	292	338	386	290	394	318	273	274	278	344	394	483	314	329	301	307	511	292	411	542	311	329	293	298	609	643	553	472	319
Ttr:ENSRNOG00000016275	0	0	4	9	1	9	4	0	15	7	10	9	2	10	5	9	8	4	6	5	5	12	4	2	4	5	8	4	0	15	17	5	4	3	6	3	10	0	2	14	4	0	17	7	3	3	14	8	5
Ppp2cb:ENSRNOG00000015182	160	171	503	1746	296	751	597	245	1407	2326	1770	1441	1248	344	290	347	264	239	684	195	196	273	380	206	349	277	253	231	321	396	449	744	233	229	232	183	512	124	416	626	244	268	237	222	702	1139	1001	477	263
Gdpd2:ENSRNOG00000002800	0	0	0	1	2	0	0	0	3	2	0	0	2	0	0	0	0	0	0	0	0	0	0	0	0	1	0	1	0	0	0	2	0	0	0	0	0	0	0	0	0	1	0	0	0	0	0	0	0
Zfp384:ENSRNOG00000017066	88	134	393	640	125	379	355	205	467	603	551	493	433	141	193	230	200	194	308	161	150	198	174	167	232	159	182	159	157	193	158	221	168	207	179	195	271	118	200	220	163	154	188	186	490	395	339	196	170
Trim68:ENSRNOG00000047229	10	8	17	62	16	37	18	12	49	75	58	38	60	13	16	12	25	15	25	6	7	11	12	12	15	10	18	15	13	22	41	19	13	10	14	17	12	0	4	14	5	19	14	12	25	42	12	9	20
Naa10:ENSRNOG00000029373	21	24	81	224	56	137	92	83	187	218	261	203	192	79	75	63	59	80	97	63	56	63	98	64	78	64	76	52	72	57	82	105	66	63	58	42	104	31	82	71	94	87	40	85	108	144	130	116	81
Syne4:ENSRNOG00000020830	44	12	121	692	94	229	126	260	720	654	743	747	582	200	194	234	215	193	440	190	164	219	328	218	289	241	166	200	240	135	130	171	144	202	148	167	215	36	96	199	163	227	185	184	213	314	322	329	221
Pmpca:ENSRNOG00000026775	93	83	320	760	178	381	317	210	620	826	752	726	627	270	241	271	240	242	403	208	200	259	257	218	258	282	241	186	235	194	233	377	221	216	171	184	327	102	207	334	230	266	215	222	389	511	490	304	207
Gamt:ENSRNOG00000024577	83	24	126	568	319	292	158	752	817	477	792	1086	1032	909	1087	977	907	740	653	620	831	977	918	741	1004	1142	835	727	1123	385	374	735	1069	708	781	626	507	59	286	487	944	930	801	727	231	339	396	646	1296
Ssmem1:ENSRNOG00000010345	0	0	2	1	0	0	4	1	0	4	6	5	4	0	4	0	1	1	5	0	0	0	2	0	1	0	1	1	0	0	0	1	1	1	0	1	3	0	7	0	2	1	3	3	2	4	0	3	4
Thra:ENSRNOG00000009066	41	50	49	384	96	111	94	366	352	293	423	471	361	285	417	428	395	382	334	290	343	330	276	274	379	343	381	326	374	117	127	130	330	329	363	360	94	49	84	81	329	359	350	366	80	105	43	206	294
Cdca5:ENSRNOG00000046635	0	0	2	29	0	0	4	1	8.19	34.57	13.09	16	20.6	0	3	3	1.17	4	14	0	1	1	1	0	1	0	3	2	1	0	0	4	2	4	1	2	1	0	0	0	0	5	4	1	2	4.93	1	0	5
Fancg:ENSRNOG00000010424	0	0	46	34	10	48	29	10	29	25	35	31	31	9	12	10	15	16	17	4	9	13	10	14	13	8	11	7	9	2	4	5	6	14	6	15	17	12	5	9	15	11	10	11	47	37	42	4	9
Aptx:ENSRNOG00000006582	14	16	60	122	20	88	57	27	95	175	135	111	93	28	38	30	50	36	76	27	25	34	38	35	32	28	15	19	46	33	40	47	31	41	23	30	47	32	30	40	31	26	35	28	70	96	90	54	43
Adtrp:ENSRNOG00000014481	3	0	32	260	5	40	35	32	152	239	182	229	222	11	8	9	14	9	49	13	28	12	73	14	12	6	6	6	1	3	9	3	21	8	10	15	13	1	9	1	13	34	7	12	32	67	34	39	12
Kbtbd3:ENSRNOG00000022252	7	7	86	214	17	89	57	91	188	213	195	215	196	86	119	135	84	64	139	59	107	132	93	86	136	114	107	81	114	13	20	39	122	78	96	82	54	19	20	15	99	112	97	114	84	92	71	51	126
Ticrr:ENSRNOG00000015520	3	2	8	58	0	5	6	2	29	47	37	32	45	7	15	6	6	6	47	3	2	6	3	6	8	10	12	2	13	3	0	4	2	6	1	6	6	0	4	2	2	7	3	3	3	10	10	12	5
Ninl:ENSRNOG00000027747	10	18	59	102	9	51	51	17	41	55	66	71	62	15	22	18	36	16	58	18	27	20	10	16	29	5	20	18	22	12	17	18	21	22	19	22	12	11	16	29	10	26	28	12	52	57	22	17	16
Atp6v0d2:ENSRNOG00000006926	1	0	0	1	1	3	0	0	3	0	0	1	1	0	0	0	0	0	0	0	0	0	0	0	0	0	0	0	0	3	2	4	0	0	0	0	2	0	0	0	0	0	0	0	2	0	0	0	0
Dpp4:ENSRNOG00000030763	16	35	50	186	36	84	80	72	208	226	225	204	189	67	75	105	63	59	252	62	78	74	74	50	104	63	62	58	82	37	28	56	68	68	53	58	48	4	70	44	52	60	74	51	65	96	41	53	60
Xrcc6bp1:ENSRNOG00000045629	2	6	25	147	6	42	38	18	98	183	140	122	116	25	24	15	17	25	68	12	14	28	33	23	43	25	26	13	29	9	5	17	20	24	23	16	12	3	7	3	23	19	18	22	37	30	15	14	21
Usp36:ENSRNOG00000028255	257	402	289	482	545	318	271	334	332	330	345	409	336	194	326	368	355	373	344	388	365	403	267	252	371	334	271	266	285	694	632	672	270	417	330	398	425	240	392	533	332	343	351	347	307	282	199	530	378
Lrrc43:ENSRNOG00000008470	0	0	0	0	2	0	1	0	0	3	0	0	0	0	0	0	0	0	0	0	1	0	1	0	0	0	0	0	0	0	0	0	1	0	0	1	1	0	0	0	0	0	0	0	0	0	0	0	0
Snapc5:ENSRNOG00000010156	16	32	81	307	39	116	85	69	290	386	379	287	272	61	78	73	60	63	147	60	88	73	109	46	54	74	68	43	67	14	39	49	67	82	62	38	71	23	50	45	80	83	75	77	119	154	152	114	82
Ociad1:ENSRNOG00000002205	137	105	426	1749	294	540	424	535	1415	1903	1611	1601	1430	435	428	414	498	537	800	446	498	527	605	639	522	426	472	479	462	380	408	598	430	563	455	470	505	117	378	486	432	515	426	473	479	729	595	698	561
Pak1ip1:ENSRNOG00000023799	122	197	175	283	198	171	213	46	182	356	308	230	186	35	38	37	52	46	147	71	46	57	63	42	56	48	33	38	44	204	292	323	49	78	31	33	243	148	330	366	38	45	44	35	208	186	160	104	57
Prph:ENSRNOG00000015643	2	7	22	14	12	7	7	1	9	9	16	10	11	5	5	11	2	3	7	6	2	5	5	1	5	6	2	8	5	4	8	8	4	6	13	7	2	4	16	4	5	9	13	2	0	10	4	1	5
Epm2aip1:ENSRNOG00000043006	32	74	211	409	86	157	131	297	395	363	368	406	401	198	258	247	292	246	261	215	247	286	261	257	305	286	243	220	263	73	71	135	255	230	257	209	199	42	77	117	245	261	247	256	199	244	195	174	305
Rpl35a:ENSRNOG00000031641	128.46	90.28	458.67	1162.91	319.68	364.25	494.9	281.32	1125.93	1395.06	1377.51	1069.32	1143.31	455.69	550.5	466.97	314.65	357.34	674.94	307.26	570.31	421.23	611.54	861.6	547.48	398.51	450.8	621.07	424.09	491.18	484.35	462.12	423.19	390.03	545.26	396.57	434.56	68.74	413.63	389.39	384.09	448.92	358.32	516.94	382.61	743.82	678.1	661.17	439.89
Casc3:ENSRNOG00000009716	85	110	288	439	201	437	252	134	356	439	384	362	332	106	108	133	145	166	229	163	166	129	153	119	149	130	135	108	113	225	273	406	114	135	133	131	303	139	272	336	114	165	144	132	303	371	350	379	151
Lsm1:ENSRNOG00000015375	7	18	65	203	45	97	101	51	158	261	204	142	147	52	57	68	51	29	118	26	37	65	89	44	51	56	52	37	66	29	41	40	50	46	44	61	55	11	32	51	50	54	46	44	90	143	89	52	47
Tox2:ENSRNOG00000008146	3	4	2	0	3	0	1	1	0	0	0	1	0	0	1	0	1	0	0	0	1	0	0	1	0	0	0	0	1	3	11	5	0	0	1	0	7	3	6	14	2	0	0	0	0	0	0	0	1
Fam160a2:ENSRNOG00000017408	87	72	245	558	184	352	291	201	372	575	401	459	341	167	153	195	180	178	274	166	187	188	175	200	216	143	151	171	150	174	250	407	181	142	143	161	302	107	202	338	149	173	158	174	323	410	306	297	147
Zmpste24:ENSRNOG00000012054	64	67	300	1291	192	420	345	325	1128	1390	1308	1043	1103	439	506	394	375	296	626	227	331	522	336	327	508	420	436	429	497	237	231	354	408	335	389	285	282	84	217	279	366	438	391	343	343	511	434	249	406
RPL39:ENSRNOG00000034237	0	0	0	1.73	0	0.35	0.17	0.9	1.24	2.98	2.97	1.42	2.07	0.17	0.71	0.34	1.23	0.52	1.04	0.68	0.52	1.03	1.22	0.52	0.69	0.88	1.04	0.17	0.52	0.17	0.52	0.34	1.63	0.89	0	0.34	0.86	0	0.34	0.18	0.18	0.7	0.52	1.05	1.07	0.51	1.06	1.4	0.72
Lysmd1:ENSRNOG00000021099	3	0	45	105	5	77	40	43	122	123	97	109	103	45	44	54	56	31	68	33	35	56	36	43	43	34	46	41	43	3	7	17	49	33	40	29	26	19	14	17	27	42	40	46	70	88	63	36	31
Hsp90b1:ENSRNOG00000026963	1030	837.92	3415	11697	4449	4252	3637	3908	11663	11965	12331	12618	12142	8364	7334	6770	5061	5085	7381	3842	5173	5844	5003	4511	7637	5459	5836	6164	5400	3269	4065	4544	5399	6229	5611	3899	4803	623	2331	4280	5100	5195	5023	3964	3115	4062	5936	6945	5437
Frmpd4:ENSRNOG00000004118	5	0	1	5	1	0	2	4	8	5	5	7	1	2	5	9	0	7	7	1	8	5	4	8	7	1	3	5	3	2	1	3	3	6	6	3	3	0	3	3	5	0	2	1	2	0	0	2	4
Notch1:ENSRNOG00000019322	448	776	545	953	621	484	642	145	465	764	559	432	393	81	72	119	199	155	482	156	146	134	64	102	124	73	61	157	86	588	537	352	67	170	162	238	269	433	667	759	117	105	191	150	478	548	244	117	86
Lppr5:ENSRNOG00000016878	0	1	6	3	2	0	0	2	8	1	1	4	2	1	3	1	5	1	2	1	2	3	1	2	1	1	1	2	1	5	0	1	2	1	2	5	1	0	0	0	2	0	1	2	2	4	0	0	1
Polk:ENSRNOG00000025373	13	23	83	234	42	76	87	56	207	307	286	188	172	72	64	60	48	44	143	48	50	48	65	38	61	53	53	47	51	39	38	34	65	68	60	48	46	23	31	72	61	63	53	49	83	118	96	52	67
Oit3:ENSRNOG00000046365	0	0	0	1	3	0	1	0	0	0	0	0	0	0	0	0	1	0	1	0	0	2	0	2	0	0	0	0	0	1	0	1	0	1	2	1	0	0	0	5	0	1	0	1	1	0	0	1	0
Elmo1:ENSRNOG00000018726	94	79	160	299	186	213	216	31	239	308	283	208	198	38	43	74	61	190	306	66	91	81	41	30	38	43	46	43	54	202	296	313	94	91	85	64	282	276	162	191	81	85	51	51	158	209	157	49	59
Pi4k2b:ENSRNOG00000003924	87	55	238	841	287	324	223	471	892	995	824	870	808	566	480	424	349	311	489	303	307	399	499	356	472	507	482	369	527	282	372	547	448	399	352	245	283	103	242	373	427	436	335	363	278	509	497	305	436
Dbil5:ENSRNOG00000007771	0	0	1	8	3	1	0	1	13	10	9	3	4	1	2	1	3	0	9	0	0	1	0	3	1	0	1	2	2	0	2	0	2	4	2	1	1	0	0	0	3	0	1	1	3	2	1	1	1
Paf1:ENSRNOG00000019746	68	68	270	432	89	259	248	153	370	487	397	412	331	147	150	151	184	134	249	128	150	173	193	152	181	153	171	149	115	109	149	165	140	147	156	165	171	98	140	177	131	167	167	139	275	313	262	165	150
Fam101b:ENSRNOG00000006674	53	53	299	311	99	352	246	68	242	378	263	225	236	88	98	128	87	77	220	56	72	73	103	56	125	61	95	85	84	67	89	164	60	72	78	86	258	41	98	167	53	56	86	37	427	370	347	102	79
Caprin1:ENSRNOG00000009152	502	595	1895	8297	837	2495	1923	1406	6971	10042	8752	7121	6411	1424	1508	1404	1398	1411	3830	1287	1279	1523	1842	1355	1630	1318	1285	1058	1430	1035	1132	1645	1487	1632	1293	1030	1767	525	1211	1684	1238	1586	1265	1399	2314	3438	3363	2153	1622
Sftpd:ENSRNOG00000048797	4	8	40	205	62	53	46	21	148	213	210	158	193	30	16	28	19	19	28	20	15	35	29	24	26	23	25	14	24	46	89	124	17	15	23	15	70	8	32	95	13	15	22	8	72	123	44	31	21
Dnal1:ENSRNOG00000042333	18	26	68	150	32	89	67	38	100	118	162	104	99	47	37	57	61	58	108	38	53	76	73	41	54	35	45	39	76	29	29	51	49	64	62	50	59	29	35	49	51	78	67	65	100	130	93	85	52
CBY1:ENSRNOG00000013892	10	15	41	160	12	69	47	52	158	196	177	180	150	56	37	34	37	47	80	33	41	59	69	35	41	48	44	38	67	16	23	25	36	32	34	46	27	7	17	13	39	52	44	32	70	108	85	36	61
Macrod2:ENSRNOG00000049149	0	0	0	0	1	0	0	0	0	0	0	0	0	0	1	0	1	0	0	0	0	1	0	0	0	0	0	0	1	0	0	0	0	0	0	0	0	0	0	0	0	0	0	0	0	0	0	0	1
CBR1:ENSRNOG00000047848	5.54	24.42	103.89	162.11	17.21	94.44	89.97	22.61	94.81	268.6	235.71	215.15	160.03	14.04	22.9	17.13	24.96	12.72	71.23	4.39	11.57	12.51	38.67	18.14	18.98	17.46	7.8	15.08	21.21	24.36	20.56	57.22	19.01	18.92	18.56	21.56	20.21	8.51	25.04	55.94	10.01	13.18	14.05	14.21	110.12	125.98	170.31	17.05	20.8
Med25:ENSRNOG00000020363	56	67	336	508	93	380	229	246	354	407	345	403.22	295	98	115	137	188	196	230	192	173	179	139	232	170	134	122	141	113	102	96	134	122	190	142	253	247	116	113	246	203	157	180	213	335	363	246	233	158
Kit:ENSRNOG00000002227	27	47	60	72	45	57	34	86	105	56	65	131	99	219	207	226	184	173	140	62	137	76	72	64	211	158	173	153	176	82	74	46	133	73	197	147	30	40	58	73	77	95	111	112	56	48	23	53	86
Clstn2:ENSRNOG00000043085	1	1	5	1	3	5	1	2	0	0	2	1	0	2	2	1	0	0	2	0	2	3	2	0	2	0	0	2	1	2	0	1	3	1	5	0	0	4	0	1	1	0	0	1	2	0	1	1	1
Tmub2:ENSRNOG00000020916	41	56	284	823	72	383	304	189	647	857	792	794	605	186	181	190	199	168	371	131	174	204	235	190	185	176	193	168	187	93	109	193	150	177	147	150	193	70	106	179	159	186	177	162	386	546	457	248	161
Bcl2l10:ENSRNOG00000009308	0	0	0	0	0	0	1	0	0	0	0	0	0	0	0	0	0	0	0	1	0	0	0	0	0	0	0	1	0	0	0	0	0	0	0	0	1	0	0	0	0	0	0	0	0	0	0	0	0
Zfp282:ENSRNOG00000026981	78	107	274	513	129	403	224	262	467	531	575	450	426	173	199	210	252	266	309	250	185	267	206	185	243	246	218	188	178	169	227	357	207	260	190	191	347	151	191	354	180	222	214	215	349	530	337	429	232
Wdr3:ENSRNOG00000019670	184	232	306	768	239	336	382	179	668	966	817	707	581	166	193	168	194	203	511	281	203	223	332	228	175	213	164	137	188	331	465	393	214	243	176	164	392	223	322	461	181	243	209	218	333	421	357	482	230
Rnf121:ENSRNOG00000020175	16	27	67	227	20	92	70	44	171	237	181	147	141	64	44	56	68	32	62	15	27	60	37	34	53	40	47	42	51	47	43	43	49	53	48	38	53	25	44	52	36	38	37	39	79	86	70	38	59
Tp53rk:ENSRNOG00000007285	12.84	28.49	36.97	46.12	23.47	50.39	30.99	17.93	49.03	47.19	48.79	43.29	45.45	12.6	8.84	9.58	24.16	16.1	32.83	16.26	7.32	17.46	20.81	10.55	17.93	8.97	9.88	19.4	14.92	48.27	34.62	34.17	22.09	16.86	20.04	20.2	31.61	27.72	33.78	64.33	11.62	11.11	22.79	16.77	37.64	33.22	52.31	28.78	19.66
Sema6a:ENSRNOG00000004033	88	126	120	149	114	162	211	47	91	92	83	120	88	27	38	62	41	43	85	55	42	42	28	36	44	45	45	63	36	92	124	94	27	35	52	63	105	166	176	156	33	31	49	40	182	63	40	36	38
MGC108823:ENSRNOG00000019542	55.99	210.26	58.75	274.7	31	30	98.27	60.55	172.95	424.37	269.67	195.72	444.35	22.29	63.34	66.7	40.51	41.5	100.19	51.23	36.25	15.03	120.54	18.71	44.27	26.64	33.53	22.56	23.55	112.25	111.28	75.57	29.86	42.47	31.75	54.85	45.98	74.32	56.48	74.34	37.74	54.17	25.97	28.35	44.75	50.25	13.76	122.67	80.65
RGD1561481:ENSRNOG00000029046	1.48	0.71	4.28	22.09	3.61	14.52	6.65	8.39	11.64	13.03	18.88	15.32	11.31	8.67	6.68	2.81	8.26	2.51	3.73	4.85	0	3.43	6.33	5.97	6.63	5.13	4.39	5.87	2.95	5.26	4.42	6.65	9.6	6.99	3.56	1.46	6.92	4.19	2.75	5.93	4.97	4.24	0	4.49	8.41	11.92	7.97	9.79	1.6
B3glct:ENSRNOG00000000899	8	20	19	86	18	38	21	24	94	83	105	58	69	9	18	21	16	9	36	11	16	17	19	16	22	16	14	12	21	8	15	8	10	15	15	15	12	11	19	13	20	22	15	15	33	41	20	13	9
Nup210:ENSRNOG00000005390	170	211	432	792	488	788	397	411	694	694	652	633	640	498	713	591	579	444	732	331	387	488	405	328	666	488	588	620	581	413	383	999	476	361	529	421	606	557	567	1246	393	439	442	476	425	627	273	549	346
Car9:ENSRNOG00000017073	0	2	1	7	1	0	0	0	0	1	6	3	1	0	1	0	0	0	0	0	0	0	0	0	0	0	0	0	0	1	0	0	0	2	0	1	0	0	0	0	0	0	0	0	0	0	0	0	0
Mmp28:ENSRNOG00000048414	0.5	0	0	1.5	1	0.5	0	0.5	1.5	3	4	1.5	2	0.5	0.5	2.5	1.5	0.5	1	1	0.5	2	1	0.5	1.5	0	0	0	0.5	0	1	0.5	1	2.5	0.5	0.5	0.5	0.5	0	0	0.5	1.5	1.5	1.5	1	0.5	0.5	0.5	0
Lims1:ENSRNOG00000037765	221	352	694	1576	313	649	755	217	1171	1877	1574	1150	1141	350	363	339	304	233	905	274	221	300	448	235	382	299	333	241	350	428	533	703	267	268	287	273	470	304	678	822	222	339	298	248	602	732	674	475	291
Cox7b:ENSRNOG00000028451	119	127	369	1294	423	482	394	569	1437	1444	1601	1462	1475	1018	963	789	654	645	902	593	713	806	1035	842	855	868	961	801	976	604	580	799	1018	613	717	567	528	79	392	454	724	823	679	691	395	574	692	648	745
Tmem30a:ENSRNOG00000010895	117	201	426	1553	291	500	453	551	1404	1587	1410	1485	1433	664	812	695	632	610	785	418	635	717	623	511	757	578	655	569	780	396	353	461	648	527	639	485	358	87	291	385	587	704	682	533	476	662	575	347	596
Atp5a1:ENSRNOG00000017032	440	437	1372	6667	1229	2097	1667	2834	5948	6814	7155	6524	6411	3161	3441	2808	2527	2089	3576	2041	2276	2626	2975	2276	3413	3087	2630	2396	3069	1541	1605	2741	2717	2289	2274	1770	2293	451	1247	2309	2175	2934	2166	2326	1847	2953	2734	2569	2687
Triqk:ENSRNOG00000039924	6	8	8	22	6	14	8	9	19	48	50	38	38	3	6	8	15	8	29	11	6	5	10	0	10	2	8	9	10	5	4	10	10	5	9	4	6	0	1	8	8	11	4	2	4	11	7	12	10
Gm572:ENSRNOG00000023452	0	5	4	0	3	2	1	0	0	1	1	2	0	1	0	1	4	1	2	1	2	1	1	1	0	0	0	0	0	2	4	0	0	0	0	2	0	3	0	0	1	0	2	0	0	0	0	0	0
Pim2:ENSRNOG00000008177	6	9	23	79	22	26	17	26	27	40	54	46	36	20	18	17	25	17	17	17	26	13	25	26	22	20	21	20	11	15	12	12	25	17	26	29	19	2	13	12	27	23	35	18	28	10	15	19	21
Ybx1:ENSRNOG00000032902	207.83	327.78	694.1	2616.57	403.83	787.78	748.07	380.23	2019.53	3218.17	2735.84	2145.93	2124.2	515.61	609.22	561.09	401.45	407.32	945.86	346.83	352.96	446.53	393.12	346.75	666.25	511.54	559.35	422.62	517.75	550.88	574.86	869.7	422.34	449.42	393.77	328.88	671.21	209.66	629.39	819.93	435.82	478.38	459.92	358.82	789.6	1088.33	1017.46	524.77	381.33
PSMB6:ENSRNOG00000011827	0	5.2	7.51	25.71	3.88	10.16	9.96	6.38	26.53	44.84	45.59	36.17	27.47	5.42	13.35	5.41	3.96	4.61	0	4.91	2.48	3.8	5.34	7.97	2.58	6.48	6.7	4.99	5.13	1.35	0	13.57	6.45	3.92	1.38	5	5.32	0	1.42	2.7	6.78	10.73	11.86	5.72	11.56	12.11	13.56	5.49	3.91
Ube2c:ENSRNOG00000015131	9	4	12	95	8	12	10	7	37	93.96	55	41	54	4	6	8	5	14	82	5	3	6	8	8	7	5	5	3	13	5	13	11	11	9	9	5	17	1	8	1	1	8	6	5	19	4	10	4	6
Snrnp70:ENSRNOG00000020763	514	549	2132	2041	1115	1915	1989	808	1293	1583	1773	1462	1448	731	663	863	1133	1071	1210	1021	1004	938	698	723	991	759	804	845	710	893	814	1215	794	1059	1087	1142	1566	1595	944	954	903	942	1104	940	2108	1708	1322	821	587
Dnajb9:ENSRNOG00000004006	248	166	740	1642	956	810	494	472	1760	1873	1328	1752	1359	479	489	609	658	665	730	576	779	838	988	673	473	484	362	340	504	1361	1218	1337	744	578	652	525	1259	117	519	850	652	737	614	701	680	862	1269	836	899
Ago2:ENSRNOG00000008533	558	576	691	713	1059	804	669	279	616	633	664	496	527	212	230	254	255	257	397	318	282	250	223	176	297	196	200	187	215	1025	1312	1992	262	315	265	248	1653	659	1015	1684	260	290	262	237	854	804	1075	447	231
ENSRNOG00000030487	1	3	1	1	2	1	3	0	1	1	5	2	1	1	0	2	0	1	2	0	0	1	0	0	0	0	1	4	0	0	1	0	0	2	2	0	0	0	1	0	1	1	0	2	0	1	1	1	1
ENSRNOG00000025891	5.1	5.35	34.09	60.43	20.15	27.6	25.4	5.11	46.97	68.85	95.55	58	59.28	11.43	7.58	21.5	30.94	15.16	41.88	9.53	14.13	15.47	12.34	17.03	21.52	10.66	11.34	6.27	9.15	25.65	18.27	14.72	16.62	14.23	12.74	11.32	20.84	12.88	33.96	6.87	14.52	20.62	9.17	7.04	35.24	32.7	43.76	27.97	11.25
ENSRNOG00000048825	0	0	2.5	0	3	1.5	0.5	0.5	1	1	1	1	0	1	0	0	1	0.5	0.5	0	0	0	0.5	0	1	0	0	0	0	0	0	0.5	0.5	0	1	0.5	0	1.5	2	0.5	0	0.5	0.5	0	4.5	1.5	1	1	0.5
Ahnak2:ENSRNOG00000037559	4	6	5	18	7	10	7	2	9	25	16	9	21	3	0	8	9	4	6	8	5	9	2	3	9	3	5	2	3	1	1	7	1	4	7	20	2	3	5	6	0	10	7	8	3	4	4	2	4
Arl2bp:ENSRNOG00000016991	77	141	245	774	184	262	266	223	632	763	609	547	532	291	354	334	260	206	384	186	224	281	298	191	386	275	324	293	305	166	208	229	251	215	278	257	194	95	201	263	238	296	268	229	213	329	249	243	235
Zfp655:ENSRNOG00000043178	341.46	488	922.13	1462.22	1293.06	1219.88	877.97	399.84	1299.63	1547.25	1586.87	1225.64	1219.11	468.43	545.54	482.33	478.31	508.79	767.2	439.02	546.12	552.78	561.65	383.87	461.33	498.12	516.68	324.93	481.99	1342.67	1630.8	2702.79	491.42	553.5	426.22	337.14	1287.31	476	1010.73	1324.84	544.21	511.82	418.53	421.08	1339.45	1508.96	1205.11	888.5	454.09
Galnt13:ENSRNOG00000005335	1	4	2	3	5	3	3	2	2	4	2	1	3	3	2	3	0	5	3	2	4	0	0	2	1	1	2	1	1	26	5	8	2	1	5	2	0	1	0	3	3	0	3	2	2	2	0	2	0
Clca5:ENSRNOG00000013334	1	0	18.74	1609.67	1.03	21.32	7.12	11	1463.35	1164.62	1981.05	1406.29	808.11	12	28	8	12	10	1576.93	4	5	10	19	37	48	2	13	1	14	2.11	0	7.75	10	15	6	6	4	0	0	3.14	5	8	9	14	13.48	34.77	19.85	18	4
Cpne3:ENSRNOG00000006298	91	108	370	1152	243	420	346	347	967	1298	1158	1068	961	296	285	229	292	321	651	391	323	317	432	327	299	269	262	275	261	257	291	411	380	351	264	238	274	85	220	485	286	348	309	336	452	550	494	658	345
Stpg1:ENSRNOG00000031448	0	0	1	4	0	1	1	1	2	3	0	2	3	1	0	2	0	0	1	0	1	1	3	1	0	2	1	1	0	0	0	2	1	1	1	5	0	0	0	0	2	2	3	1	0	1	0	0	1
Nfu1:ENSRNOG00000018410	13	20	88	440	31	133	90	61	456	725	578	473	400	72	78	79	59	42	217	61	60	83	102	64	73	71	86	60	89	31	44	65	97	58	70	55	62	23	52	56	63	80	53	76	91	133	121	113	89
Lcn2:ENSRNOG00000013973	146	264	503	515	156	941	856	107	747	793	776	570	710	84	101	94	69	81	605	120	50	71	190	61	198	47	44	42	55	380	391	597	79	171	58	46	473	39	627	518	32	42	40	42	1027	976	571	528	97
ENSRNOG00000049217	0	0	0	0	0.5	0	8	2.5	0	0	4.67	0	0	1.83	0	0	1.17	0	0	0	0	2.33	0	0	0	0	1.17	0	2.17	0.5	0.17	0	0	1.17	1.83	1.17	0	1.17	0	0	7.5	0	0	0	0	0	2	1	0
Dagla:ENSRNOG00000027264	49	52	277	1053	144	303	341	674	695	385	520	850	611	435	476	454	330	343	308	375	425	481	234	519	750	503	461	608	353	186	143	189	379	379	277	480	205	90	127	175	526	500	434	421	424	272	190	434	555
Vat1:ENSRNOG00000020684	290	287	1454	4349	551	2060	1402	584	3063	4262	3548	3090	2632	317	289	461	546	414	1148	395	335	355	372	551	576	363	384	525	395	590	715	1098	270	472	441	444	942	446	716	1266	394	446	412	495	1519	1928	1444	517	360
Hspbap1:ENSRNOG00000002241	10	10	77	275	25	124	102	60	242	337	348	249	204	35	27	28	42	64	128	54	43	39	58	47	47	34	38	36	37	46	39	89	47	49	47	35	90	41	42	80	33	35	42	46	107	161	101	100	43
Pou2af1:ENSRNOG00000011500	0	0	0	2	0	0	0	0	0	0	1	0	0	0	0	0	0	0	0	0	0	0	0	0	3	0	0	0	0	0	0	0	0	0	1	0	0	0	0	0	0	1	2	0	0	0	0	0	0
PTPN5:ENSRNOG00000013981	0	0	0	1	1	2	2	1	0	1	2	1	0	0	0	1	1	1	3	0	1	1	0	1	0	0	0	0	0	1	2	2	0	1	2	0	0	0	0	0	2	0	0	0	4	0	0	1	1
Mesp2:ENSRNOG00000014925	0	0	2	36	1	3	5	26	12	21	5	20	0	5	41	32	41	39	34	48	37	59	11	61	34	30	7	20	26	1	1	0	39	51	26	31	5	0	4	0	14	31	28	31	1	4	1	19	53
Parvg:ENSRNOG00000021907	14	15	46	178	5	22	65	12	95	324	174	144	135	9	6	7	7	9	73	2	8	0	8	5	19	5	7	5	4	19	19	25	6	17	13	5	8	8	26	31	5	2	11	4	18	35	21	8	6
Snap23:ENSRNOG00000050552	15	28	62	237	37	99	72	54	201	327	228	167	178	76	55	63	57	46	128	48	48	49	72	39	56	51	57	42	57	42	44	60	74	55	37	36	71	29	25	42	53	54	40	47	78	119	126	57	45
Khdc3:ENSRNOG00000023460	2	0	3	1	3	3	2	0	0	0	1	1	0	0	1	2	2	2	0	0	0	1	0	0	1	1	0	2	0	5	2	2	0	2	1	2	4	0	1	0	1	1	3	1	0	2	1	0	0
ENSRNOG00000047716	0	0	0	1	2	0	0	0	0	0	0	0	2	0	0	0	0	0	0	1	1	1	0	0	0	0	0	0	0	0	0	0	0	0	0	0	0	0	0	0	0	2	0	0	0	0	0	0	0
Ogn:ENSRNOG00000029792	253.6	607.65	240.68	335	504.03	291.52	410.55	283.85	415.7	221.94	439.03	426.03	471.56	385.87	373.65	584	612.73	451.65	502.16	437.9	348.79	428.7	346.01	217.94	352.01	329.79	290.87	184.02	351.91	453.96	458.18	340.93	242.68	313.35	431.86	632.84	324.9	354.46	457.15	311	281.31	447.91	681.81	369	253.51	240.73	198.01	227.78	333.37
Xk:ENSRNOG00000003749	21	30	136	321	120	166	114	105	274	278	259	225	212	122	117	118	141	132	196	82	107	141	101	103	119	113	113	124	119	130	106	184	122	145	133	115	186	36	68	154	115	122	109	121	131	180	213	54	88
Myog:ENSRNOG00000030743	0	0	1	0	1	0	0	0	0	1	1	0	0	0	0	0	0	0	0	0	0	0	0	0	0	0	0	0	1	0	0	0	0	1	0	0	0	0	0	0	0	0	1	0	0	0	0	0	1
Pxk:ENSRNOG00000008024	114	180	249	729	200	423	354	164	668	854	739	665	629	130	105	161	183	165	367	142	198	163	175	136	161	154	114	129	127	166	252	235	127	196	138	125	225	132	196	326	143	152	158	145	312	443	261	391	150
Farsa:ENSRNOG00000003149	65	95	243	790	154	350	299	218	612	849	806	791	564	238	233	238	232	203	420	179	219	254	364	207	270	261	211	153	250	145	167	222	278	221	195	199	335	149	199	264	251	245	207	188	337	413	447	266	261
Zfp280c:ENSRNOG00000006797	64	102	141	271	104	179	118	133	252	310	260	269	207	85	124	124	137	124	240	99	132	143	145	106	148	123	111	100	122	138	138	173	122	140	111	130	194	111	131	154	138	123	160	122	163	207	152	179	139
Ppp1r3d:ENSRNOG00000045825	25	85	70	72	55	60	62	9	29	31	59	29	33	9	12	14	30	27	23	24	17	16	10	17	19	9	11	11	20	50	45	33	7	10	16	17	39	37	42	64	16	20	19	18	54	44	13	18	13
MT-CO2:ENSRNOG00000030371	28582	51455	41202	32554	35416	28651	35664	15396	22785	24803	19719	24168	29454	25638	21961	20162	24676	26012	35153	31979	25331	28714	20153	19850	26183	22253	23934	20195	25423	29581	37355	25653	22669	25794	27465	40427	33754	32850	32674	36885	22445	29555	35643	24268	27722	29861	19921	24539	27561
Bcl2l2:ENSRNOG00000015732	120	142	489	1132	332	619	600	489	959	1065	1021	1085	826	462	474	418	457	409	667	297	474	431	404	494	498	470	499	502	451	351	285	395	405	426	464	377	494	192	258	285	435	530	447	479	642	662	595	298	427
Emilin2:ENSRNOG00000014837	30	65	176	245	49	132	271	29	263	428	332	289	196	23	27	49	57	42	198	46	24	21	27	14	62	23	19	29	16	57	79	49	21	64	43	51	65	30	118	129	28	36	27	38	92	192	152	21	19
Siglech:ENSRNOG00000021499	0	3	0	3	0	0	0	0	1	19	6	1	3	0	0	0	0	0	6	1	0	0	0	0	2	0	0	0	0	0	0	0	0	0	0	0	1	0	0	0	0	0	0	0	0	0	0	0	0
Msi1:ENSRNOG00000001156	4	5	11	4	7	7	7	4	2	5	11	14	6	4	5	3	3	5	3	4	4	1	3	2	5	2	1	8	5	11	4	12	2	5	11	3	0	0	5	15	5	2	4	3	8	11	3	1	3
Wnt2:ENSRNOG00000007843	0	1	0	4	0	3	0	0	1	2	3	4	1	0	0	0	1	0	4	3	1	1	0	0	1	0	0	0	1	4	0	2	0	0	2	0	3	0	4	4	0	0	0	0	0	1	3	1	1
Jph3:ENSRNOG00000018784	0	0	0	0	2	0	0	0	1	2	1	0	0	1	0	0	0	1	1	0	0	0	0	0	1	1	0	0	0	1	0	0	4	0	3	0	0	0	0	0	1	0	0	1	0	0	1	0	2
Rab40c:ENSRNOG00000020067	29	41	174	300	51	252	179	135	245	251	259	229	218	87	73	91	132	136	168	158	119	129	91	130	112	93	98	91	91	78	76	97	74	121	102	97	161	51	73	83	104	110	109	108	249	291	194	231	115
Cytip:ENSRNOG00000004772	42	168	462	1802	232	807	525	418	2081	2266	1892	1325	1243	325	356	329	383	211	1245	225	240	254	382	341	400	359	298	277	448	182	185	397	293	214	265	353	718	83	145	260	200	344	223	276	757	1318	1134	431	382
Ager:ENSRNOG00000000439	8	12	18	12	8	5	19	14	19	4	14	12	16	5	7	8	14	9	7	7	8	19	9	10	12	4	7	7	3	7	10	8	5	7	7	12	7	11	19	15	6	8	14	6	20	8	12	3	8
Umps:ENSRNOG00000001797	116	102	293	1248	320	391	308	328	960	1381	1304	1174	1092	311	335	319	284	265	592	295	282	281	376	327	305	308	272	294	302	428	448	726	293	272	245	194	543	113	331	576	247	311	214	274	337	544	565	566	348
Zfp512:ENSRNOG00000039815	12	8	88	145	24	101	82	20	99	145	155	127	105	43	36	48	41	33	85	36	38	34	40	31	48	37	49	32	46	29	31	42	29	28	29	40	36	22	17	36	34	39	47	35	77	109	51	83	42
ENSRNOG00000047539	0	0	8	5	0	5	2	3	4	5	8	3	3	2	2	1	0	3	3	3	3	5	4	3	2	1	4	1	3	2	0	4	4	4	4	1	7	3	0	6	4.95	5	0	6	2	5	4	2	1
Rps19bp1:ENSRNOG00000017847	8	3	24	69	15	31	27	29	45	54	50	46	42	20	23	27	24	17	36	21	18	24	28	24	24	22	29	20	21	5	11	18	24	26	33	19	17	10	28	23	21	25	18	23	36	36	35	26	28
Nkd1:ENSRNOG00000014293	23	60	64	26	29	63	51	15	29	26	37	28	30	12	2	24	17	8	18	17	15	11	19	14	17	5	9	25	2	19	25	9	3	12	10	23	16	31	33	21	10	12	20	13	37	20	17	9	15
KIF22:ENSRNOG00000047950	0	0	5.08	60.83	0	0	3.31	0	13.74	73.63	26.43	36.97	32.17	0	0	9.08	8.14	0	36.41	1.74	12.87	0	7.79	0.24	2.32	3.67	16.63	7.06	17.71	0	0	0	8.61	6.19	3.56	0	0	0	0	0	2.55	0.14	12.27	0	0	4.85	2.3	0	0
Plekhg6:ENSRNOG00000019528	0	0	11	21	2	12	18	3	3	11	12	11	8	5	3	6	2	2	11	2	2	2	2	1	3	2	2	2	5	6	2	13	3	3	4	3	4	2	4	4	3	0	0	0	10	14	6	8	5
Icos:ENSRNOG00000046196	3	0	5	27	0	1	8	0	14	37	10	18	13	1	3	1	1	0	11	4	3	0	2	1	1	1	0	1	1	2	0	1	1	0	0	3	5	1	3	7	2	0	5	3	4	1	5	0	1
Lman2l:ENSRNOG00000015699	0	0	4	7	5	2	2	6	11	15	9	5	10	3	3	9	9	2	6	4	5	5	1	5	5	2	5	6	6	3	5	2	3	2	2	2	3	1	0	4	3	7	12	3	12	7	3	9	3
Col9a2:ENSRNOG00000011502	4	0	1	13	2	8	8	18	8	10	12	12	16	15	9	20	33	4	23	6	15	12	13	12	24	10	11	12	8	11	1	13	9	8	12	16	6	1	4	8	10	5	17	6	8	4	0	14	19
Nlrp6:ENSRNOG00000014685	0	0	0	0	0	0	0	1	0	0	2	0	0	0	0	0	0	0	1	0	0	0	0	0	0	0	0	0	2	0	0	0	0	4	0	0	0	0	0	0	0	0	3	0	0	0	0	0	0
Serpini1:ENSRNOG00000010248	121	70	635	2733	565	883	679	1292	2947	2315	3222	2826	3231	1910	1881	1532	1488	1189	1547	830	1076	1649	1238	1142	1620	1544	1650	1398	1973	762	625	1086	1597	1094	1364	1149	509	108	310	704	1282	1657	1309	1307	801	1537	1722	499	1593
Plce1:ENSRNOG00000014276	59	195	177	191	135	186	205	97	160	160	201	156	198	67	76	125	91	102	199	85	87	79	68	43	95	76	56	65	75	99	118	91	67	99	96	91	86	125	136	79	66	87	101	88	135	101	41	128	49
ENSRNOG00000045929	0	0	0	0	0	0	0	1	0	0	0	0	1	0	0	0	0	0	0	0	0	0	0	0	0	1	0	0	1	0	0	1	0	0	0	0	0	0	0	0	0	0	0	0	2	1	0	0	0
N4bp1:ENSRNOG00000015121	102	94	398	1166	192	498	393	176	819	1177	939	595	663	147	148	185	167	214	503	163	196	185	184	187	227	199	145	155	130	300	265	429	167	191	188	159	298	99	217	384	174	168	188	165	450	591	547	278	172
Aldh3b2:ENSRNOG00000017872	0	1	2.52	0	0	0	3.69	0	0	2.7	0	0	0	0	0	0	0	0	0	0	0	0	0	0	0	0	0	0	0	0	0	2.65	0	0	0	0	0	0	1	0	0	0	0	0	1.27	0	0	0	0
Il3ra:ENSRNOG00000001325	20	23	19	48	10	31	33	5	27	53	56	52	28	4	8	11	11	4	12	9	4	12	5	2	15	6	8	3	6	19	14	10	1	7	11	8	7	11	18	18	5	15	16	5	24	17	19	6	10
Ankh:ENSRNOG00000010960	119	71	191	788	307	246	166	300	566	701	717	611	556	256	312	290	347	342	435	265	320	314	223	299	393	277	330	265	275	414	406	599	344	353	280	242	316	89	200	515	297	327	322	279	228	229	264	252	252
Pld5:ENSRNOG00000003997	1	0	0	1	0	0	0	0	2	0	2	3	2	0	0	1	0	3	1	0	0	2	1	0	0	2	0	0	0	3	2	0	1	2	0	0	0	1	0	0	2	2	0	0	1	0	0	3	1
Prr5:ENSRNOG00000012475	37	59	52	69	44	65	78	52	58	61	92	75	57	41	30	30	49	37	57	37	31	34	45	49	55	30	37	37	32	87	99	114	32	32	33	36	117	53	105	138	36	22	40	48	49	49	45	41	37
Abcb10:ENSRNOG00000017993	33	38	170	410	62	228	178	211	304	378	342	336	264	127	117	151	149	145	236	132	149	166	152	163	172	147	122	97	154	103	97	141	141	150	141	123	129	60	104	125	145	171	121	153	203	245	214	217	147
Tdrkh:ENSRNOG00000020860	13	9	58	129	46	51	43	94	136	103	138	128	118	80	119	143	87	50	91	51	65	103	72	81	136	93	103	107	94	41	61	66	73	83	95	68	56	8	39	43	73	76	66	78	58	53	56	45	86
Npm1:ENSRNOG00000004616	1244.79	1557.77	5011.22	15309.83	2425.78	6194.66	5313.12	1773.3	12660.89	20208.88	17573.74	15060.34	13344.77	1718.74	1866.65	1670.61	1787.62	2111.55	7118.81	2051.32	1871.55	2110.49	3451.46	2130.79	2219.62	1723.56	1696.66	1077.98	1638.57	3915.63	4624.47	6189.96	1841.39	2475.1	1522.68	1436.61	5309.01	1169.76	4400.97	5540.87	1577.8	2055.31	1412.7	1909.57	6121.7	8971.41	9105.17	4874.26	2427.7
LRRC23:ENSRNOG00000047890	0	12	0	0	0	3	0	1	0	2	0	0	0	0	0	4	3	0	0	0	1	2	2	0	0	2	1.01	2	3	0	4	0	0	0	0	2	0	1	2	7	0	0	0	2	2	0	0	0	1
Fam171b:ENSRNOG00000004783	7	19	23	112	21	15	18	25	68	82	108	70	80	22	22	36	49	18	43	17	17	20	19	13	21	32	26	16	19	5	11	7	9	35	24	41	14	6	5	4	13	13	29	26	14	15	5	9	27
Lrrk2:ENSRNOG00000004048	44	128	195	420	115	235	292	152	251	368	305	260	369	149	177	170	158	130	303	124	112	166	215	163	216	185	152	175	224	58	110	122	156	141	167	140	95	175	137	169	130	187	119	177	158	173	109	162	219
Pnmal1:ENSRNOG00000027944	0	0	0	0	1	1	1	1	0	0	0	0	0	0	0	0	0	0	2	2	0	0	0	1	0	0	0	0	0	0	0	0	0	0	0	0	1	0	0	2	0	0	0	0	0	1	0	0	0
Rplp2:ENSRNOG00000002116	584.82	528.89	2053.38	4625.4	1515.6	2455.42	2148.48	2299.45	4103.72	5191.76	4588.9	4496.09	3859.04	2076.91	2138.74	2078.97	1856.3	1877.62	2338.99	1716.33	2245.57	2115.04	2369.27	2544.64	2727.97	2201.97	2276.28	2405.78	1821.19	1930.84	1789.44	2568.61	1743.3	2042.13	2000.43	1592.34	2411.7	473.91	1720.53	2463.05	1869.32	1999.17	1797.43	1936.49	2190.77	3488.34	2992.44	2643.51	1841.21
Adam23:ENSRNOG00000012424	7	32	23	24	20	18	14	17	23	19	22	31	31	5	14	17	9	21	21	17	16	5	5	2	22	7	11	19	9	7	18	17	9	19	15	27	6	24	13	14	15	11	22	14	16	10	6	9	13
Syn2:ENSRNOG00000008157	1	0	3	1	5	2	1	0	1	0	1	0	0	1	0	1	0	1	2	0	2	0	0	0	1	1	0	2	0	2	1	5	0	0	0	2	3	1	7	3	0	0	1	0	0	1	0	1	1
Cacna1b:ENSRNOG00000004560	6	6	18	3	22	10	5	3	3	7	5	2	1	4	0	3	2	5	1	5	2	1	1	0	12	3	1	3	2	22	19	9	1	5	7	5	3	4	12	17	3	7	6	8	6	1	1	1	2
RGD1308234:ENSRNOG00000018603	4	7	15	20	13	4	22	22	20	16	17	12	19	12	7	17	14	13	8	10	9	6	3	13	27	16	14	13	14	18	28	24	8	18	16	27	22	4	13	26	14	11	18	13	4	5	5	8	14
RGD1304567:ENSRNOG00000025034	22	39	99	313	37	116	88	82	284	358	347	318	280	69	84	86	94	57	165	71	58	109	129	72	79	78	72	49	83	70	82	112	89	85	60	61	106	32	71	119	61	86	67	62	112	166	147	149	87
Zfp93:ENSRNOG00000042101	0	0	1	2	0	1	0	0	2	0	4	0	1	2	1	0	1	1	1	0	3	0	1	2	1	0	0	0	0	0	0	1	0	1	0	0	0	0	1	0	0	0	0	2	3	1	0	0	1
Wdr34:ENSRNOG00000015636	6	9	85	255	30	86	66	69	170	254	239	203	188	52	69	69	75	60	124	55	59	94	80	56	83	70	52	43	65	40	26	61	56	63	47	50	57	19	33	58	47	76	68	68	89	141	89	94	83
Gper1:ENSRNOG00000001287	0	6	2	4	0	1	0	1	2	2	6	3	3	0	0	3	1	0	2	4	1	1	0	0	0	2	0	0	2	0	4	0	0	0	1	4	1	3	6	1	0	1	2	3	2	0	1	0	1
ENSRNOG00000028671	0	1	1	4	1	2	1	0	3	2	1	5	0	1	0	0	1	0	1	3	0	1	0	1	0	2	0	0	1	0	1	2	1	2	0	1	1	2	0	0	1	1	3	0	1	0	3	0	0
Gtpbp2:ENSRNOG00000019332	91	117	602	1686	188	942	535	133	1296	1875	1638	1427	1010	115	116	140	173	176	808	198	151	159	121	129	198	129	137	142	143	213	237	398	115	187	119	124	430	239	231	338	140	157	129	148	665	972	539	568	101
RRAGB:ENSRNOG00000050535	0.45	2.6	0	33.82	0	0	0	5.96	18.08	2.02	16.54	0	18.41	7.16	8.59	14.18	3.23	18.25	17.28	6.68	1.34	2.6	11.63	7.64	3.11	11.36	1.48	0	8.12	11.89	8.26	4.27	2.47	18.54	2.42	3.37	0	0	0	0	15.73	20.99	0	4.95	4.16	1.3	8.48	0	1.06
Pias2:ENSRNOG00000017493	93	138	367.88	622.74	159.95	352.94	270.63	237.96	553.91	564.91	560.86	445.63	444.77	247.76	243.9	272.78	249.98	238.98	357.94	263.95	247	280.71	252.76	214.94	341	285	279.59	228.97	260.96	170	178.87	257.94	255.8	248.95	267.96	207.98	281.99	133	177	277.99	221.93	268.95	246.88	239.96	371.95	365.88	328.79	306.85	234
Rragd:ENSRNOG00000007331	7	14	101	707	62	147	86	238	527	674	734	595	504	214	227	168	160	126	217	98	133	152	170	168	220	166	217	144	208	79	41	100	162	116	129	144	87	23	47	85	153	142	147	140	117	184	177	101	213
Fbf1:ENSRNOG00000008577	46	41	319	545	62	341	291	194	356	609	523	516	358	107	111	161	168	204	265	161	142	158	143	141	143	146	117	120	121	47	70	75	99	168	142	165	213	150	89	83	115	133	134	145	331	398	257	166	137
ENSRNOG00000009373	29.51	47.57	124.57	277.23	53.97	89.24	147.46	23.77	142.74	322.97	157.38	171.46	176.2	44.82	7.38	53.32	20.35	17.02	131.1	27.34	9.82	16.99	40.3	35.96	38.91	41.58	35.99	37.55	28.66	77.38	78.83	28.3	36.3	33.49	33.46	14.87	88.91	45.83	91.51	150.56	40.87	23.72	14.4	2.5	124.18	150.39	181.11	84.78	20.99
Acpp:ENSRNOG00000011820	14	9	53	60	21	80	51	68	53	44	55	80	64	37	34	48	65	54	80	50	63	41	62	66	58	47	64	61	48	18	33	44	58	51	57	58	23	21	34	63	52	58	48	69	46	51	35	44	29
Olfm2:ENSRNOG00000020519	0	2	4	1	0	2	0	0	0	0	0	0	1	0	1	1	3	2	3	0	0	0	0	1	3	0	0	2	0	2	4	1	0	1	3	2	0	4	1	0	0	2	1	0	4	2	1	2	0
Cd6:ENSRNOG00000020884	0	3	1.76	23	1	3.63	3	2	13	15.68	8	1.78	1.79	2	0	1	1.62	0	10.31	2	1	1	1	0	1	1	0	1.8	0	0	3	1.82	0	1	0	1	5	1	0	0	1	1	1.57	3	7	3	6	3	3
Robo1:ENSRNOG00000029614	24	35	62	109	60	55	59	27	43	65	57	62	58	23	30	27	38	35	38	24	39	18	24	27	44	17	25	23	28	81	63	54	28	40	30	37	24	10	48	52	20	31	44	27	61	50	21	24	24
ENSRNOG00000046277	0	0	0	0	0	0	0	0	0	0	2.88	0	0.9	0	0	0	0	0	0	0	0	0	0	0	0.94	1.66	0	0	0	0	0	0	0	0	0	0	0	3.62	0	0	0	0	0	0	0	0	0	0	0
Parp14:ENSRNOG00000023334	292	674	1089	3722	362	1013	1006	226	2309	4250	3645	2399	2628	232	211	321	249	179	1454	315	182	129	330	127	305	215	159	214	219	560	471	640	145	278	202	261	923	445	493	740	180	256	249	224	1139	1499	1372	747	183
Actn3:ENSRNOG00000019745	0	0	0	1	0	0	0	3	0	0	2	3	0	0	0	0	0	0	0	0	0	0	0	0	1	0	0	0	0	0	0	0	0	2	0	0	0	0	0	5	0	0	0	0	0	0	2	0	2
Mnda:ENSRNOG00000003486	158	261	329	762	161	468	561	52	529	1017	979	809	835	70	39	104	68	55	331	130	51	44	118	30	93	43	28	39	42	179	166	136	44	132	72	96	211	219	318	182	52	102	85	57	345	369	338	143	65
Ltb:ENSRNOG00000000836	11	3	16	39	3	17	19	10	24	31	47	23	28	5	9	16	10	6	30	5	10	6	7	2	6	5	8	7	8	7	6	8	7	12	9	9	10	6	11	5	1	2	7	7	22	11	2	17	8
Epb4.1:ENSRNOG00000010037	162	127	555	1432	437	687	465	715	1259	1354	1472	1296	1146	648	662	670	875	1024	1132	1051	789	884	857	710	901	752	696	557	693	398	417	587	852	967	725	713	542	251	407	562	697	872	740	798	656	856	602	1561	697
ENSRNOG00000029347	0	0	1	0	0	1	0	0	1.06	0	2.03	0	0	0	0	0	0	0	0	0	0	0	0	0	0	1	0	0	0	0	0	0	0	0	0	0	0	0	1	1	1.11	0	0	0	0	1.11	0	0	0
Txnrd1:ENSRNOG00000009088	486	843	1117	1559	820	1114	1076	236	1024	1465	1293	1029	1107	213	227	238	237	217	616	323	214	239	285	233	233	188	209	189	225	1136	1180	1652	209	297	203	165	1188	678	1267	2531	233	240	220	245	1460	1080	2111	553	270
Kirrel:ENSRNOG00000016408	35	76	116	115	57	115	171	24	63	82	63	78	72	18	10	14	31	28	71	31	18	22	15	13	34	20	16	26	17	53	49	34	6	31	28	35	39	60	89	90	17	13	31	15	115	74	26	23	10
Epha1:ENSRNOG00000017525	35	15	138	199	95	231	121	80	131	181	161	153	143	63	76	46	62	63	124	54	64	65	73	88	72	69	66	66	73	65	88	162	68	70	53	46	157	48	81	167	67	60	53	73	178	259	168	128	79
Zg16:ENSRNOG00000016857	17461	7036	72200	94247	63798	88209	61727	140537	122238	69295	90129	118442	111786	159430	155059	150746	155260	157701	126614	131437	166975	164793	197612	161498	164612	158461	186126	145819	156308	79163	89215	139962	181356	184601	164995	143960	105964	12587	57101	130481	171491	160332	154043	134317	71146	131160	151713	173440	147869
Mrps25:ENSRNOG00000010912	24	22	79	263	58	103	80	59	205	293	331	254	210	76	58	68	69	61	122	41	75	47	78	68	53	65	49	51	59	33	32	75	61	47	43	44	65	42	75	47	52	66	44	53	67	131	132	68	66
Snx15:ENSRNOG00000021007	22	18	49	163	29	46	50	39	118	134	127	114	97	24	25	21	34	40	60	21	27	21	32	35	41	28	27	32	21	43	40	41	27	39	24	27	36	34	48	53	37	28	21	23	64	53	50	43	23
Eef2:ENSRNOG00000020266	4166	3239	20671	57936	13280	30996	22018	34867	49810	54691	51976	55714	45034	22172	22339	25808	21574	28098	30495	22218	26823	27404	29000	25224	32878	26951	22364	21328	18592	18236	17179	26914	19416	27390	18783	15636	27839	4650	15741	34495	22075	23514	17149	24949	28864	39493	47149	32273	22921
9330182L06Rik:ENSRNOG00000005818	25	40	54	24	67	28	14	7	10	19	43	30	35	6	18	19	25	17	23	18	37	9	11	11	32	11	13	7	16	81	35	18	20	8	29	21	11	23	18	48	18	17	30	15	34	18	5	13	9
Sprtn:ENSRNOG00000021330	29	34	50	117	42	49	40	27	67	105	77	76	69	25	32	33	41	46	56	41	27	45	29	22	40	38	23	24	25	80	50	99	28	37	37	42	38	36	55	60	25	46	32	31	62	62	36	44	44
Rtkn:ENSRNOG00000009022	53	65	246	809	109	382	236	191	719	866	857	746	567	135	119	135	146	133	344	151	130	147	158	123	156	111	143	107	127	73	135	183	141	162	119	104	281	122	163	269	135	166	116	106	358	482	309	302	117
Dync1i2:ENSRNOG00000009781	256	376	949	2577	454	1258	809	372	2128	3322	2673	2071	1720	398	371	418	393	366	1269	330	370	371	609	298	416	367	366	279	412	519	662	971	384	385	343	328	763	325	655	913	293	380	292	371	1079	1631	1597	818	381
RGD1560220:ENSRNOG00000049819	14	14	66	340	45	91	67	108	322	366	341	325	371	151	173	122	112	87	164	75	117	128	174	90	160	132	124	100	133	83	73	118	129	95	113	73	69	12	50	59	120	134	113	120	77	135	108	85	139
Fam19a3:ENSRNOG00000030253	0	0	0	1	0	0	0	0	1	1	1	1	0	0	0	0	0	0	0	0	0	0	0	0	0	0	0	0	0	0	0	0	0	0	1	0	0	0	0	1	0	2	0	0	0	0	0	0	0
ENSRNOG00000046036	5.5	12	5.5	13.5	15.5	7.5	10.5	2	6.5	12	16	8.5	9	1	3	1.5	1.5	2.5	14	2.5	2	2	0	0	2.5	1	0.5	2.5	1	8	15	9	2	1.5	1	1	3.5	3.5	11	17.5	4	0.5	3.5	2	10	13	7	3	1.5
Galm:ENSRNOG00000007023	2	4	24	222	18	31	28	70	246	240	264	221	248	63	60	63	49	37	96	30	51	49	71	61	56	52	38	48	46	17	20	40	60	33	46	48	22	19	10	12	32	60	46	48	38	47	17	29	70
Fam76b:ENSRNOG00000024863	69	87	371	565	117	439	354	171	539	687	553	542	491	172	213	207	201	189	395	173	216	255	245	197	254	191	203	144	241	162	151	231	210	234	229	166	310	142	183	194	205	220	244	223	390	465	326	226	234
Irf5:ENSRNOG00000007437	8	36	112	291	12	69	158	16	210	393	246	193	202	10	4	22	21	20	162	19	12	11	26	16	26	20	10	17	9	32	42	27	6	27	10	20	32	11	47	84	20	16	28	11	71	87	62	17	10
Myh3:ENSRNOG00000046276	0	0	0	0	0	0	0	1	0	2	2	2	1	0	0	0	1	0	0	1	0	0	0	0	0	0	0	0	0	0	0	0	0	0	0	0	0	0	0	0	0	0	0	0	0	0	0	1	0
Coro1b:ENSRNOG00000021828	115	136	488	2559	181	791	668	415	2052	3496	2945	2397	1975	317	305	353	361	297	1071	263	269	312	477	324	327	292	318	256	335	270	283	426	299	339	254	261	440	114	279	436	273	387	278	296	625	1177	851	498	324
Rnf135:ENSRNOG00000050951	25	12	112	232	31	113	100	74	184	252	217	193	162	74	75	87	82	83	142	61	63	79	95	69	97	56	92	73	79	36	30	71	70	75	72	66	85	40	50	51	69	58	60	80	139	152	113	86	72
Ptrh2:ENSRNOG00000004288	49	59	192	479	101	159	157	115	468	615	500	410	414	99	122	103	99	90	238	103	90	155	165	107	105	121	118	81	126	150	118	197	123	96	90	75	183	53	107	179	108	123	78	117	202	212	305	113	155
ENSRNOG00000049557	0	0	0	2.02	0	1	0	0	3.02	1.01	3.07	1.01	2.01	0	0	1.01	0	0	2.02	0	0	0	0	0	0	1.01	2.03	2.01	0	0	0	0	0	0	0	0	0	0	0	4	0	0	0	1.01	0	0	1.01	1	1.01
Anapc4:ENSRNOG00000004130	91	120	412	1162	78	534	408	230	1008	1482	1271	986	911	278	292	334	287	234	704	233	285	264	374	278	298	285	253	262	309	164	158	229	266	251	268	227	286	142	204	247	214	309	216	280	442	751	656	390	286
Sec23a:ENSRNOG00000004657	57	91	125	478	117	142	125	142	452	570	556	456	464	150	176	191	176	113	276	146	116	175	138	108	155	160	125	82	195	69	114	139	161	188	134	123	122	59	90	106	147	154	184	123	157	180	157	97	137
Micu3:ENSRNOG00000012767	31	42	92	108	60	67	64	44	100	84	87	93	94	83	75	65	60	59	86	47	59	68	73	57	91	81	56	66	71	41	49	42	79	52	76	47	63	51	46	41	53	67	60	61	64	47	51	38	66
Bicd2:ENSRNOG00000016031	159	269	560	706	230	680	589	179	475	719	581	451	419	142	158	196	187	214	433	158	214	200	188	173	202	129	125	165	151	319	284	485	140	200	175	226	411	194	453	493	133	199	185	192	580	600	501	199	162
Sufu:ENSRNOG00000019807	19	28	36	68	27	45	43	27	41	63	48	36	43	11	15	27	23	20	45	15	16	19	16	18	17	23	23	26	22	20	13	23	17	27	23	33	32	21	41	44	13	17	25	26	50	57	28	19	22
Dqx1:ENSRNOG00000008062	39	43	94	85	49	102	117	43	73	65	89	64	69	40	37	69	95	44	116	62	64	65	36	44	69	44	41	49	53	39	76	63	43	60	78	72	78	73	73	50	66	56	75	73	114	91	69	50	31
Fam83h:ENSRNOG00000030264	177	83	282	709	632	426	251	147	449	638	539	394	374	120	160	130	167	164	277	148	142	151	145	125	163	136	130	114	95	889	1024	1542	106	155	127	142	629	104	615	1159	106	134	131	135	358	519	371	423	123
ENSRNOG00000023004	2.99	6.03	7.77	19.13	2.37	17.18	11.27	3.54	18.91	20.11	15.98	24.84	17.74	10.18	7.47	22.16	7.9	7.68	21.86	0	5.84	8.12	11.94	10.58	10.98	2.85	1.77	11.33	16.66	12.32	10.53	14.88	9.96	8.1	12.33	4.11	15.67	0	8.1	12.5	7.41	10.83	15.52	12.43	14.78	14.28	22.52	9.88	10.15
Rabl2a:ENSRNOG00000013947	27	16	87	145	20	99	59	39	106	157	154	119	100	40	45	53	50	36	86	43	36	59	75	52	37	30	35	38	39	61	57	117	57	50	34	40	92	34	60	81	33	37	42	32	106	110	97	77	46
Sirt7:ENSRNOG00000036683	26	35	194	244	29	150	166	70	176	212	214	192	160	56	54	40	99	60	109	54	84	55	52	54	61	50	48	48	48	42	50	57	60	71	73	65	122	72	56	73	47	51	93	49	175	154	152	79	64
Ccl22:ENSRNOG00000016535	0	0	9	7	3	5	48	0	1	4	0	1	1	2	0	0	3	2	21	3	0	0	0	1	0	0	0	0	0	0	0	2	0	1	0	0	0	0	1	1	1	1	0	0	13	7	8	5	0
Glb1l2:ENSRNOG00000007561	15	23	81	156	40	66	75	29	88	78	101	141	148	36	26	44	35	33	84	22	33	32	30	28	39	23	34	44	22	44	53	34	22	23	45	25	31	11	41	29	27	33	34	25	65	64	46	32	41
Tmbim4:ENSRNOG00000004312	23	44	83	619	95	130	107	145	546	685	643	613	603	251	226	212	190	164	282	140	198	230	212	162	213	214	229	261	242	114	115	163	255	148	152	152	134	10	76	122	198	248	178	133	172	251	225	120	267
Tmed2:ENSRNOG00000001053	465	493	1922	9887	1465	2557	2202	3754	10145	9808	9513	10024	9924	5603	5569	4915	3504	2903	4648	2530	3432	4383	4628	3655	5245	4896	4504	3948	5115	1696	1650	2826	4230	3410	3506	2670	2770	414	1302	2085	3776	4433	3692	3501	2574	3905	3902	3026	4474
Cct7:ENSRNOG00000015630	309	411	1118	3460	582	1558	1236	723	2792	3992	3399	3176	2626	759	777	707	659	657	1747	667	696	778	955	793	860	726	681	637	711	741	828	1269	674	765	600	500	1136	382	1030	1328	617	754	580	643	1448	1979	1870	1034	795
Ska2:ENSRNOG00000025981	8	30.75	36.39	121.78	13	35	30.11	15	99.18	167.11	144.9	120.69	103	23.4	30	37	22.72	13	94.02	8	8	23.41	31	13	31.55	26.88	21.33	17	15	15	17	16	25	22	18	6.81	16.91	7	15.82	15	9	22.86	22	11.37	56.62	58.59	22.74	24	13.57
Cntnap5c:ENSRNOG00000043185	0	2	7	0	1	5	0	0	0	2	0	2	1	1	0	0	2	0	0	0	0	0	0	0	0	0	1	1	0	4	0	2	0	0	0	0	0	0	2	1	1	0	0	0	3	1	0	0	0
Ifit2:ENSRNOG00000036604	93	324	96	296	204	89	228	45	167	262	247	226	239	40	66	88	66	64	147	81	56	40	60	30	62	56	58	51	38	282	141	150	33	57	66	81	121	113	114	160	38	66	59	55	109	106	77	79	44
Bcs1l:ENSRNOG00000016754	23	22	60	228	24	65	67	86	221	277	239	209	148	81	81	71	70	74	130	59	61	82	98	79	63	69	59	44	60	37	51	68	78	55	66	51	77	37	47	69	59	84	62	68	72	87	85	131	83
Ncf1:ENSRNOG00000001480	12	37	98	584	10	74	130	19	385	1111	611	405	439	13	15	34	24	17	227	14	11	8	17	19	37	16	13	15	13	27	15	36	22	57	10	23	40	20	56	46	15	26	33	7	62	86	72	32	13
Cst7:ENSRNOG00000006767	2	7	32	46	2	26	47	2	25	106	34	28	31	7	3	8	2	1	56	4	3	2	1	1	8	1	4	1	2	7	3	7	4	12	2	1	13	1	18	3	2	5	3	3	20	56	20	12	1
RGD1565844:ENSRNOG00000004120	2	4	0	1	1	1	0	1	1	0	5	2	4	0	3	0	0	0	2	0	1	0	0	1	0	1	1	0	0	3	3	1	0	1	0	0	1	0	2	0	2	0	1	1	1	0	0	0	2
ENSRNOG00000047163	0	0	0	0	0	0	1	0	1	0	0	2	0	0	0	0	0	0	0	0	1	0	0	0	0	0	0	0	0	0	0	0	1	0	0	1	0	0	0	0	0	0	0	0	1	1	0	1	0
RGD1310313:ENSRNOG00000009778	269	213	639	3196	1012	855	670	2685	3023	2902	3298	3329	3035	2701	2717	2569	2455	2289	2079	1847	2314	3139	2122	2385	2889	2804	2516	2522	2892	1431	1199	1910	2483	2034	2491	2174	1121	233	719	1392	2573	2787	2438	2290	759	1106	1070	1114	2689
Hspb6:ENSRNOG00000020922	26	21	33	42	44	17	16	21	37	31	25	44	34	23	27	29	35	27	29	25	30	42	34	38	41	34	24	42	26	28	44	70	32	36	28	38	38	10	23	41	23	20	22	30	17	26	14	15	36
Pnma1:ENSRNOG00000010553	2	0	1	3	9	0	5	0	4	9	5	1	3	0	1	1	1	3	4	2	1	1	1	1	2	2	2	0	2	3	2	2	1	1	1	0	2	5	4	0	2	0	5	3	6	0	1	0	2
Rab11fip1:ENSRNOG00000045531	338	233	936	1931	1078	1434	781	270	1542	1692	1290	1049	997	265	218	210	183	248	575	207	250	219	269	268	317	206	229	278	184	1195	1409	2555	183	210	194	180	1899	246	886	1985	195	220	219	244	1193	2185	1787	361	282
Lad1:ENSRNOG00000009144	147.91	176.97	503.48	939.32	366.66	534.48	531.06	215.07	629.52	847.03	812.1	628.23	451.72	159	104	129.79	171	215.69	261.88	197.49	217.55	167.85	153.91	188.01	143.69	110.72	123.88	118.13	121.85	394.65	498.85	696.24	163.73	222.89	156.92	182.75	590.76	207	544.39	1184.47	146.93	141.34	159.45	146.8	549.23	370.94	443.49	287.91	135.34
ENSRNOG00000027615	0	5	1	5	5	5	0	1	2	8	3	1	0	1	1	1	1	1	3	3	1	2	0	0	2	2	0	1	4	5	2	6	3	5	2	0	1	3	1	4	1	2	4	0	2	4	1	4	1
Polr2e:ENSRNOG00000013545	142	119	518	1316	280	775	525	491	1034	1374	1310	1288	1038	374	438	354	418	416	655	480	402	458	635	495	448	405	418	297	351	348	452	674	429	435	358	350	676	135	386	702	427	449	367	364	663	1038	868	976	460
Nrcam:ENSRNOG00000004067	22	31	39	135	48	27	16	12	106	271	161	106	62	14	16	25	29	32	38	14	28	10	13	11	38	10	39	17	19	50	35	25	15	11	32	34	9	13	18	25	21	13	37	16	24	23	19	18	13
Ebi3:ENSRNOG00000050509	11	9	13	11	3	34	41	1	13	24	10	17	9	0	3	1	1	0	6	2	1	1	4	4	4	0	5	2	2	19	37	38	3	1	0	1	24	1	41	69	1	3	0	0	35	21	12	1	0
RGD1307461:ENSRNOG00000015718	2	4	6	8	11	8	3	3	4	10	18	7	6	2	1	4	1	0	5	2	3	0	3	2	6	2	9	4	4	1	2	2	1	1	2	3	0	3	1	2	3	4	5	3	8	4	5	3	2
Snx31:ENSRNOG00000025501	0	0	0	2	0	0	0	1	0	0	1	0	0	0	0	0	0	0	0	0	0	0	0	0	0	0	1	1	1	0	2	0	1	0	1	0	0	0	0	0	0	1	0	0	0	0	0	0	0
Tmem161a:ENSRNOG00000020390	19	29	82	267	38	128	98	75	200	261	256	245	171	45	57	59	84	54	127	76	81	60	73	72	76	64	74	57	63	56	45	38	55	85	65	62	69	37	33	56	66	72	60	77	115	152	98	121	57
Fbxw17:ENSRNOG00000030027	14	24	40	155	26	66	55	7	102	137	176	142	100	11	22	22	29	11	80	8	11	15	23	10	14	17	13	26	14	8	16	24	8	11	14	16	30	19	23	43	13	10	24	8	82	59	55	37	15
Syt2:ENSRNOG00000004756	0	0	0	1	1	0	0	1	1	0	0	1	1	0	0	2	1	0	0	1	0	0	0	0	0	0	0	0	0	0	0	0	0	0	0	0	0	0	1	2	0	0	1	0	0	0	0	1	1
Rsph9:ENSRNOG00000019474	2	7	24	153	18	41	26	61	129	138	137	172	126	39	52	43	55	44	77	33	45	49	49	36	62	52	23	47	39	21	15	32	45	24	29	29	18	3	21	25	30	47	35	50	34	68	35	32	49
Usp40:ENSRNOG00000018395	102.47	148.03	501.32	979.07	149.08	555.45	469.8	283.97	789.83	1007.07	1014.5	879.55	784.15	285.49	365.56	376.19	366.98	356.64	622.83	266.54	303.26	373.11	398.26	313.99	386.78	325.51	338.13	246.23	381.15	171.72	167.27	227.03	312.42	378.89	353.15	353.25	293.21	189.04	244.6	210.59	269.41	367.96	350.08	376.75	588.66	651.37	423.12	323.69	327.31
RGD1305235:ENSRNOG00000019489	10	8	73	257	14	85	52	43	269	368	263	267	242	56	47	54	59	47	122	38	54	65	69	69	52	58	60	46	43	9	23	28	45	39	56	43	37	11	45	41	49	58	38	56	84	91	80	60	77
Ptprn:ENSRNOG00000019587	140	302	207	144	213	126	158	60	73	124	124	87	127	18	34	67	89	95	65	77	66	42	20	65	89	35	45	62	64	427	248	149	44	37	114	72	61	90	184	381	59	43	137	71	164	88	57	49	38
Fam86a:ENSRNOG00000002876	2	1	37	80	9	44	39	51	86	96	72	100	67	32	25	43	34	23	42	25	39	58	46	29	43	38	23	30	31	5	8	14	38	35	24	28	37	10	9	32	27	36	40	39	44	36	43	36	30
Igfals:ENSRNOG00000015061	1	0	2	3	2	1	1	10	7	3	3	1	3	7	6	9	9	6	3	3	0	2	1	4	6	8	7	5	13	2	2	6	3	6	5	4	1	0	3	1	1	9	10	8	3	2	0	1	2
Ndn:ENSRNOG00000010146	14	24	26	72	40	36	26	19	48	55	66	90	64	7	13	20	25	13	29	19	13	9	16	11	26	11	14	12	15	28	20	18	12	14	28	23	10	18	24	26	11	15	17	19	24	19	15	5	18
Gtpbp6:ENSRNOG00000048168	0	0	0	0	0	4.82	0	0	4.94	3.81	0	0	0	0	0	0	0	0	0	0	0	0.01	0	0	0	0	0	0	0	0	0	0	0	0	0	0	0	0	0	0	0	0	3.82	0	0	0	6.31	0	0
Zbtb11:ENSRNOG00000001613	140	170	358	714	131	370	373	309	739	683	651	654	772	351	378	365	351	286	513	317	350	388	412	275	351	302	284	210	342	170	198	262	347	395	307	286	334	187	288	210	362	400	389	353	425	407	404	267	440
ENSRNOG00000030522	0	0	0	1.7	0	0	0	0	2	1	0	0	4	0	1	0	0	0	0	0	0	0	0	0	0	0	0	0	0	0	0	0	0	0	0	0	0	0	0	0	0	0	0	0	0	0	0	0	0
Gid4:ENSRNOG00000003847	28	50	100	382	99	169	125	319	336	382	351	357	329	240	276	315	269	232	203	184	249	242	193	249	368	275	259	247	305	78	118	164	198	256	228	209	134	44	69	149	259	254	246	275	131	228	136	178	233
Cbs:ENSRNOG00000029528	211	125	245	2337	889	393	354	2095	1998	1932	2067	1752	1750	2126	2100	2020	2011	1214	1857	1294	2051	2489	1332	1590	3061	2441	2170	2152	2038	774	880	1298	2029	1473	1556	1612	1061	201	492	790	1911	2208	1953	1977	267	504	459	924	2001
Zfp238:ENSRNOG00000004423	24	43	359	638	80	384	365	483	578	456	491	537	514	384	454	453	402	441	484	382	415	482	396	346	537	353	384	388	428	105	109	152	405	403	352	344	243	91	81	184	461	476	432	423	415	522	516	271	451
Zfp128:ENSRNOG00000031459	18	5	51	90	15	36	57	50	101	134	98	103	133	50	47	51	47	50	69	58	46	39	59	41	47	37	41	28	43	16	22	50	48	43	51	37	49	24	43	30	47	65	36	43	56	79	79	51	48
Med23:ENSRNOG00000013422	127	199	528	1259	189	689	427	338	1013	1129	1294	1132	956	328	382	379	305	320	554	282	266	387	427	339	370	310	302	291	337	288	283	285	303	331	302	313	350	238	280	313	262	355	317	357	646	813	652	383	312
Btg3:ENSRNOG00000001555	125	97	308	879	269	467	289	34	619	967	783	663	519	49	47	47	43	48	367	36	43	41	68	26	39	32	68	30	39	461	393	378	44	48	58	47	277	141	263	340	37	58	46	43	327	510	519	198	33
Klhl15:ENSRNOG00000006515	16	13	62	175	35	78	56	57	141	160	158	127	139	59	49	59	63	51	84	45	47	50	56	59	78	59	45	60	49	46	27	45	63	55	66	52	41	17	52	39	47	72	53	62	72	95	78	69	60
Atp5j2:ENSRNOG00000027049	58	55	246	1183	204	379	288	360	1099	1501	1568	1194	1260	438	465	428	336	287	655	273	320	352	441	399	407	421	384	432	410	311	276	452	464	385	302	235	355	52	256	339	349	415	315	336	309	541	565	411	388
Mcm10:ENSRNOG00000017981	2	2	10	131	4	6	18	2	79	144	119	110	83	21	15	17	11	17	66	6	2	6	2	3	10	14	4	13	16	5	11	5	2	15	7	9	9	2	5	2	4	6	12	2	9	12	11	8	7
Rlim:ENSRNOG00000045695	53.18	0	149.93	313.75	87.74	115.2	168.97	31.48	169.23	239.36	229.65	138.34	145.1	85.88	75.14	69.8	63.57	50.49	193.81	60.38	36.11	155.54	92.65	0	100.7	47.51	40.94	44.44	91.93	199.29	244.93	410.14	98.03	75.06	88.53	61.2	63.71	35.92	192.38	398.23	71.2	30.63	120.03	0	9.4	114.93	185.25	145.32	4.77
RGD1560888:ENSRNOG00000039819	105	87	300	720	287	464	300	199	634	749	669	605	545	179	197	187	207	165	338	194	221	214	224	210	189	191	149	141	213	388	410	648	201	180	180	168	419	151	290	518	217	239	183	183	357	440	468	275	221
Kcnq4:ENSRNOG00000010576	3	4	8	4	6	4	5	1	3	5	5	3	1	3	3	4	2	3	6	3	1	1	1	2	4	2	2	1	1	8	9	8	2	1	1	3	8	0	5	4	0	1	4	1	10	4	0	1	5
Elp6:ENSRNOG00000020847	21	12	45	219	18	83	55	40	186	210	224	230	145	45	43	49	52	37	100	39	50	52	54	34	38	51	40	35	41	11	29	30	32	37	38	30	44	21	26	43	29	42	39	49	49	77	73	69	55
ENSRNOG00000048260	623.34	911.66	337.33	36.33	305	245.85	259.56	35.33	15.67	4.67	8.33	15.33	7.67	3	5.67	24.67	90.67	51	33.67	131.33	43.33	29.67	4.67	67.67	15.33	12	10.22	67.67	18	652.92	436.23	85	13	47.37	88	245	136.37	490.96	673.92	480.36	45.33	20	115	84.67	191.67	48.33	25	15.33	21.67
Apba3:ENSRNOG00000020466	41	35	198	620	110	289	217	311	432	562	471	536	429	185	177	218	198	204	266	150	175	224	235	192	239	199	182	171	174	93	129	197	159	228	155	164	228	61	97	165	178	197	199	198	262	347	310	284	225
Sap18:ENSRNOG00000010732	62.42	55.31	191.88	462.62	138.19	237.94	190.67	140.49	414.94	593.43	541.14	525.97	369.29	144.65	145.17	139.41	115.66	111.84	263.54	93.3	137.63	116.17	198.49	148.65	139.5	136.31	145.21	152.02	148.88	157.03	206.52	255.46	128.14	152.92	137.41	129.83	173.48	47.65	204.99	271.6	130.06	136.21	105.71	138.3	204.79	301.04	269.82	190.94	145.25
RragB:ENSRNOG00000003160	10.55	11.4	57	101.18	47	43	33	25.04	47.92	86.98	85.46	91	68.59	33.84	41.41	49.82	52.77	32.75	28.72	16.32	52.66	22.4	33.37	22.36	59.89	20.64	47.52	26	45.88	49.11	31.74	14.73	39.53	12.46	56.58	17.63	15	10	18	16	34.27	16.01	55	42.05	33.84	27.7	30.52	33	41.94
Fsip1:ENSRNOG00000005888	0	3	2	36	5	10	0	5	10	21	25	13	19	3	0	3	2	4	22	0	0	0	2	1	4	3	3	0	4	1	5	1	0	3	3	0	1	2	0	0	0	5	5	0	4	2	1	5	0
Slc44a1:ENSRNOG00000017846	131	247	442	880	201	525	491	198	663	810	728	629	556	200	221	219	202	178	521	177	155	203	214	180	220	177	207	167	238	197	203	276	176	236	177	174	226	157	272	272	178	225	170	219	557	531	309	271	206
Esyt1:ENSRNOG00000003909	439	539	1603	2756	1100	2742	2201	422	1994	3306	2694	2201	1826	438	386	451	409	386	1316	478	341	466	538	382	562	439	412	363	385	1297	1233	2189	342	445	411	363	1515	652	1400	2291	383	447	388	407	2242	2892	2189	915	399
Pamr1:ENSRNOG00000005348	2	3	1	31	3	10	10	13	66	27	56	67	51	16	26	26	24	28	43	10	15	24	24	18	30	29	20	16	15	6	12	6	20	13	13	16	5	1	10	0	10	19	10	8	5	2	7	16	27
Hydin:ENSRNOG00000017178	2	1	4	47	7	7	3	16	26	15	31	32	37	19	9	12	17	12	23	10	8	13	11	6	26	10	6	16	11	3	2	1	4	14	10	13	0	4	2	0	13	9	6	13	8	10	6	10	11
MANF:ENSRNOG00000014201	249	176	783	2029	807	1028	739	808	2181	2218	2223	2324	2138	1324	1241	1090	826	629	1062	668	827	1007	1345	801	1115	974	944	857	1077	927	979	1641	875	828	658	519	1363	202	692	1162	859	1051	816	638	1036	1071	1471	1086	1171
Fam151b:ENSRNOG00000024136	6	2	38	79	7	49	39	31	55	63	88	66	66	20	37	24	48	17	40	28	22	28	41	30	32	29	23	22	36	14	15	31	15	26	22	31	25	8	19	15	27	25	37	38	57	34	30	24	39
Efcab11:ENSRNOG00000003823	0	0	0	1	0	0	0	1	4	6	5	8	8	1	1	2	0	1	0	1	0	0	0	2	1	1	1	1	1	0	1	0	2	0	1	1	0	0	0	0	0	2	0	0	0	2	0	1	1
Tecpr1:ENSRNOG00000001010	204	225	1026	2094	322	1791	1240	395	1662	1725	1732	1494	1130	199	177	201	298	308	902	363	325	277	302	326	293	214	237	279	202	250	296	422	211	339	294	370	648	478	385	496	250	293	278	307	1455	1631	944	719	194
ENSRNOG00000021752	12	2	9	23	27	17	17	2	4	11	7	11	8	0	1	8	2	3	15	5	2	7	4	7	8	2	3	3	5	32	42	61	3	4	4	4	14	7	17	52	4	2	3	3	15	20	16	9	7
Hectd1:ENSRNOG00000006905	798	1175	2938	8833	1567	3773	2851	3525	7811	8695	8670	8095	7335	3138	3280	2842	3008	2955	4741	2679	2752	3117	3900	3038	3253	3210	2920	2436	3134	1818	2095	3166	2951	3050	2744	2315	2812	1243	1918	2768	2750	3503	2663	3049	3456	4718	4437	3993	3350
ENSRNOG00000012223	0	0	2	0	0	0	2	1	1	1	0	2	3	2	1	0	0	1	0	2	0	0	0	2	0	2	0	3	1	0	0	0	1	0	3	1	0	0	1	0	1	2	2	0	3	0	1	1	1
Spata18:ENSRNOG00000002120	0	6	2	4	5	4	4	0	0	0	3	4	2	0	2	0	1	1	0	3	2	0	0	1	1	0	1	3	3	3	2	0	1	0	2	1	0	0	0	3	2	0	0	0	4	0	0	1	0
Rilpl1:ENSRNOG00000001055	26	40	50	74	13	50	58	28	60	77	73	50	39	15	24	33	27	26	49	18	28	23	27	19	27	30	26	14	20	18	15	15	26	35	21	21	31	26	29	21	31	25	36	21	60	49	27	18	27
Fam208b:ENSRNOG00000018011	272	334	628	1649	585	706	655	663	1595	1513	1633	1511	1822	754	823	818	822	583	1016	652	696	818	921	611	816	772	681	634	812	664	782	1195	778	771	687	524	867	334	634	716	795	827	784	768	801	936	975	734	866
Cyp2f4:ENSRNOG00000032805	0	0	0	2	1	0	0	0	1	0	0	0	0	1	2	0	2	2	2	2	0	1	1	0	2	2	3	1	2	0	0	0	1	1	1	1	0	0	2	0	2	2	2	0	0	0	1	0	1
Pcdhac1:ENSRNOG00000020119	9.99	9.41	6.66	18.15	21.42	17.73	7.78	5.77	12.87	14.27	31.41	16.6	21.64	5.91	2.57	7.61	9.45	10.73	3.85	12.22	5.26	5.96	1.5	8.54	9.35	5.57	0	12.95	10.56	23.01	27.2	5.22	3.33	5.97	21.63	12.08	4.28	7.8	4.66	28.91	2.74	2.31	10.32	11.73	21.67	11.15	8.37	11.4	6.84
Oasl2:ENSRNOG00000028814	34	75	38	200	26	18	91	11	105	216	147	169	122	12	16	33	11	13	53	17	25	11	24	7	13	9	10	11	4	52	37	27	5	29	18	32	24	42	52	44	11	20	19	29	42	18	15	30	19
Gstm5:ENSRNOG00000049743	3	7.5	6.5	16.5	10.5	15	11	15	29	22	47	29.5	18.5	19	21	21	34.5	18	25	13	12	16.5	16.5	16	14.5	14.5	12.5	14.5	28	7.5	14	19	16.5	12	12	16	11.5	3	11	16.5	17	17.5	11.5	18.5	10.5	9.5	10	18	16
RGD1563155:ENSRNOG00000021452	0	0	1	0	0	0	0	0	0	0	0	0	0	0	0	1	0	1	0	0	0	1	0	0	0	0	0	0	0	0	0	0	0	0	0	0	0	0	0	0	2	0	2	1	3	0	0	0	0
Ulk3:ENSRNOG00000038459	4	8	24	70	15	41	28	14	28	60	45	47	34	19	16	25	29	13	22	14	18	25	28	22	22	10	27	21	15	6	7	12	9	22	22	12	24	8	15	10	13	20	14	18	27	49	24	22	25
ENSRNOG00000046663	0	17.08	32.24	196.62	13.3	12.01	46.52	8.6	104.15	305.7	196.58	152.02	115.46	9.93	7.83	25.83	12.06	17.05	134.76	12.61	8.04	18.56	11.81	4.48	20.81	3.94	7.48	10.13	6.51	9.87	25.04	23.04	14.95	25.9	14.98	21.22	26.15	0	24.05	25.4	5.73	12.11	14.49	5.79	16.12	41.1	31.11	22.93	13.43
Wdr53:ENSRNOG00000001754	6	16	36	83	19	37	31	18	60	110	99	80	84	21	17	27	16	16	51	16	24	26	21	26	20	23	29	16	17	25	21	36	24	24	15	14	57	5	37	35	23	28	19	21	35	50	49	47	17
Trub1:ENSRNOG00000017321	11	38	66	215	23	87	66	56	137	244	181	167	119	45	32	34	44	48	87	51	49	51	70	38	35	37	26	32	36	25	24	77	44	59	44	51	100	47	40	70	35	61	44	53	89	104	81	81	65
Wdr75:ENSRNOG00000003825	102	159	198	454	157	258	198	92	383	455	416	390	320	111	132	122	130	145	266	136	113	150	205	88	117	115	108	69	140	247	254	233	137	163	127	126	209	168	221	232	137	133	135	127	211	229	214	211	117
Nckap1:ENSRNOG00000007518	634	846	1997	5223	1272	2554	1999	1612	4326	5105	4944	4003	4289	1532	1650	1526	1397	1339	2425	1210	1346	1572	1802	1436	1726	1609	1412	1267	1635	1466	1643	2681	1396	1467	1369	1065	2191	680	1431	2163	1361	1645	1351	1462	2398	3297	3443	1943	1626
Chrna7:ENSRNOG00000010853	39	42	100	32	113	209	199	25	47	41	20	27	32	55	39	40	24	13	50	16	17	32	9	28	54	53	55	44	35	167	234	383	17	19	18	19	399	244	168	468	32	14	29	21	201	181	190	81	49
RGD1562725:ENSRNOG00000033541	0	0	0	0	0	0	0	0	0	4.47	1.45	2.25	0	0	0	0	0	0	0	0	0	0	0	0	0	1.07	0	0	0	0	0	0	0	0	0	0	1.05	0	3.13	0	0	1.05	0	1.06	0	0	0	0	0
Csf1r:ENSRNOG00000018414	45	73	386	1756	114	283	568	250	1493	3107	2534	1800	2140	246	263	332	298	240	1330	220	236	197	209	168	386	195	154	226	196	156	188	278	167	329	256	287	175	13	170	268	127	234	236	159	321	504	318	213	221
Dgcr14:ENSRNOG00000000283	11	7	88	159	15	100	83	33	111	142	168	138	121	36	31	48	43	36	91	33	45	56	40	43	41	26	26	23	35	24	28	57	33	37	34	34	55	22	35	53	39	42	32	33	80	120	103	70	43
Htr5b:ENSRNOG00000002549	0	0	0	0	0	0	0	0	0	0	0	0	2	1	0	0	0	0	2	0	0	0	0	0	3	0	1	0	0	0	0	0	0	0	0	2	0	0	3	0	0	2	0	0	0	0	0	0	1
Rnf181:ENSRNOG00000012035	42	64	223	480	73	220	232	187	509	622	586	588	468	127	159	182	186	151	281	154	190	211	198	178	154	127	97	98	154	70	67	90	153	197	190	163	117	74	113	112	152	192	165	156	211	248	194	228	241
RGD1560194:ENSRNOG00000031244	0	0	3.52	20.46	0	8.31	8.84	7.41	6.25	17.48	11.55	0	19.09	6.89	7.72	0	7.52	0	6.97	0	0	6.05	0	0	6.23	12.26	0	0	0	3.75	0	7.21	0	0	0	0	0	0	0	7.79	0	0	0	0	6.53	6.18	0	7.74	8.21
Dnd1:ENSRNOG00000016894	0	0	1	1	3	0	1	1	2	3	3	0	4	0	1	1	2	1	1	1	1	4	4	0	0	0	0	2	0	1	0	1	0	1	2	0	1	0	1	0	1	1	5	1	3	1	1	1	2
ENSRNOG00000045700	0	0	1	1	0	1	0.5	0	0	0	1	1.04	2.05	0	0	0	0	0	3	0	0	0	0	0	0	0	0	0	0	0	0	0	0	0	0	0	0	0	0	0	0	0	0	0	0	0	1.5	0	0
RT1-CE15:ENSRNOG00000048951	16.83	52.33	32.48	184.84	15.57	76.05	27.3	15.63	137.69	210.69	73.85	83.73	34.55	7.62	8.2	13.91	14.37	6.64	63.95	18.17	27.38	9.23	9.67	10.25	3.73	7.85	7.24	14.45	0	8.73	50.76	19.79	13.46	15.24	11.76	23.56	42.44	49.76	37.45	28.59	12.17	24.07	11.13	7.19	24.99	59.55	45.53	17.72	12.47
Anxa1:ENSRNOG00000017469	409	798	1167	1989	683	1082	1195	239	1956	2959	2878	1953	2101	437	354	682	340	273	1741	325	306	305	325	177	511	247	229	197	355	732	797	1153	225	436	340	394	581	486	1124	1217	215	359	321	248	1732	1339	666	416	245
Astn2:ENSRNOG00000010313	17	23	5	10	17	10	14	8	5	8	5	11	9	3	5	8	10	13	10	13	8	5	4	9	12	1	6	6	4	16	7	9	4	4	8	11	9	13	16	12	9	8	12	13	2	3	5	6	5
PTGER1:ENSRNOG00000004094	0	2	1	1	3	3	5	0	0	0	3	0	1	0	0	0	0	0	0	0	1	1	0	0	2	1	0	1	0	7	1	5	2	0	0	1	2	0	0	1	0	1	1	1	5	6	0	0	0
Guk1:ENSRNOG00000002928	61	114	198	924	149	267	196	212	850	1031	968	824	782	238	244	237	211	216	442	200	157	229	274	205	250	228	236	182	237	159	193	253	194	174	153	165	268	75	135	201	189	213	178	198	262	328	309	278	226
Tmc5:ENSRNOG00000036760	0	0	4	6	0	2	1	1	7	3	9	2	5	1	0	1	0	0	1	0	1	2	0	1	0	0	3	1	0	0	0	0	0	2	2	0	1	0	0	0	0	1	0	0	4	2	3	1	0
Crebl2:ENSRNOG00000007115	2	4	10	33	5	7	7	19	25	38	18	24	21	14	11	8	21	13	17	17	16	28	23	14	10	9	13	16	8	2	3	6	25	15	8	19	5	2	8	3	10	21	13	15	12	15	9	17	18
Car14:ENSRNOG00000023162	9	0	24	110	13	20	12	19	128	108	141	62	87	42	31	31	17	25	26	14	21	26	32	12	34	20	17	32	22	12	19	17	26	20	18	22	51	6	18	23	24	33	29	14	17	88	48	16	11
Lcorl:ENSRNOG00000003787	20	49	101	211	56	114	69	107	214	179	203	206	257	131	136	133	91	82	118	81	89	97	132	60	136	121	103	94	125	61	65	112	94	107	74	77	109	56	41	91	87	122	96	115	110	97	139	105	131
Slc16a10:ENSRNOG00000000588	18	14	43	31	43	20	18	14	19	34	49	37	28	6	12	19	25	26	30	16	29	9	10	11	37	18	12	14	11	47	25	16	14	7	31	15	9	4	7	30	20	19	24	26	19	7	8	17	12
Trappc13:ENSRNOG00000012124	60	90	310	823	197	424	314	319	746	956	773	784	776	288	271	276	289	271	580	224	248	322	385	290	269	273	219	212	241	239	243	351	283	348	211	209	334	113	236	310	244	306	232	282	333	516	572	280	342
Cml3:ENSRNOG00000015763	0	0	0	8	0	0	0	1	7	2	6	8	4	2	1	2	5	7	1	2	5	3	2	4	10	6	1	4	4	0	2	0	0	2	6	3	2	0	3	3	3	2	5	8	0	1	3	2	4
Efhd1:ENSRNOG00000015596	30	35	55	264	38	67	72	114	216	195	288	356	313	107	142	125	148	99	203	97	90	106	119	76	135	92	113	129	116	20	38	30	83	88	107	112	55	17	58	20	87	88	115	66	117	138	32	112	84
Dok6:ENSRNOG00000038190	0	0	1	0	0	1	0	0	0	1	1	1	0	0	0	0	0	0	1	0	0	0	0	0	0	0	0	0	0	0	0	0	0	1	2	0	0	5	0	0	1	0	0	0	0	0	0	1	0
Armc5:ENSRNOG00000019935	69	59	259	487	115	337	246	178	371	405	409	406	313	115	99	131	166	156	278	164	131	141	96	119	184	108	137	154	131	175	167	219	99	135	135	127	211	140	130	223	129	118	146	143	297	395	213	191	94
Cd27:ENSRNOG00000027466	2	0	0	0	2	1	0	0	1	2	3	1	1	0	0	0	0	0	2	1	1	0	0	0	0	0	0	0	0	0	1	0	0	1	1	1	0	0	0	0	0	1	0	0	0	1	0	0	0
Wdr72:ENSRNOG00000007876	4	1	25	34	1	42	30	22	57	76	56	47	56	22	23	11	21	9	36	11	17	22	12	13	15	27	22	18	23	2	8	12	9	9	20	7	11	2	12	24	14	6	18	9	22	39	13	19	24
RGD1565356:ENSRNOG00000047414	0	0	4	6.03	1.06	5	6.14	0	5	9.06	10.12	11.22	6.05	0	2	4	1	0	10	5	2.03	0	2	5	2	0	2	2.99	3	2	3	5	2	5	1	2	6.2	0	4	7	1	3	3	1	4	7	5	3.04	1
S100a9:ENSRNOG00000011483	31	172	96	31	10	67	150	0	33	103	38	28	40	0	0	2	0	2	44	6	3	2	8	1	3	1	0	0	4	110	55	7	5	3	0	1	13	98	95	203	5	13	5	0	33	123	31	39	1
ENSRNOG00000048740	2	0	0	0	0	0	0	0	0	0	2.97	1.4	1.67	0	0	0	4	0	0	0	0	1	0.84	0	0	0	0	0	0	4.85	0	0	0	4.73	0	1	0	0	1.33	0	1.77	0	2	1.77	0	1.33	1.14	0	0
Prkar1b:ENSRNOG00000028733	101	88	146	719	279	239	190	391	631	685	696	904	631	284	322	346	346	245	361	288	317	351	393	402	391	378	302	308	326	415	423	539	273	275	267	216	340	54	255	448	322	319	299	272	193	297	211	513	363
Dhdh:ENSRNOG00000020883	4	7	17	49	2	13	15	13	42	75	70	53	35	19	16	16	9	14	30	7	18	17	12	24	13	21	15	7	17	2	5	7	9	11	12	13	6	5	0	3	4	13	14	24	18	37	9	21	9
Cdc40:ENSRNOG00000000581	31	40	186	450	53	239	166	165	377	536	447	413	396	127	129	127	150	120	262	106	131	148	174	172	160	151	158	112	156	56	73	162	126	140	123	94	187	35	108	161	112	141	122	146	173	290	311	196	153
Hrsp12:ENSRNOG00000005437	45	26	195	789	200	281	186	383	820	920	842	996	872	542	544	451	369	317	484	396	406	501	540	401	531	594	460	362	554	246	229	383	518	446	430	313	305	34	145	236	413	545	362	447	257	403	444	388	499
RGD1562409:ENSRNOG00000029423	16.62	3.01	127.85	220.22	88.95	81.35	98.91	132.81	171.13	240.86	223.36	191.45	151.07	88.21	89.2	75.85	81.63	84.08	117.66	77.33	166.15	111.73	89.46	200.06	54.52	73.25	76.8	137.96	73.21	114.04	95.06	102.2	78.25	80.97	96.89	106.63	83.28	39.8	106.49	152.69	85.63	70.93	45.7	102.67	109.4	157.71	162.04	82	84.69
Cant1:ENSRNOG00000003239	19	38	198	433	48	256	215	134	386	497	455	414	354	156	135	156	131	123	240	105	116	134	178	111	163	126	141	149	124	56	32	75	119	105	115	122	129	34	65	90	133	127	113	127	288	326	231	202	142
Pla2g4c:ENSRNOG00000042461	0	0	0	0	0	0	0	0	0	0	0	0	1	0	0	0	0	0	2	0	0	0	0	0	0	0	0	0	0	0	0	0	0	1.66	0	0	0	0	0	0	0	0	0	0	0	0	0	1	1
Cep57:ENSRNOG00000006792	16	19	100	304	30	110	78	85	312	349	346	310	276	141	108	111	101	90	218	75	95	164	133	98	117	132	137	97	136	37	49	58	127	113	109	84	96	24	29	52	93	113	119	115	175	144	132	157	155
Kcnc3:ENSRNOG00000019959	16	4	13	4	19	8	17	4	6	7	6	9	7	3	2	5	8	8	6	7	12	3	1	13	21	2	6	4	7	26	8	3	1	7	10	7	3	6	3	12	3	3	14	16	7	4	5	0	5
Krt10:ENSRNOG00000030170	0	0	1	2	0	0	0	1	3	2	2	3	0	0	1	1	0	0	0	0	0	0	0	0	0	0	0	0	1	0	0	0	0	1	0	0	1	0	0	0	0	0	0	2	0	1	2	0	0
Mis18bp1:ENSRNOG00000023093	5	5	80	258	8	116	62	10	185	353	248	183	210	16	32	20	11	21	137	13	25	24	23	21	18	7	19	8	24	9	8	9	18	28	15	18	28	13	11	13	14	28	17	25	85	116	118	24	33
Rpp21:ENSRNOG00000000786	23	30	97	297	46	133	113	51	257	394	303	292	218	52	66	54	41	32	139	55	59	37	63	26	56	50	48	49	52	56	95	127	47	44	35	28	116	14	83	127	34	52	28	34	148	212	174	114	41
Naa25:ENSRNOG00000001350	151	237	329	625	308	392	313	226	518	551	543	510	507	179	190	218	220	231	347	240	191	214	240	168	190	177	161	160	207	368	388	543	221	277	183	204	463	248	376	497	198	251	204	182	414	348	430	396	274
SBSN:ENSRNOG00000021015	7	4	5	11	3	4	13	5	15	5	31	12	14	11	8	25	3	2	21	4	7	1	6	2	23	8	4	8	8	0	0	5	3	17	3	8	11	15	9	2	3	5	10	4	14	10	14	2	2
Shd:ENSRNOG00000049983	0	0	2	7	0	11	6	8	5	3	9	6	5	2	2	10	5	9	4	0	4	7	3	4	2	9	6	3	5	0	4	4	10	8	5	1	4	2	4	7	3	0	14	0	9	8	8	3	2
Itgb6:ENSRNOG00000008346	80	51	109	293	139	146	164	104	226	266	332	266	258	174	167	160	131	113	397	83	115	136	182	108	188	153	141	123	161	294	217	413	121	100	146	103	161	11	206	239	104	131	118	118	247	179	128	110	146
Ccr4:ENSRNOG00000010315	0	0	0	0	0	0	1	0	0	1	0	0	0	0	0	0	0	0	0	0	0	0	0	0	0	0	0	0	0	0	0	0	0	0	0	0	0	0	1	0	0	0	0	0	0	0	0	0	0
Sdf4:ENSRNOG00000019981	204	267	677	3224	586	972	672	1105	3232	3407	3743	3296	3419	1389	1519	1387	1192	1051	1812	909	1122	1413	1433	1052	1502	1305	1349	1151	1410	719	681	1097	1267	1121	1107	911	890	217	531	864	1072	1348	1239	1080	821	1235	1083	1240	1306
Notch2:ENSRNOG00000018835	302	539	625	1312	487	815	946	515	885	1129	914	883	887	299	309	396	454	398	835	386	391	323	348	388	513	350	344	369	315	595	601	905	264	383	384	405	569	394	683	1388	335	401	353	326	693	685	480	637	335
Dennd3:ENSRNOG00000010794	136	211	404	614	356	489	364	209	531	530	557	527	405	197	182	202	225	216	345	175	204	198	180	231	247	209	223	211	174	364	399	466	147	213	191	233	319	182	290	358	213	232	213	227	488	473	427	291	155
CD151:ENSRNOG00000019215	147.55	251.36	410.61	2083.06	249.46	532.93	486.26	351.96	1935.43	2539.32	2652.35	1880.45	1709.29	388.42	493.24	519.49	357.95	337.09	947.68	327.32	308.99	385.53	391.94	288.22	463.78	416.76	367.85	292.08	462.59	291.97	226.79	425.9	325.46	399.79	323.47	346.26	335.9	117.65	256.44	397.69	320.37	489.04	386.95	312.05	453.89	577.17	511.38	380.45	354.92
Spic:ENSRNOG00000005720	0	0	3	1	0	0	0	1	4	20	11	8	8	1	0	2	0	0	3	1	1	2	0	1	2	1	1	0	0	0	0	0	0	1	0	0	1	0	1	0	0	2	1	0	0	2	0	0	1
ENSRNOG00000042827	0	0	0	1	0	0	2	0	2.06	0	0	0	1	0	0	0	0	0	0	0	1	0	0	0	0	0	0	0	0	0	0	0	0	3	0	0	1	0	2	2	0	0	0	0	0	0	1	0	2
Sord:ENSRNOG00000017291	26	14	78	526.81	56	88	69.59	310.04	496.74	432.83	560.85	765.82	553.87	270.91	307	301.92	302.87	231.88	279.33	176.84	200.7	236.88	232.89	249.89	301.68	234.87	192.01	181	254.69	90.77	93	158	159.81	260.72	238.9	194.92	71.02	12.04	71	64	169.68	250.58	190	364	75.33	97.59	138.47	174.83	324.92
Slc16a9:ENSRNOG00000049063	3	2	6	4	5	1	7	5	12	6	11	5	7	4	3	9	8	2	4	9	4	2	2	3	9	1	3	3	1	4	6	10	1	3	6	14	0	2	3	6	0	4	2	2	4	2	0	3	5
Piwil4:ENSRNOG00000009043	1	0	1	8	0	5	3	1	4	6	7	5	4	2	2	4	2	3	4	2	3	5	1	3	5	3	5	2	3	3	2	4	5	3	3	3	0	0	5	0	2	7	3	0	0	0	3	1	5
Mrpl16:ENSRNOG00000021005	27	23	106	419	58	139	113	147	379	526	498	432	400	158	153	170	138	110	218	117	127	147	185	141	148	153	135	129	167	59	86	136	161	133	140	115	94	22	78	76	123	101	112	122	107	201	234	149	147
Wisp3:ENSRNOG00000000597	0	0	0	0	0	0	0	0	0	0	0	0	0	1	0	0	0	0	0	0	0	0	0	0	1	0	0	0	0	0	0	0	0	1	0	1	0	0	0	0	0	0	0	0	0	0	0	0	0
Tspan18:ENSRNOG00000008758	11	23	32	51	27	33	33	17	31	24	36	35	35	34	31	44	42	12	31	8	14	24	12	10	25	28	17	28	25	17	19	26	8	8	26	23	14	29	25	23	12	22	18	22	18	31	9	15	21
Copz1:ENSRNOG00000036835	155	196	517	1900	396	573	537	739	1617	1716	1671	1709	1480	736	761	807	677	569	922	545	600	828	613	786	845	757	697	806	730	430	508	640	623	613	635	634	570	172	391	632	715	739	730	714	603	680	681	534	663
Tspan1:ENSRNOG00000023320	23	22	419	1070	23	788	412	18	921	985	1305	851	660	33	23	17	18	37	581	10	13	28	53	25	25	14	19	26	28	39	45	73	26	30	24	19	151	74	81	279	30	38	17	27	501	1214	437	69	12
Pola1:ENSRNOG00000013322	48	75	169	682	53	197	184	93	534	919	690	507	575	163	197	122	98	81	392	80	89	95	99	70	171	151	105	103	177	81	68	88	91	132	102	103	120	83	75	67	79	80	99	91	185	193	169	79	103
Zfp518b:ENSRNOG00000028534	26	39	64	98	58	75	79	48	57	108	85	62	71	23	35	42	37	34	74	26	10	42	44	15	45	15	25	35	33	62	77	144	22	15	28	28	64	47	87	157	27	21	31	21	79	77	71	57	37
Fli1:ENSRNOG00000008904	40.99	60	39.84	114.41	40.01	56.95	53.2	18	101.6	201	149.55	95.38	72.74	15	16	28	21.85	17	88.64	12	27	23	11	10.73	25.01	10.7	11	21.34	13.78	26.7	37.63	18.97	11	22.84	15	20.92	23	33.5	50	49.34	11.92	14.61	29	10.62	43.69	45	32.72	19	10
Dbp:ENSRNOG00000021027	4	5	23	593	7	33	30	97	464	433	549	803	450	96	78	97	45	59	61	37	69	47	49	76	165	83	90	79	51	20	19	36	33	47	37	42	11	9	10	20	47	26	36	62	28	35	17	41	269
Wdr61:ENSRNOG00000012803	126	100	467	1428	287	564	465	343	943	1535	1358	1026	1192	360	338	271	305	255	655	335	308	349	625	269	318	310	307	246	357	406	499	783	342	310	247	224	664	130	391	643	288	434	243	248	623	956	1073	467	345
Klhl7:ENSRNOG00000010453	49	59	459	782	94	571	320	233	652	784	837	767	662	237	278	249	240	263	412	218	266	249	268	219	276	238	219	185	209	97	84	61	175	254	251	221	193	53	114	108	224	235	244	245	505	709	541	329	211
Klre1:ENSRNOG00000007961	0	0	1	0	4	0	1	2	4	2	0	1	1	0	1	0	0	2	1	0	0	0	2	0	0	0	0	0	0	0	0	0	0	1	0	0	0	0	0	0	0	1	2	0	2	3	0	0	0
Enthd2:ENSRNOG00000028161	33	30	190	250	88	217	177	133	204	219	234	235	180	76	88	139	146	115	149	88	105	134	123	127	125	130	88	104	77	115	93	98	100	150	95	140	160	73	129	200	86	110	107	126	225	246	143	115	122
Zfp691:ENSRNOG00000007398	6	5	49	125	4	57	40	44	94	132	117	117	95	46	44	44	61	24	62	29	39	50	57	53	44	43	53	42	41	12	11	16	36	36	45	35	40	11	12	14	33	56	30	56	48	73	63	73	32
Mfsd7b:ENSRNOG00000049633	10	16	20	52	19	29	29	31	43	28	52	45	46	15	19	17	25	16	34	19	11	37	25	14	21	18	9	21	16	26	25	44	21	30	24	7	43	15	24	33	31	37	25	18	28	42	33	26	30
Pms1:ENSRNOG00000004076	9	15	87	252	29	92	76	60	232	307	272	274	219	79	83	86	70	41	160	42	61	77	95	51	78	85	65	41	60	25	44	41	76	67	58	50	75	22	36	52	65	62	62	64	96	145	112	67	75
Kcnj2:ENSRNOG00000004720	7	12	20	20	13	11	11	19	29	10	21	21	23	13	6	10	7	5	23	19	14	11	17	20	18	9	9	14	11	18	7	6	25	9	8	8	8	9	6	18	15	18	18	12	11	12	4	28	15
Phka1:ENSRNOG00000003063	39	29	97	474	77	133	107	182	419	359	469	546	492	251	283	231	224	142	243	112	157	202	239	184	242	236	160	222	249	90	77	159	183	155	181	127	76	34	59	81	186	212	171	211	138	195	121	125	238
Gpr141:ENSRNOG00000042801	2	0	3	6	0	3	3	1	2	4	0	2	7	0	0	0	0	0	5	0	1	0	0	0	1	0	0	0	0	1	0	0	0	0	0	0	0	0	0	0	0	0	0	0	1	1	3	0	0
Epb42:ENSRNOG00000011649	0	2	2	7	3	5	1	0	2	2	1	2	3	4	2	2	1	2	4	0	1	2	0	1	2	4	0	0	2	4	0	5	3	0	0	1	1	3	0	2	0	10	8	0	2	0	2	2	0
Dstn:ENSRNOG00000005924	7381.11	3903.25	27021.35	15444.51	20698.42	34899.24	24296.29	2706.41	13777.25	16616.31	14709.4	12509.38	12289.62	3160.86	3415.03	3076.92	2513.6	2338.17	5210.64	1999.39	2631.58	2853.72	3944.59	2826.01	3356.11	2932.52	2788.53	2574.25	3128.11	37781.42	41393.14	66378.52	2964.69	2624.83	2495.91	2165.13	36193.68	4469.4	31723.3	41017.38	3055.14	3016.26	2619.15	2646.02	29849.04	33193.47	65998.53	3537.48	3013.11
RT1-Da:ENSRNOG00000032844	129	117	387	397	141	256	576	180	498	1166	958	631	1529	164	174	310	162	186	1401	154	134	154	216	118	203	149	160	196	140	234	246	300	143	496	178	158	192	12	275	370	143	233	266	143	403	424	393	265	254
Scd4:ENSRNOG00000032554	2	3	1.15	6.39	4.06	6.1	4.34	1.42	25.39	14.33	15.04	28.76	12.05	3.26	17.44	6.27	3.12	7.39	11.34	10.18	3.74	8.28	7.44	11.85	15.78	10.84	2.16	6.28	4.87	6.17	4.86	14.43	10.64	2.2	5.14	17.53	3.58	3.24	3.77	15.86	13.18	4.29	8.79	10.26	15.26	16.66	0	5.27	6.87
Ifit1:ENSRNOG00000019050	2	2.09	2	1.07	0	4	3.03	0	1.25	4.28	3.1	1	0	0	0	0	0	0	6.09	0	0	0	0	0	0	0	0	0	0	1.05	4.89	0	0	0	0	0	1.14	1.03	4	7.45	0	0	0	0	1.05	0	0	0	0
Rtn4ip1:ENSRNOG00000000279	13	30	97	237	32	122	126	36	198	161	149	144	140	59	57	63	21	30	75	35	56	74	57	21	51	73	62	51	39	78	66	71	35	48	67	46	104	74	55	71	36	41	23	16	103	117	96	40	48
RGD1305704:ENSRNOG00000050414	10.57	21.23	44.37	164.24	64.71	79.03	62.32	73.09	144	142.17	135.38	153.69	152.96	74.14	89.51	67.49	49.44	65.57	95.83	60.96	66.19	75.79	66.83	66.02	77.99	76.74	52.44	44.59	65.83	40.05	70.72	104.55	85.87	72.45	84.07	47.39	86.83	17.98	60.9	98.53	57.04	86.13	68.44	82.06	58.71	83.36	104.03	61.43	97.12
Col4a3bp:ENSRNOG00000015686	411	395	1158	3293	826	1285	1005	1244	3078	3228	3006	2668	2951	1535	1353	1463	1201	1218	2007	926	1354	1317	1411	1209	1655	1491	1348	1194	1478	1406	1325	2222	1337	1204	1422	1241	1305	448	1160	1661	1312	1361	1294	1539	1226	1521	1447	1373	1304
St8sia3:ENSRNOG00000018305	6	17	15	7	4	9	7	1	4	4	9	5	0	0	3	2	3	2	10	4	4	1	1	6	2	1	1	3	4	8	0	1	1	3	8	2	2	0	1	3	1	0	1	3	6	6	10	3	0
Fgg:ENSRNOG00000025074	57	432	285	84	161	269	101	149	125	79	125	58	69	13	14	15	14	39	56	172	3	19	256	54	10	9	9	5	3	206	162	139	48	37	60	74	125	41	273	165	44	50	47	12	119	349	197	311	100
Ash1l:ENSRNOG00000020386	927	1239	2670	4492	1561	2720	2492	2061	3567	3460	3960	3520	3874	1841	2006	2123	2268	2331	2946	2074	2157	2149	1799	1725	2447	1873	2069	1829	2161	1662	1886	2637	2036	2357	2040	1928	2712	1051	1636	2062	2062	2372	2067	2044	2812	2813	2668	2076	2059
ENSRNOG00000049462	66.88	93.17	152.05	326.2	127.9	199.82	122.38	62.42	253.59	343.93	321.04	283.91	242.98	103.16	113.01	88.15	74.76	84.08	198.87	79.12	67.21	96.24	107.78	74.44	94.64	104.56	80.2	68.84	103.37	154.35	183.32	248.22	56.9	83.75	75.53	82.56	192.4	80.69	208.33	226.04	94.86	116.88	74.52	81.35	204.79	224.74	202.11	144.61	62.45
MARF1:ENSRNOG00000050065	71.11	98.15	218.91	390.44	85.48	347.4	155.01	247.08	248.46	349.63	347.28	184.36	245.85	126.49	129.83	197.61	177.63	118.24	280.45	160.7	137.39	137.31	126.41	118.92	230.93	140.08	170.49	151.04	125.03	130.77	72.52	151.73	95.73	115.31	135.21	194.5	200.66	211.85	76.45	259.69	186.14	166.24	172.95	121.87	207.25	224.5	172.26	158.03	164.66
Il22ra1:ENSRNOG00000027976	30	15	308	808	63	521	268	291	512	855	853	732	560	158	238	233	279	396	429	705	387	275	330	274	338	196	151	196	218	24	35	97	347	491	200	217	277	42	36	77	315	383	246	254	486	735	417	1825	165
ENSRNOG00000045652	0	0	0	5.09	0	3	0	1.09	2	0	0	1.04	3.08	2.12	0	2.07	0	1	2.27	2	0	0	3	0	0.94	1.33	0	2.01	2.62	1.21	0	2	0	0	0	1	3	1	1.02	0	0	0	0	2	0	0	3.22	1	2.02
ENSRNOG00000022718	0	0	0	0	0	0	0	0	0	1.05	0	0	0	1.03	0	1.01	0	0	0	0	0	0	0	0	0	0	1.01	0	0	1.02	0	0	0	0	0	0	0	0	0	0	0	0	0	0	1.01	0	0	1.01	0
Necab2:ENSRNOG00000015084	2	3	0	10	0	5	6	3	1	5	19	4	3	0	0	0	1	0	3	0	1	1	0	2	1	1	1	0	0	5	4	0	1	1	1	0	0	0	2	1	0	1	0	0	0	10	3	1	2
RGD1560648:ENSRNOG00000018289	72	83	181	1157	180	293	212	358	1096	1338	1441	1385	1150	410	486	418	385	293	570	298	328	378	407	327	462	410	376	391	463	257	253	327	391	340	356	331	249.99	47	171	258	316	373	368	357	261	395	261	327	400
ENSRNOG00000049267	0	0	0	0	0	0.5	0	0	0.5	1.01	0.5	0	0	0	0.5	0.5	0	0	0	0	0	0	0	0	0	0	0	0	0	0	0	0	0	0.51	0	0	1.51	0	0	0	0	0	0	0	0	0.5	0	0	0
Tm2d3:ENSRNOG00000011290	0	1	12	24	5	17	18	13	21	31	30	18	12	9	12	8	5	5	11	8	8	3	8	8	11	8	10	5	8	7	4	5	8	7	6	10	6	3	10	1	6	6	6	5	16	17	9	9	11
Ggct:ENSRNOG00000034084	48	35	149	258	242	195	101	147	340	318	255	312	288	185	182	180	179	166	221	156	197	199	222	176	218	147	182	163	167	217	310	304	165	142	145	127	208	49	150	226	170	184	167	163	162	187	259	222	170
Ap1s3:ENSRNOG00000049873	46	48	160	232	47	241	150	102	149	228	212	149	185	105	129	76	96	133	208	77	121	130	153	101	108	116	105	84	97	77	130	213	126	133	112	98	276	81	112	331	104	96	111	92	301	459	573	115	95
Nmt1:ENSRNOG00000002989	115	147	388	1463	204	520	529	234	1211	1834	1597	1324	1083	260	230	277	283	259	666	213	257	247	326	232	258	219	229	217	214	260	312	407	299	256	218	198	410	210	351	533	220	310	229	243	483	675	599	443	266
Msl3l2:ENSRNOG00000000801	6	4	14	14	7	19	14	3	12	18	12	23	19	7	2	5	4	9	6	3	3	3	5	6	8	7	2	7	6	8	9	6	6	1	7	4	9	8	13	5	8	3	13	4	10	7	11	5	3
Cdc6:ENSRNOG00000027787	4	3	4	86	3	9	2	3	68	150	92	85	69	16	9	12	2	6	63	1	0	2	0	2	13	19	2	6	13	0	5	2	3	11	3	7	2	0	2	9	1	1	8	2	5	4	6	4	1
Zmiz2:ENSRNOG00000025923	58	76	282	391	121	319	292	186	234	240	268	239	214	99	100	144	159	172	184	140	148	103	100	179	188	106	115	171	94	93	138	173	95	130	152	164	185	96	121	247	129	119	169	182	304	262	195	210	117
ENSRNOG00000018936	17.36	10.68	150.71	299.81	14.97	137.76	154.74	115.31	272.56	330.58	318.96	259.74	251.27	131.38	141.11	123.27	148.35	76.33	198.97	92.91	122.74	105.3	122.11	106.83	163.09	94.36	102.49	59.35	125.81	26.47	22.99	30.4	96.57	118.28	132.49	102.23	74.62	27.85	36	47.55	87.84	149.61	95.34	138.46	175.24	233.54	127.75	148.24	136.56
Cxcl9:ENSRNOG00000022242	68	229	82	229	112	88	68	79	221	236	264	144	149	21	60	53	46	42	199	54	28	19	96	28	52	14	30	40	27	65	98	83	30	63	38	58	40	60	111	88	62	61	73	23	63	63	28	170	45
Pop7:ENSRNOG00000025310	11	28	54	215	20	51	75	34	170	299	216	163	163	44	32	34	29	26	85	27	27	32	38	24	30	30	34	18	32	32	44	66	40	28	22	34	38	20	45	57	41	46	36	24	51	85	80	43	35
Ncor1:ENSRNOG00000002277	554	662	2182	4423	764	3026	1936	1704	3457	4138	3827	3725	3477	1355	1313	1476	1533	1477	2464	1541	1649	1636	2255	1585	1809	1347	1386	1195	1464	986	1041	1636	1428	1522	1357	1396	1702	955	1171	1679	1491	1842	1533	1530	2583	3676	2419	2941	1469
Ddr2:ENSRNOG00000002881	373	677	436	387	400	479	630	164	253	262	276	248	229	137	142	227	241	196	221	220	157	120	101	104	223	118	117	115	117	369	447	225	96	179	225	359	262	597	608	582	127	170	154	171	406	306	186	120	111
Clca2:ENSRNOG00000013771	109	71	169	518	610	250	118	1564	1128	253	276	1081	1389	2420	2772	2311	2405	2803	1755	2019	2229	2521	2506	2337	2407	2440	2375	1994	2221	566	582	1008	3131	2468	2513	1909	1004	60	291	554	2239	2658	2298	2038	192	166	414	1671	2138
Cadps2:ENSRNOG00000007636	99	90	363	901	350	462	250	634	736	791	745	943	825	579	560	500	560	632	658	446	504	637	584	490	678	578	583	499	529	301	239	477	538	646	496	479	428	169	248	333	470	594	498	571	439	476	486	636	564
Bard1:ENSRNOG00000014960	5	0	20	102	7	5	4	1	62	116	90	88	54	9	15	10	9	9	74	1	7	7	5	5	10	6	16	7	9	7	4	6	7	17	6	10	11	9	1	6	4	11	15	5	23	10	13	8	10
Srgn:ENSRNOG00000000394	33	68	125	162	35	74	217	25	134	324	207	116	130	24	29	46	35	25	142	28	22	19	23	9	21	20	20	16	20	131	109	64	23	65	29	33	64	59	121	156	28	41	38	27	113	132	111	32	25
Cd44:ENSRNOG00000006094	282	534	817	1672	242	749	1590	42	1064	2088	1514	1069	1077	33	46	113	62	66	1155	88	48	36	68	44	81	40	43	40	72	459	522	424	54	137	69	69	392	416	676	759	38	52	65	49	824	803	693	134	60
C1qb:ENSRNOG00000012749	22	36	90	326	79	110	72	106	429	536	493	437	351	114	111	186	110	120	657	136	86	80	147	52	177	73	50	83	89	80	100	137	81	174	108	121	95	4	120	168	71	96	106	74	72	204	153	150	98
Trmt61a:ENSRNOG00000011398	68	70	160	280	99	167	155	120	188	261	247	206	207	80	90	106	89	106	192	113	121	168	191	91	67	82	57	55	82	131	164	264	103	123	82	75	296	112	185	295	71	131	99	98	175	168	188	297	183
Fdxacb1:ENSRNOG00000010743	7	9	38	152	8	47	33	45	116	77	96	112	74	33	27	41	31	31	41	22	20	38	20	27	36	37	40	28	49	28	15	51	40	44	38	21	20	14	16	18	22	41	27	31	46	43	40	54	45
PPIA:ENSRNOG00000007183	120.26	131.03	395.01	1289.73	241.62	449.11	468.92	141.79	1209.87	1622.4	1484.83	1045.52	1054.57	292.05	368.52	248.83	157.43	191.95	619.4	205.04	226.55	223.31	302.41	334.39	328.4	242.73	276.69	235.86	277.5	275.96	452.79	426.38	283.15	221.86	216.11	194.57	328.45	70.32	269.57	334	172	244.19	189.69	224.43	414.15	592.56	603.09	360.54	200.99
Ankrd29:ENSRNOG00000046744	3	1	5	9	12	4	11	4	5	2	11	3	7	8	8	16	5	6	10	1	6	5	2	2	4	1	1	3	5	7	3	2	1	4	3	3	3	0	4	0	3	4	7	2	13	3	4	2	7
Ppip5k2:ENSRNOG00000011613	31	52	230	337	63	185	164	154	329	390	358	344	365	172	147	145	125	105	201	80	126	119	112	118	149	132	136	116	154	63	76	108	116	109	119	96	147	68	90	145	91	120	90	116	275	237	250	92	147
Surf2:ENSRNOG00000005167	37	75	173	469.75	66.25	200.53	150.79	105.33	433.49	458.13	530.6	372.12	428	136.18	115.79	142.48	163.4	129.27	224.69	146	133.95	164.02	208.49	108.29	150.58	117.44	126.06	114.6	158	119	95	128	109.6	145.65	113.28	120.01	99.63	72.3	81	43.94	145	155.79	186	161.74	189	227.97	144	189.57	175.84
Numa1:ENSRNOG00000000417	295	509	2863	3624	470	3214	2078	1245	2644	2970	2921	2793	2540	925	880	1021	1131	1233	1860	1198	1072	1053	1246	1107	1396	1064	1080	932	1011	494	536	728	890	1103	1083	1158	1231	836	654	964	971	1109	1066	1211	2710	3362	2381	1635	1077
Adrbk1:ENSRNOG00000018985	78	115	355	863	203	430	470	290	716	1004	784	773	641	206	184	234	212	267	461	192	247	220	313	249	269	191	199	226	220	202	209	278	207	258	197	199	300	104	236	374	248	223	218	211	367	521	508	294	223
ENSRNOG00000033165	0	0	0	2	0	0	0	0	1	0	0	1	0	0	0	0	0	0	1	0	0	0	0	0	0	0	0	0	0	0	0	0	0	0	0	0	0	0	0	0	0	0	0	0	0	0	0	0	0
Ctsk:ENSRNOG00000021155	67	138	87	183	96	127	112	53	117	157	195	194	192	32	68	78	90	57	101	64	63	81	43	23	53	45	40	38	47	79	112	75	28	62	62	81	89	69	93	102	56	66	64	57	84	117	47	54	49
RT1-M2:ENSRNOG00000049590	0	0	0	1	0	0	0	0	1	1	0	0	0	0	1	0	0	1	0	0	0	0	0	0	2	0	0	0	1	0	0	1	1	2	3	1	0	0	0	1	0	1	1	0	0	1	0	0	0
Chst9:ENSRNOG00000015867	1	1	9	61	0	17	14	24	39	36	64	59	52	17	11	14	14	22	39	8	20	11	24	9	16	18	15	5	13	0	2	1	19	14	17	6	1	0	1	0	11	14	18	5	18	29	13	19	15
Ppm1a:ENSRNOG00000005916	129	81	479	1414	236	631	469	448	1185	1740	1387	1199	1090	352	393	381	330	374	718	295	405	400	513	411	421	392	388	376	349	349	337	665	397	383	342	270	498	124	331	542	354	421	317	402	602	918	729	631	425
Srrm2:ENSRNOG00000004478	2491	3557	12482	11625	3974	10070	8186	6939	7735	6076	7662	7497	8050	3576	4052	5749	7597	8413	8140	6063	7781	6763	3876	6040	6474	4308	4924	6193	4673	4345	4395	5787	4770	7542	7710	9670	8113	3147	4452	5966	6045	6526	7964	6786	10228	6912	5992	3711	4786
Vpreb3:ENSRNOG00000028394	0	0	0	1	1	3	0	0	1	0	0	0	0	0	0	0	0	0	0	0	1	0	0	0	0	0	1	0	0	0	0	0	2	0	4	0	1	0	0	0	1	1	1	1	0	0	0	0	0
Tmem29:ENSRNOG00000049908	3	13	33	73	12	54	24	15	70	103	75	77	65	14	22	14	12	13	36	10	18	19	24	13	15	16	32	11	23	7	15	29	19	17	7	5	34	6	18	30	21	31	15	16	34	69	78	26	14
Sdf2:ENSRNOG00000012121	64	49	289	1140	148	443	311	218	1028	1227	1301	948	983	193	210	219	238	204	494	199	215	232	311	272	296	212	182	225	222	228	231	293	218	246	196	141	293	34	228	273	234	223	173	230	404	613	591	310	240
Rims3:ENSRNOG00000011171	1	3	8	5	6	3	3	2	0	1	4	1	1	1	2	4	7	7	1	3	3	0	0	1	1	0	1	1	1	2	6	0	0	1	3	2	1	0	5	6	1	2	3	1	0	0	0	1	1
Jmy:ENSRNOG00000050343	17	17	123	166	31	116	75	166	122	144	150	155	130	84	82	108	98	102	125	102	121	91	93	96	127	110	86	89	93	21	31	31	92	112	87	97	98	27	25	49	99	89	123	88	157	103	142	90	93
Cnga4:ENSRNOG00000017609	0	0	1	1	0	0	0	1	0	0	1	2	0	0	0	0	0	0	0	0	0	0	0	0	0	0	0	1	0	0	0	1	0	0	0	0	0	0	0	1	0	0	0	0	0	3	1	0	0
Zswim8:ENSRNOG00000009596	227	388	515	689	290	568	517	199	445	475	443	433	374	104	125	190	218	236	340	219	204	152	141	183	183	139	159	180	138	380	385	531	135	210	204	213	548	400	432	592	135	193	270	204	639	473	427	323	135
Tbca:ENSRNOG00000048342	40	53	131	813.04	84	221.01	194.13	176	738.98	972.08	905.08	825.01	696.09	217.59	221.01	203.02	188.01	188.01	435	162.02	147	230	269.01	138.46	199	189.02	213	156.01	229.05	140.65	166	256.01	222.97	198.01	162	141.01	178	32	142	198	143	232	170	160	253	332.96	299	285	207.62
GNS:ENSRNOG00000047350	70	115	280	1276	145	428	304	301	1098	1660	1439	1206	1123	239	269	274	233	269	527	170	249	227	264	224	302	241	232	206	222	148	177	279	215	267	227	221	269	70	146	309	217	250	194	234	380	498	422	269	242
Rxfp1:ENSRNOG00000024120	0	0	0	3	1	0	0	1	2	4	4	5	0	1	1	1	0	0	2	0	0	0	1	0	0	0	0	0	0	2	0	0	0	2	1	0	0	0	0	0	0	0	0	0	0	0	1	0	0
Flt3l:ENSRNOG00000042254	8	3	11	41	0	16	5	11	38	44	49	61	25	3	10	9	10	11	29	15	10	9	5	10	10	4	9	6	5	3	4	2	6	12	9	7	4	0	10	6	6	11	9	10	13	9	15	10	8
Rrad:ENSRNOG00000011901	8	37	7	2	64	10	14	1	1	1	3	2	3	0	0	0	0	0	1	0	3	1	1	0	1	0	1	0	0	136	80	82	2	0	0	2	24	15	36	37	1	0	1	2	10	7	8	0	0
Clpsl2:ENSRNOG00000038807	1	0	5	22	6	7	6	8	26	21	20	33	18	11	14	8	22	13	17	8	9	20	19	14	17	4	10	8	12	1	8	5	19	9	10	15	5	0	3	9	5	14	21	14	5	10	3	7	18
Rit1:ENSRNOG00000020232	41	79	186	339	115	262	155	85	282	412	372	306	233	94	74	93	84	92	188	105	73	70	133	61	98	70	108	64	83	130	140	251	87	91	79	67	174	95	133	228	70	97	83	79	228	332	225	203	91
Col17a1:ENSRNOG00000012110	4	6	9	28	3	9	4	8	19	27	24	18	24	5	7	3	17	6	33	3	2	6	2	2	7	2	4	4	1	2	11	3	3	2	4	4	0	0	4	2	4	2	4	3	18	12	11	9	3
Nup155:ENSRNOG00000013411	61	107	206	776	127	248	235	151	537	893	801	654	579	172	192	175	153	119	408	146	119	161	184	128	177	173	182	173	179	109	149	183	156	154	153	125	199	119	153	214	121	159	118	162	283	316	281	168	179
Ispd:ENSRNOG00000006199	8	2	33	120	35	44	40	43	80	135	134	107	102	46	36	56	44	45	88	36	39	71	39	32	51	57	40	39	71	24	23	40	49	48	52	35	45	21	11	42	36	57	40	45	66	63	56	41	57
ENSRNOG00000000943	0	0	0	0	0	0	0	0	1	3	0	1	1	1	0	0	0	0	0	0	0	0	0	0	0	0	0	0	0	0	0	0	0	0	0	0	0	0	0	0	0	0	0	1	0	0	0	0	0
Neu2:ENSRNOG00000016962	0	0	0	14	1	3	5	9	20	6	17	17	31	13	13	15	30	9	23	17	21	34	8	16	16	16	11	7	10	4	5	7	9	25	13	19	0	0	1	5	4	25	14	10	4	1	2	0	13
Tsen34:ENSRNOG00000011468	31	51	130	468.48	47	174	175	171	350.37	539.87	493.78	485.44	379.81	91.16	139.45	110.99	164	110	218	99	89	131	148.79	132	137.23	138	118	94.78	141.74	58.1	83	116	86.47	91.11	93.34	141	105	26	70.12	137	105	97.39	110.83	130	154	241	170.84	153.22	148
Mid2:ENSRNOG00000014587	46	35	99	310	165	148	103	123	274	309	248	247	207	99	124	120	113	130	177	91	104	101	121	86	144	109	126	89	121	223	248	508	113	115	85	86	178	58	173	360	94	117	102	103	114	192	167	135	133
ENSRNOG00000028543	21.6	16.32	56.75	176.41	18.71	61.82	59.77	25.51	116.03	198.11	197.79	141.94	93.64	25.06	29.92	25.9	16.09	24.9	80.02	23.73	19.51	14.94	35.7	16.46	38.45	27.02	40.15	29.38	34.46	32.64	39.78	34.24	37.61	25.46	32.39	21.89	35.61	16.08	48.16	67.64	31.3	27.04	11.26	21.01	69.3	73.44	59.29	23.57	29.27
Mapkbp1:ENSRNOG00000007018	50	36	150	165	53	139	101	69	119	145	124	140	108	69	46	69	71	66	99	83	75	66	42	49	74	55	62	58	53	54	83	84	40	78	64	73	122	104	81	143	77	80	75	63	149	155	108	80	67
Nudt17:ENSRNOG00000037217	0	0	2	4	1	5	6	0	8	7	10	3	6	0	0	0	0	1	2	0	0	0	1	0	0	0	0	0	0	0	0	0	0	0	0	0	0	2	4	2	0	0	0	1	5	4	0	1	0
Nol4:ENSRNOG00000014775	4	1	2	5	16	5	3	1	1	1	2	3	4	3	4	7	5	3	2	1	5	1	1	3	3	4	8	2	1	4	4	2	3	1	13	2	2	3	4	4	4	3	2	6	4	2	1	1	3
Atp6v1e1:ENSRNOG00000011905	46	82	245	576	116	240	227	135	526	754	675	526	486	137	155	131	135	112	307	106	157	163	158	127	127	122	144	97	133	95	94	122	152	143	137	111	122	53	101	131	167	153	143	138	194	288	312	124	158
Ppp1r3e:ENSRNOG00000014904	0	0	0	3	1	0	0	1	0	0	5	0	0	0	0	0	0	0	1	0	0	0	1	0	0	2	1	0	0	1	4	2	0	1	0	1	2	0	0	0	0	0	0	0	0	0	1	0	0
GPX4:ENSRNOG00000013604	56	78	200	1292	125	335	220	211	1035	1453	1330	1010	1124	256	310	283	221	194	389	245	214	252	413	140	266	272	266	108	277	116	153	236	278	265	139	173	354	46	110	203	240	298	210	189	306	567	418	629	302
Pde6d:ENSRNOG00000018610	8	12	52	159	10	63	48	23	120	184	200	155	123	48	27	40	34	28	66	7	26	28	31	25	36	42	43	24	39	15	2	8	32	18	25	34	16	1	5	7	20	33	45	28	43	77	25	26	29
Ca1:ENSRNOG00000010698	0	0	0	0	0	4	0	0	0	1	0	0	0	0	0	2	0	0	0	0	0	0	0	0	0	0	0	0	0	1	0	0	0	1	0	0	0	0	0	0	0	1	2	0	0	1	0	0	0
Bex4:ENSRNOG00000028608	3	0	10	17	4	10	12	3	16	21	20	23	17	5	7	6	8	13	19	2	2	2	7	6	3	6	6	1	4	4	10	9	2	4	4	2	7	2	4	12	2	2	3	5	16	8	11	6	2
Tmed10:ENSRNOG00000007901	317	284	1199	4580	746	1613	1290	1742	4459	4472	4719	4649	4416	2274	2665	2152	1871	1359	2137	1195	1485	2239	1887	1638	2589	2117	2198	1897	2394	988	1065	1650	1969	1450	1710	1441	1503	261	875	1499	1758	2175	1760	1559	1600	2198	2140	1559	1837
Metap1d:ENSRNOG00000001522	7	3	19	93	14	25	14	12	90	132	95	83	69	21	28	31	23	20	57	20	21	26	42	22	25	29	35	26	28	9	14	21	19	18	33	25	24	3	14	8	8	17	11	26	44	29	31	30	27
Ddx5:ENSRNOG00000030680	1907	2650	9304	12686	5114	8964	6582	3357	10362	13497	12068	10766	10565	5116	4584	4714	4353	4714	7287	4357	4267	4707	5070	3549	4396	4720	3960	3489	4386	6089	6995	7546	4257	5069	4105	3866	6092	3747	5005	6179	3411	4652	4221	4423	9047	9895	8389	5905	4317
Tfpt:ENSRNOG00000013980	14	8	34	77	9	40	38	11	58	95	84	61	60	13	6	14	8	14	32	13	20	23	12	15	13	17	12	7	12	10	12	26	16	19	11	10	27	15	16	24	9	15	13	8	38	49	44	32	12
Mogs:ENSRNOG00000008648	72	56	283	826	225	403	351	543	790	887	849	956	805	482	446	556	392	334	525	371	324	462	557	477	577	528	462	494	572	258	288	482	384	376	347	281	390	95	251	371	357	441	432	362	390	484	412	663	476
Spon1:ENSRNOG00000034303	153	425	216	641	276	339	314	139	532	379	648	579	498	109	92	199	248	204	464	218	120	136	146	94	218	112	87	72	65	176	184	107	74	244	240	250	127	133	285	165	168	123	213	180	189	177	129	135	98
Fkbp4:ENSRNOG00000006444	90	65	574	2752	331	651	714	637	2728	3700	3024	2643	2309	1219	1027	975	624	481	1097	344	475	718	753	596	884	890	757	736	876	354	417	509	631	619	544	501	508	89	295	341	671	624	604	650	644	847	1110	494	713
Acss3:ENSRNOG00000004448	17	12	193	564	30	198	134	136	497	639	566	559	494	146	139	121	164	124	313	113	87	136	157	114	166	148	111	127	171	55	41	96	142	112	131	115	84	13	37	64	116	135	144	130	193	273	140	80	158
Ndufa8:ENSRNOG00000005668	17	4	52	250	32	79	52	77	237	279	320	229	209	58	70	74	74	72	147	66	62	87	86	48	91	83	84	64	84	24	28	62	61	60	56	58	58	11	39	52	59	68	64	67	60	107	81	76	88
Rragc:ENSRNOG00000017426	112	104	351	1270	213	459	404	267	942	1420	1180	953	873	205	197	242	242	240	506	199	198	219	243	265	259	202	223	230	204	300	340	500	219	252	215	218	390	107	340	522	225	224	217	215	398	533	535	312	213
Gpx1:ENSRNOG00000048812	172	208	890	5611	334	1097	1083	546	3948	6965	6216	4810	3891	719	363	727	412	263	1416	412	497	605	523	385	821	755	607	664	440	542	672	561	314	630	263	389	1040	121	654	736	578	446	429	283	880	1376	1670	729	929
ENSRNOG00000032593	1.16	0	0	31.42	11.34	30.48	11.45	0	61.15	32.45	102.6	163.44	33.56	0	55.19	34.56	0	18.45	20.37	25.5	9.42	0	32.53	0	0	26.1	13.94	8.63	0	68.04	23.75	0	14.03	0	7.18	21.43	21.22	3.58	37.7	0.15	0.31	46.17	41.84	40.77	70.17	0	24.32	9.93	18.21
Jam3:ENSRNOG00000009149	43	61	34	98	53	57	66	19	70	68	62	66	64	39	32	54	50	44	73	46	40	40	34	12	54	34	36	35	30	48	50	27	39	46	57	81	39	32	51	71	43	30	50	32	48	42	18	31	23
Tubb4b:ENSRNOG00000010170	488	546	1295	2176	1234	1421	1431	325	1778	2933	2260	1773	1611	737	629	631	344	226	1239	287	321	370	584	299	664	448	511	440	593	1743	1777	2889	485	395	408	314	1951	427	2006	2673	368	384	415	332	1608	1715	2413	632	358
Cox4i2:ENSRNOG00000007827	9	10	11	14	16	5	3	10	7	7	19	5	4	5	2	11	4	4	8	13	4	7	1	4	8	7	1	1	1	14	6	9	6	2	4	9	5	5	7	9	8	2	3	4	8	4	2	4	3
ENSRNOG00000015363	0	0	0	1	0.5	2	0.5	1.5	4	3.5	3.5	2	4	1.5	1.5	0.5	0.5	1	4.5	4.5	1	1	4.5	0	2	2.5	3	1.5	1.5	1.5	0	0	0.5	1	1	1	0.5	0	2	0.5	1	2.5	0.5	0.5	2	0.5	1.5	1.5	0.5
Abcb9:ENSRNOG00000001082	5	0	5	10	5	6	0	1	13	7	1	12	5	6	0	5	6	4	7	1	5	2	1	9	8	9	5	1	5	0	3	4	4	2	1	8	2	0	0	8	3	3	9	3	4	3	1	3	1
HOOK3:ENSRNOG00000014275	108	126	385	663	239	406	396	151	489	638	653	530	495	153	161	187	174	147	372	150	151	173	159	146	184	159	174	126	199	156	174	344	150	175	176	183	355	234	214	174	171	170	203	200	355	394	371	211	182
Dgcr2:ENSRNOG00000049965	109	128	619	1153	305	746	578	590	964	1043	964	1023	886.72	475	479	568	619	653	756	553	637	549.84	501	600	647	522	475	553	457.74	315.73	410.88	486	468	669	573	530	535	152	332	519	541	574	499	577	712	896	705	825	491
Dhx34:ENSRNOG00000047575	9	11	60	119	29	103	97	66	72	81	90	108	61	36	25	38	39	32	55	47	23	36	16	32	35	36	36	34	38	23	23	40	23	42	36	39	43	21	28	46	23	31	40	32	90	74	57	26	36
Ndufa9:ENSRNOG00000026930	46	31	175	939	118	270	233	272	841	968	1138	918	876	387	395	275	239	203	436	201	262	334	294	250	284	332	249	271	319	171	205	299	339	256	283	171	219	46	180	251	248	267	252	235	232	353	302	265	344
RGD1559731:ENSRNOG00000004265	1	1	8	10	2	6	10	2	7	12	13	11	7	6	2	6	4	2	8	3	8	2	3	1	7	4	1	3	0	0	1	0	3	4	5	8	3	0	2	0	4	3	5	3	4	4	6	2	2
Plp2:ENSRNOG00000039496	153	109	573	1975	230	762	634	115	1348	2092	1693	1224	1290	120	120	99	87	129	581	111	120	126	149	133	133	84	114	114	93	305	368	529	115	144	93	114	456	109	440	758	109	143	112	129	621	926	734	297	110
Nfic:ENSRNOG00000004505	36	82	101	291	112	110	102	214	170	151	139	225	171	99	107	123	132	127	142	142	122	118	80	154	187	133	132	174	99	107	114	128	71	104	128	124	144	35	80	150	115	89	121	137	77	55	58	117	106
ENSRNOG00000045606	0	0	1	0	0	1	0	0	1	0	1	0	0	0	2	3	2	0	1	0	0	1	0	2	0	0	0	1	1	0	0	0	1	0	2	0	0	0	0	0	3	0	0	2	1	0	1	1	0
ENSRNOG00000028475	0	0	2	0	0	0	0	1.02	2.11	4.06	5.02	4.04	2.02	0	1	1	1.02	1.01	0	0	2.03	0	2.02	0	0	0	0	1	0	0	0	3.04	2	0	0	0	0	0	0	0	1.02	2	0	0	1	1.01	0	1.01	0
Pus1:ENSRNOG00000037500	103	93	241	425	132	250	189	87	281	430	457	304	217	58	82	95	82	97	225	102	96	79	118	78	95	70	62	74	88	166	193	248	99	100	76	82	346	135	191	313	86	89	84	96	232	263	295	230	67
Nmral1:ENSRNOG00000003794	4	3	36	234	7	33	33	47	224	291	266	278	201	57	65	52	54	52	92	53	50	52	85	49	53	46	52	45	58	10	17	31	61	39	46	39	16	0	4	13	42	43	38	58	22	67	21	72	65
Aarsd1:ENSRNOG00000020658	41	29	161	536	75	151	161	137	465	672	639	523	443	148	131	145	123	103	231	76	107	127	159	129	152	136	101	109	132	61	71	80	133	113	117	108	116	36	87	107	103	150	110	113	130	182	130	138	140
Fank1:ENSRNOG00000018327	0	0	2	1	0	2	0	4	5	6	11	8	5	1	0	1	1	0	3	0	0	0	0	0	0	2	0	0	0	0	0	1	0	0	1	1	0	0	0	0	0	0	0	2	0	0	3	0	1
Olr1475:ENSRNOG00000050112	1	0	0	0	1	0	0	0	0	0	0	0	0	0	0	0	0	0	0	0	0	0	0	0	0	0	0	0	0	0	3	4	0	0	0	0	0	0	1	1	0	0	0	0	0	0	0	0	0
H1fx:ENSRNOG00000027722	1	6	30	14	7	30	26	3	7	9	6	5	4	5	2	2	7	7	4	6	2	0	0	1	3	3	7	4	1	2	3	11	2	4	8	2	13	0	5	24	1	4	4	6	33	32	19	11	2
RGD1562839:ENSRNOG00000045767	0	0	0	0	0	1	0	0	1	0	0	0	0	0	0	0	0	0	0	0	0	0	0	0	1.31	0	0	0	0	0	0	0	0	0	0	0	1	0	0	0	0	0	0	0	0	0	0	0	0
Zfp839:ENSRNOG00000031661	12	12	110	138	20	136	92	36	103	121	135	103	79	35	42	57	55	44	72	31	48	43	38	40	60	37	34	40	37	17	17	28	34	63	58	58	43	27	15	38	41	54	48	49	124	127	68	61	33
Gtf2i:ENSRNOG00000001479	137	177	615	1743	344	661	622.81	1055	1265	1187	1324	1339	1212	575	658	743	844	728	995	625	796	733	647	953	889	693	702	781	700	352	311	394	657	771	749	788	371	219	282	364	720	829	744	818	655	723	557	454	789
Trim41:ENSRNOG00000002388	54	76	315	573	118	416	325	179	493	625	490	456	456	173	199	190	229	192	291	154	202	197	212	193	222	168	177	180	176	161	163	190	168	218	184	190	287	138	153	189	177	199	184	232	339	404	316	201	184
Itm2c:ENSRNOG00000017359	125	250	223	680	200	295	263	227	540	715	871	656	651	175	186	269	274	190	416	204	191	177	176	118	273	163	183	141	174	215	216	206	139	178	207	221	178	174	275	329	138	159	254	172	206	268	154	161	171
Stx8:ENSRNOG00000003849	17	22	91	278	32	109	87	60	208	342	336	227	207	56	50	52	63	55	124	54	53	48	74	52	54	53	58	54	42	42	28	73	54	59	53	65	44	32	51	53	46	53	42	51	85	130	83	61	60
Papd5:ENSRNOG00000024212	163	244	462	933	260	505	420	322	726	850	690	778	681	303	311	330	376	446	491	396	403	445	459	368	379	324	324	275	300	342	411	490	350	421	372	370	439	200	381	442	361	407	385	391	509	630	463	301	385
SFXN2:ENSRNOG00000020011	7.13	0	7.26	29.08	13.86	14.76	14.63	88.01	52.74	28.64	49.63	52.81	42.01	67.48	63.25	44.54	57.15	33.4	53.55	74.19	90.41	86.63	48.46	78.66	60.09	47.42	44.98	44.87	53.96	39.35	19.98	24.9	82.51	63.6	81.78	45.52	18.25	3.44	12.68	12.53	52.65	55.3	59.67	63.53	5.31	10.05	15.7	27.04	67.64
Nelfe:ENSRNOG00000000420	29	26	89	528	53	166	115	106	464	606	569	483	458	97	103	104	120	77	222	72	87	119	106	97	114	84	107	109	115	76	55	100	94	104	64	64	124	35	59	111	81	106	83	91	146	278	210	123	106
Ube2t:ENSRNOG00000005038	0	0	4	32	1	6	3	1	25	42	30	28	25	4	3	10	4	1	28	2	3	2	5	1	3	2	5	2	4	4	2	0	3	3	2	6	3	0	1	0	0	4	0	4	11	6	3	2	2
Fam228a:ENSRNOG00000050114	0	0	0	0	0	0	0	0	1	1	1	1	1	0	0	0	1	0	0	0	0	0	0	0	0	0	1	0	1	0	0	0	1	1	0	0	0	0	0	0	0	0	0	2	0	0	0	0	1
Cd2ap:ENSRNOG00000011987	345	315	796	2730	860	1135	885	959	2035	2441	2349	1795	1928	900	993	894	968	1017	1893	889	1059	973	1068	784	1191	984	1002	783	963	865	924	1591	1035	991	1000	834	1255	332	833	1269	966	1110	900	886	1176	1141	1356	1448	895
Irgm:ENSRNOG00000031138	42	83	57	281	49	43	75	31	185	351	306	217	290	19	29	37	27	31	104	38	17	12	43	14	20	34	28	23	23	44	57	46	20	40	12	27	42	31	35	58	21	29	23	37	44	67	40	62	21
9130023H24Rik:ENSRNOG00000019884	2	1	17	43	7	36	18	18	43	45	53	42	41	17	27	29	27	13	26	11	11	18	24	15	25	27	27	16	28	1	3	6	15	25	15	21	16	4	6	0	19	15	18	22	24	28	22	13	28
Tssk6:ENSRNOG00000020599	0	0	0	1	0	0	0	0	0	1	2	0	0	0	0	0	0	0	2	0	0	0	0	0	1	2	0	0	0	0	0	0	0	0	1	0	0	0	0	2	0	1	0	0	1	0	1	1	0
Hpdl:ENSRNOG00000018143	0	0	5	8	2	4	2	3	9	14	10	4	8	0	2	0	0	6	7	3	6	3	6	4	4	1	2	2	6	0	2	4	4	4	3	1	9	0	2	9	7	2	7	4	2	7	7	9	6
Esco1:ENSRNOG00000014031	117	133	440	1062	208	487	452	284	869	1148	992	813	879	312	346	337	325	312	589	259	340	340	424	256	360	300	323	249	346	252	319	459	279	366	290	197	440	231	277	320	314	353	324	293	559	612	614	452	379
ENSRNOG00000050774	1	0	5.33	0	0	5.6	0	0	0	0	0	0	0	0	0	1.14	0	0	0	17.46	0	0	0	1.96	0	0	0	0	0	0	0	7.69	0	0	0	0	7.19	0	1.56	7.45	0	0	3.57	0	0	0	2.37	0	0
Smpd3:ENSRNOG00000000257	426	700	362	700	464	281	435	240	560	634	666	665	576	280	292	351	270	179	461	394	224	225	268	198	339	256	291	235	248	502	599	310	170	758	295	301	242	388	1145	477	219	230	230	301	459	306	368	128	206
Trib2:ENSRNOG00000004110	180	195	111	113	83	113	221	30	71	88	51	61	66	21	31	40	38	25	47	45	34	27	19	19	41	19	16	26	35	146	138	128	19	35	32	40	78	175	287	366	37	33	53	47	195	73	68	24	33
Daw1:ENSRNOG00000016247	0	1	1	6	0	9	8	0	2	2	5	8	2	2	0	1	2	1	3	0	0	2	0	1	1	0	1	0	0	0	3	0	3	0	0	3	0	1	1	0	3	0	0	0	0	0	1	2	2
Pycard:ENSRNOG00000019675	10	18	35	239	8	34	48	25	209	450	364	310	285	36	30	47	44	32	174	16	21	18	33	23	36	28	37	31	34	29	36	29	18	56	28	23	16	0	21	61	35	31	28	27	22	31	40	30	26
Nlrc3:ENSRNOG00000024210	0	0	5	3	7	3	5	0	7	8	5	5	3	3	3	2	1	2	5	3	1	2	3	0	9	0	0	2	7	5	0	6	1	3	3	1	2	2	9	6	0	1	5	0	0	2	2	2	5
Fam132b:ENSRNOG00000024688	1	0	0	11	1	2	2	0	5	8	2	4	3	0	0	1	0	0	7	0	0	0	0	0	0	0	0	1	0	0	0	0	0	0	0	1	0	0	0	0	0	0	0	0	0	1	1	1	0
Gpr180:ENSRNOG00000009766	13	25	100	387	31	154	103	113	350	364	315	329	290	126	138	131	139	90	185	94	95	145	136	124	141	106	95	116	118	50	80	79	106	117	80	74	108	26	48	63	87	129	108	87	129	227	172	139	117
Cyp26c1:ENSRNOG00000030698	0	0	0	0	0	0	1	1	1	0	0	1	2	0	0	1	2	0	0	0	0	0	0	0	0	0	0	2	1	1	0	0	0	0	1	0	1	1	0	0	0	0	0	0	0	0	0	0	0
Emc4:ENSRNOG00000005719	48	44	135	539	94	198	160	103	417	558	556	498	434	111	132	119	98	97	202	93	83	115	104	113	135	125	102	99	111	119	119	191	102	112	125	104	126	40	98	179	99	118	106	88	133	221	201	110	97
ENSRNOG00000001680	18	19	51	167	31	69	48	74	151	248.92	199	156	132	46	72	65	58	38	103	50	44	61	73	63.93	64	55	42	53	41	32	50	72	65	49	52	44	76	14	44	43	55	49	45	66	68	59	56	50.92	49
ENSRNOG00000050530	0	26	0	0	0.03	0	0.17	24.19	0	0	0	98.6	47.56	0	0	0	0	0	0	1.91	0	0	0	43	49.73	10.15	17.38	32.3	0	0	39	0	0	0	37.04	0	0	0	0	0	0.08	0	0	20.86	32.14	0	0.01	0	0
Anp32a:ENSRNOG00000045651	56	61.35	386.02	1229.31	134.63	506.91	493.07	220.19	1103.07	1737.55	1448.51	1193.46	1059.24	423.82	423.75	425.19	419.33	306.23	693.47	243.39	317.41	267.46	400.6	240.54	479	412.66	368.51	173.32	411.13	162.53	202	313.15	341.01	367.23	334.21	314.04	380.02	80	242	241.89	373.06	405.34	372.31	357.26	518.49	872.49	724.48	358.72	312.03
ENSRNOG00000050156	0.17	0.17	0	0.17	0.17	0.33	0	0.17	0	0	0	0	0	0	0	0	0	0	0	0	0	0	0	0	0.17	0.17	0	0	0.33	0	0	0	0	0	0	0.33	0.17	0	0	0.17	0	0	0.17	0.17	0.17	0	0	0	0
Trim40:ENSRNOG00000000783	0	0	0	5	1	0	1	3	3	0	3	1	2	5	6	2	1	3	4	2	2	1	3	4	7	6	5	4	5	1	1	0	3	4	3	1	1	0	0	1	3	3	2	3	0	0	0	0	4
Chmp2b:ENSRNOG00000040257	43	58	145	377	86	221	182	75	267	421	398	277	314	71	76	53	67	67	175	69	44	74	124	65	76	65	61	53	84	127	150	231	55	88	74	53	161	26	145	217	54	66	50	60	215	287	251	128	72
B3GNT1:ENSRNOG00000046904	0	11.95	0	0	0.03	0	0	0	12.16	0	0	0	0	0	0	0	0	0	0	0	0	0	0	0	0	0	0	0	0	0	0	0	0	0	0	0	0	0	0	0	0	3.06	0	0	0	0	0	0	0
Tpgs1:ENSRNOG00000008296	7	11	42	157	28	51	47	50	131	199	163	156	105	30	26	42	48	44	46	47	25	30	54	21	42	31	37	16	39	6	31	33	25	41	31	28	43	23	33	18	33	35	38	29	56	80	61	47	39
ENSRNOG00000025635	2	0	2	3	1	0	2	0	6	4	3	3	2	3	2	2	0	1	2	0	0	0	0	0	2	0	0	0	1	1	0	2	1	1	1	2	0	0	0	11	0	0	0	0	3	2	3	1	0
Pitpnm1:ENSRNOG00000018553	61	139	257	685	158	339	289	117	558	652	588	603	549	111	114	112	148	187	275	99	93	130	115	92	190	107	127	104	123	214	134	195	94	135	95	142	222	111	191	240	124	132	141	146	284	287	236	191	119
Nipa2:ENSRNOG00000012690	185	341	395	854	314	455	399	168	665	1006	781	625	682	189	214	177	165	136	397	149	185	177	241	163	223	161	153	159	211	311	313	443	175	203	175	108	376	156	403	403	208	231	148	183	457	532	530	269	212
NOL6:ENSRNOG00000047111	92	115.01	117.97	143	107	144	141	53	82	123.5	102.51	104.43	92	39	39	48	52.51	68.5	75.52	79	83	59	75	77.54	53	35.43	40	42	38	130	179.26	197	47	79	62	60	188.49	111	179	258.37	57	49	61	55	116.95	101	114.36	119	46
Klc3:ENSRNOG00000018101	8	10	56	225	11	132	73	21	190	311	204	187	122	12	7	12	10	15	83	10	19	14	24	15	12	10	11	20	12	8	14	23	9	10	11	5	43	9	31	32	19	17	11	17	80	123	85	30	14
RGD1307554:ENSRNOG00000018408	10	33	61	86	11	57	55	26	39	71	65	42	31	21	18	31	21	29	38	13	19	13	20	15	19	23	22	32	21	28	19	28	13	20	17	22	48	25	29	38	19	17	11	23	48	61	29	29	17
Gars:ENSRNOG00000011052	436	332	1002	3579	1156	1389	1210	1109	2823	3765	3549	3014	2633	1305	1237	1134	1108	862	1820	883	885	1294	912	958	1550	1488	1193	1263	1375	1501	1649	2601	1271	959	853	787	1916	443	1261	2597	1119	1308	967	1072	1315	1443	1801	1440	1097
ENSRNOG00000039101	0	0	1	0	1	0	0	1	0	0	0	0	0	0	0	0	0	0	0	0	0	0	0	0	0	0	1	0	0	0	0	0	1	0	1	1	0	3	0	0	0	1	0	0	0	0	0	0	1
Slc45a3:ENSRNOG00000007591	3	3	3	9	4	5	10	0	8	6	7	9	4	1	2	4	6	6	5	7	1	7	1	2	2	5	3	4	3	4	6	9	5	1	5	6	4	2	7	14	1	5	5	2	2	10	0	3	3
CLIP3:ENSRNOG00000050104	0	10	0	8.94	4.77	5	0	0	0	1.92	0	4	1.84	0	1	0	3	0	1	4.97	2.97	1	0	3	0	6	0	0	0	2	0	1	0	0	7	0	0	0	4	1	0	2	0	4	7	0	0	0	0
ENSRNOG00000042752	0	0	4.19	8.29	0	1.01	1.01	1.01	5.2	10.37	11.37	2.09	6.18	0	4.1	0	0	1.06	3.07	2.03	0	1.02	5.11	1.01	0	2.04	1.03	2.03	2.09	1	0	1.03	0	2.06	0	2.04	3	0	0	2	1.03	2.02	1.03	0	3.11	0	0	2.04	2.01
Slc36a2:ENSRNOG00000011892	0	0	0	5	0	0	0	0	1	1	3	0	2	1	1	16	0	0	0	0	1	1	0	0	5	0	0	0	0	0	0	1	0	0	0	2	3	2	0	0	1	0	4	0	0	1	0	0	0
Rab9b:ENSRNOG00000047960	5	2	5	10	2	4	3	0	1	2	12	10	2	1	3	2	4	4	0	2	1	4	1	2	5	2	3	1	5	2	5	3	5	1	3	1	1	1	3	0	7	3	3	3	4	2	2	0	2
Anapc10:ENSRNOG00000018296	16	18	62	189	31	84	64	35	166	204	230	169	166	45	40	50	43	35	125	33	40	46	60	29	30	42	46	31	42	46	62	78	36	39	31	29	61	23	61	77	28	41	31	40	82	109	75	57	59
B9D1:ENSRNOG00000047790	0	4.04	0	0	8.09	0	0	3.08	0	0	0	0	0	0	0	0	2.61	0	0	17.49	0	0	6.55	0	0	0	0	0	0	0	9.34	1.74	0	0	0	0	0	0	0	0	0	0	0	1.7	0	0	0	0	0
Tnk1:ENSRNOG00000015578	49	53	174	245	146	303	195	70	201	238	181	229	136	44	37	50	63	62	109	74	49	54	66	70	57	33	35	50	30	128	215	306	36	66	56	58	196	78	200	244	67	54	50	51	184	230	189	165	53
Mill1:ENSRNOG00000017699	2	3	8	101	6	4	1	4	42	112	54	23	21	1	1	1	4	5	20	2	4	2	5	2	4	4	2	1	3	0	5	1	1	4	5	1	6	0	3	0	8	4	4	1	3	3	5	2	8
Cog8:ENSRNOG00000020379	41	39	150	556	65	212	152	338	462	470	505	526	416	227	223	233	276	227	280	223	205	247	301	236	284	262	226	210	203	90	104	136	242	228	208	215	174	34	76	175	242	258	201	224	172	293	221	302	225
Lztfl1:ENSRNOG00000006244	35	23	179	516	58	217	124	131	432	666	543	453	370	93	82	86	123	119	236	103	106	110	179	88	77	76	93	61	100	73	74	129	91	118	96	92	148	69	64	74	85	133	92	121	219	364	252	180	134
Fam69a:ENSRNOG00000023533	10	13	30	157	25	48	50	35	127	188	176	126	158	14	24	37	24	25	83	23	31	31	28	26	35	26	38	34	28	18	16	19	28	31	36	28	30	15	20	38	24	35	31	24	31	47	22	38	23
Dbndd1:ENSRNOG00000026974	0	0	2	1	1	2	4	1	0	2	0	1	1	0	0	0	1	1	4	1	1	0	0	1	1	0	0	0	1	4	1	2	1	1	2	0	0	0	2	0	1	0	3	0	0	0	0	0	0
Sox12:ENSRNOG00000007514	0	2	7	13	2	6	0	5	14	11	7	10	6	4	1	5	9	2	5	4	4	4	5	7	3	2	8	5	6	6	2	6	2	3	8	2	7	2	4	3	3	3	3	1	8	5	2	3	7
Grcc10:ENSRNOG00000025810	38	50	158	799.26	130	184	194	275	676.81	941.2	936.64	849.62	814.26	272.13	244.84	323.58	239.01	216.82	334.61	228	248	256.79	256.3	224	364.47	286.55	273.17	253	285.37	150	142.88	196	250.06	239	292	240.27	175	30	125	190	207.01	249.74	203.41	232	153.41	247	215.9	256.39	245.97
Atad2:ENSRNOG00000025604	53	75	173	840	91	155	139	62	620	1038	827	679	675	169	168	177	113	117	502	97	104	80	105	73	159	115	137	115	179	73	70	66	97	172	120	104	77	61	70	73	73	114	104	96	158	155	149	85	94
Cul1:ENSRNOG00000005310	266	363	903	2707	602	1322	812	687	2395	3209	2649	2341	2246	796	834	771	760	692	1398	643	709	822	1057	610	851	712	689	585	773	779	832	1330	777	730	655	546	1027	303	768	1235	686	762	654	687	1058	1536	1359	1231	801
Oas1f:ENSRNOG00000030808	1	0	0	3.42	0	0	6	0	3	0	0	2.16	4.2	0	1	0	0	0	0	1	0	0	0	2	1	0	0	0	0	0	0	0	0	1.51	3	1	0	0	0	0	3	0	0	0	0	1	0	2	1
Ppia:ENSRNOG00000006423	831.74	908.97	2494.99	9852.27	1756.38	3301.89	3211.08	1457.54	8583.66	12349.61	11415.16	8460.45	8542.49	2251.53	2642.48	1894.7	1658.57	1462.05	5251.22	1526.96	1486.45	1713.69	2191.59	1685.61	2565.6	2132.27	1992.31	1823.14	2104.13	2198.04	2564.21	3479.62	1889.37	1948.14	1563.89	1368.08	2774.55	758.68	2224.43	3422	1375	1796.8	1524.31	1522.57	3115.85	4623.97	4140.91	2678.46	1670
Clec4d:ENSRNOG00000010181	8	21	31	37	1	11	38	0	35	50	35	43	31	0	0	0	3	2	24	0	1	0	1	0	1	0	0	0	0	38	16	8	1	0	0	0	3	9	27	64	1	2	0	0	22	26	46	2	0
Ten1:ENSRNOG00000028481	3	6	16	72	5	36	18	14	44	101	83	63	51	9	7	5	8	5	44	11	6	11	7	7	2	10	7	6	9	17	7	8	10	8	5	4	13	6	16	30	10	11	6	16	18	55	22	18	8
Aggf1:ENSRNOG00000029304	31	34	123	328	35	142	99	67	218	306	263	204	201	83	79	108	87	98	131	65	64	61	102	42	96	67	83	42	74	51	39	87	71	77	67	53	114	38	46	89	75	94	80	68	124	200	172	139	73
ENSRNOG00000046782	0	0	0.24	0	0	0.37	0	0	0	1.32	0	0.22	1.21	0	1	0	2.38	0	0.69	0	0	0	0	0	0	0	0	0.2	0	2	0	0.18	0	0	0	0	0	0	0	2	0	0	0.43	0	0	0	0	0	0
Hmx1:ENSRNOG00000009154	1	0	0	1	0	3	0	0	0	3	0	0	0	0	0	0	1	0	0	0	0	0	0	0	0	0	0	0	0	0	2	0	0	0	0	0	1	0	1	1	0	0	0	0	1	1	0	0	0
Rbm4b:ENSRNOG00000019650	18.59	34.87	122	188	34.61	143.57	94.63	42.72	198.86	211.8	194.81	174.29	159.82	55.59	52.58	51.6	44.25	66.66	109.71	43.77	57.66	48.94	73.69	46.66	75	49.16	59.68	61.02	64.12	57.08	60.36	74.62	43.58	56.52	47.74	48.2	135.9	27.04	55.31	118.63	31.65	52.82	67.79	52.18	143	180.37	235.71	74.18	55.27
Marcksl1:ENSRNOG00000009113	61.32	67.92	458.94	708.34	45.62	401.84	427.07	53.12	428.62	611.68	687.76	343.57	300.27	44.18	46.68	69.27	88.04	43.71	273.86	49.57	36.73	39.75	54.25	35.42	59.2	46.19	34.17	38.33	54.24	56.34	54.26	67.87	29.55	50.81	62.36	59.01	83.4	46.84	118.57	148.23	36.14	50.84	42.5	47.41	438.64	474.83	357.91	71.3	45.45
Lsm4:ENSRNOG00000019572	19	19	61	234	28	94	73	48	224	315	248	216	183	70	59	57	63	47	129	35	43	58	63	33	71	53	47	62	66	50	39	49	38	48	51	36	53	15	41	79	46	48	43	51	48	85	83	51	64
N4bp2:ENSRNOG00000027152	210	192	697	1049	639	773	487	649	776	747	877	815	839	520	653	610	720	633	743	545	583	709	564	572	672	610	561	558	623	632	693	1154	608	736	559	511	929	275	595	613	664	711	618	586	685	699	729	449	720
Psd:ENSRNOG00000019435	10	12	14	28	23	10	4	12	19	24	29	30	27	8	5	20	19	18	5	11	14	15	14	18	30	18	9	16	11	22	3	11	11	12	10	18	8	9	8	19	9	20	14	14	9	5	4	9	11
Ift88:ENSRNOG00000009278	25	27	153	349	29	185	128	66	242	469	342	311	238	53	51	59	84	78	184	79	70	87	105	79	94	79	75	52	61	15	53	76	65	86	53	67	113	103	58	98	53	87	78	92	167	223	217	130	90
Prmt2:ENSRNOG00000001297	12	27	81	180	25	87	86	22	126	208	170	145	106	19	16	23	25	12	93	14	13	18	18	18	17	15	16	10	20	24	25	29	8	21	24	18	22	24	20	46	16	20	20	14	74	109	78	31	11
Pom121:ENSRNOG00000001449	98	240	335	345	220	368	330	170	203	207	232	199	210	84	99	141	186	191	200	134	145	125	106	128	189	94	125	144	106	229	261	282	109	150	174	203	297	176	273	287	138	108	147	150	306	291	211	130	104
Cyp1a2:ENSRNOG00000016173	1	0	1	3	0	0	1	2	6	3	6	3	3	1	1	0	1	2	0	2	1	0	1	3	0	4	2	0	0	0	0	0	1	0	2	0	1	0	0	0	0	1	0	0	0	0	1	0	1
Pex11b:ENSRNOG00000021216	18	34	102	259	26	111	95	121	193	267	320	236	181	84	76	101	102	104	148	82	70	83	146	87	103	79	60	88	85	28	36	46	109	84	68	66	98	27	47	86	108	107	67	69	113	172	124	91	111
Lrrc18:ENSRNOG00000020080	0	0	1	4	0	0	0	0	0	0	0	0	0	1	1	0	0	0	0	0	0	1	0	0	0	0	1	0	0	0	0	0	0	0	0	0	0	0	0	0	0	0	0	0	0	0	2	0	3
Jakmip3:ENSRNOG00000027590	10	2	4	2	13	3	1	3	2	4	6	0	4	1	2	8	2	1	1	2	7	1	2	2	3	2	2	1	5	11	4	1	4	3	3	6	1	2	2	13	8	3	2	3	5	4	1	3	3
Slc52a3:ENSRNOG00000005132	6	7	13	149	14	39	20	22	102	97	74	112	85	30	24	28	35	25	106	30	25	27	25	29	39	28	38	29	24	17	16	22	31	33	24	24	23	1	15	25	26	19	26	28	31	45	23	29	23
ENSRNOG00000030345	61.32	101.58	250.45	759	197.41	375.46	332.04	402.41	752.22	831.77	934.92	627.35	729.67	246.89	314.76	219	213.85	236.06	411.47	196.86	262.93	285.66	298.07	413.99	321.59	253.89	268.85	324.51	177.36	180.94	226.89	380.09	201.22	307.18	190.87	136.98	373.28	34.33	198.12	430.81	209.39	254.76	216.04	263.88	393.84	509.5	539.88	397.51	260.57
Flt3:ENSRNOG00000000949	6	20	12	37	7	6	12	1	32	50	67	31	32	9	9	16	13	12	35	10	9	3	0	5	21	13	10	9	7	9	2	11	6	12	9	14	2	1	14	26	5	12	18	5	8	11	13	6	3
Thsd7b:ENSRNOG00000003878	1	3	0	0	0	0	3	1	0	0	3	1	0	3	1	9	2	0	0	2	0	4	3	1	4	1	1	0	1	4	5	2	0	1	2	1	3	0	0	3	1	0	1	0	0	0	1	0	1
Ptprcap:ENSRNOG00000021724	8	8	10	16	3	7	12	1	16	32	22	13	13	4	3	3	4	6	8	2	0	4	4	2	3	5	1	3	5	1	2	10	1	7	3	1	4	0	6	9	2	4	6	3	4	6	5	5	2
Pdhb:ENSRNOG00000007895	81	67	182	818	215	290	248	380	835	839	859	919	812	429	404	362	349	361	465	320	378	359	437	362	398	356	350	322	381	317	290	417	395	335	359	259	264	77	173	367	370	357	338	314	243	383	366	338	380
Igsf5:ENSRNOG00000028216	12	16	112	434	36	134	108	131	350	447	450	343	345	95	89	102	107	101	240	94	99	133	98	101	124	84	90	82	120	42	45	80	115	118	96	80	83	24	50	62	85	127	88	92	175	213	130	138	112
Anxa5:ENSRNOG00000014453	582	457	1700	6370	984	2309	2017	464	4701	7984	6253	4367	3852	842	706	779	661	503	2965	517	472	641	666	361	793	612	669	579	718	1457	1562	2615	563	549	566	522	1876	334	1477	2177	467	547	573	451	2257	3462	3409	1139	425
Bfsp1:ENSRNOG00000005707	5	8	11	9	11	10	6	4	11	9	16	13	10	5	6	2	4	5	6	4	2	4	5	5	7	4	4	6	6	11	7	19	3	2	3	6	13	8	6	21	2	3	4	3	30	25	8	2	6
ENSRNOG00000048691	9.71	0	60.31	41.89	29.38	62.82	20.22	42.96	15	24.36	94.88	81.34	23.72	7.19	18.11	60.24	20.74	45.84	36.62	2.37	6.2	24.45	37.4	7.35	15.76	49.25	33.23	1.74	24.06	1.76	52.44	61.78	21.76	6.83	2.54	48.2	38.38	25.66	21.16	0	23.15	54.04	46.53	0	94.88	6.98	12.02	38.05	10.05
Gcnt1:ENSRNOG00000050534	40	30	129	734	150	88	129	113	679	681	1071	730	966	258	312	287	120	118	235	135	97	121	188	116	177	212	118	164	266	203	210	338	161	137	132	144	279	35	108	205	156	152	209	163	146	218	227	363	115
Cd34:ENSRNOG00000045558	26.5	35.5	38.5	174	88	45.5	56.5	42	153	114	180	145.5	127	47	51.5	95	92.5	62	87	77	66	62	37	34	74.5	48	32.5	50.5	38	34.5	41.5	31.5	32.5	64.5	85	114	38	31.5	26.5	24.5	54.5	57	61	70	39	28	22.5	31.5	55.5
Abt1:ENSRNOG00000017585	34	63	111	321	50	142	117	57	226	314	311	231	220	58	56	69	62	58	134	59	78	72	98	72	57	60	54	58	59	76	107	145	68	74	59	43	122	45	106	106	56	62	53	51	112	175	177	124	75
Znrd1:ENSRNOG00000000779	25	35	116	340	47	120	86	72	286	412	339	302	233	41	66	60	60	54	152	49	56	49	91	83	87	49	51	70	58	61	79	83	56	62	48	60	83	20	85	103	42	59	65	58	120	197	165	119	65
Hmgb1-ps2:ENSRNOG00000007121	0	0	1.46	2.63	0	0	2.67	0	3.08	5.25	2.97	1.44	1.45	0	1.34	0	1.34	0	0	0	0	0	0	0	0	0	0	0	0	1.46	0	0	0	0	0	0	0	1.44	0	0	0	0	1.32	0	0	0	0	0	0
Ces1e:ENSRNOG00000015438	0	0	0	2	0	0	0	0	2	4	3	3	0	0	0	0	0	0	0	0	0	0	0	0	0	0	2	0	0	0	0	0	0	0	0	0	0	0	0	0	1	0	0	0	0	0	0	0	0
ENSRNOG00000050746	6.03	9	35.31	111.1	22.48	42.65	43.3	18.6	38.63	88.17	98.16	56.53	81.05	29.54	34	15.06	21.49	21.22	55.77	10.1	11.22	20.23	16.22	14.24	26.36	29.99	30.76	23.21	35.57	4.02	17.13	24.52	27.33	20.38	24.02	16.63	10.11	22.22	22.12	6.07	11.2	19.44	21.48	25.33	62.58	56.53	34.21	15.24	23.55
Trim25:ENSRNOG00000002341	115	171	357	681	319	588	366	310	395	484	523	581	463	127	113	179	217	287	323	293	236	199	171	169	166	131	102	137	135	345	483	763	155	253	203	243	635	210	380	940	196	201	200	177	485	473	471	358	187
Adamtsl4:ENSRNOG00000049385	64	120	66	97	85	124	136	59	59	31	82	89	59	33	38	63	97	85	122	76	73	52	27	47	79	37	40	52	35	43	95	49	37	84	88	138	77	135	89	100	50	36	65	60	94	58	35	53	33
GJC1:ENSRNOG00000048838	38	68	59	47	66	43	51	8	45	50	57	51	45	10	11	15	21	18	23	17	21	8	10	16	19	12	13	9	6	55	44	39	8	17	13	13	24	64	54	55	18	17	19	5	46	21	16	8	11
Tex21:ENSRNOG00000038496	0	1	0	1	0	1	2	0	0	0	0	0	0	0	0	0	0	0	0	0	0	0	0	0	0	0	0	0	0	0	0	0	0	0	0	0	0	0	0	0	0	0	0	0	1	0	0	0	0
Cesl1:ENSRNOG00000015317	5	5	21	57	2	19	18	19	51	45	75	88	51	3	20	28	25	19	36	14	11	18	21	14	19	9	9	7	19	7	5	6	12	3	16	12	7	1	3	2	7	14	14	6	27	18	10	22	13
Als2cl:ENSRNOG00000033921	46	42	106	152	49	138	159	32	74	120	116	108	71	29	34	53	50	51	73	58	39	36	29	35	56	31	20	39	37	42	80	77	40	46	41	48	70	67	106	124	41	28	49	47	159	127	70	35	33
Ndufaf4:ENSRNOG00000007506	113	160	219	428	208	199	222	116	351	456	415	306.94	329	122	140	145	146	138	245	139	171	142	210	111	103	117	125	93	140	278	291	422	162	167	129	117	368	107	281	345	151	174	148	117	217	263	315	255	163
Rnf19a:ENSRNOG00000009658	199	249	377	878	503	531	421	258	806	996	1027	732	661	301	272	291	329	341	558	315	266	276	293	259	334	253	228	222	215	531	553	778	240	379	258	209	395	161	483	438	246	313	262	264	519	603	564	511	232
Irx2:ENSRNOG00000012742	0	5	8	6	4	6	8	2	1	4	7	5	3	0	0	5	10	6	3	2	4	3	2	2	6	0	5	4	0	2	6	2	8	0	7	2	3	0	3	4	5	2	6	5	4	6	5	3	1
Myc:ENSRNOG00000004500	632	700	419	1374	2384	531	479	401	867	1155	1013	1262	904	547	461	582	847	963	933	469	553	410	287	508	371	775	578	490	403	1496	1636	1719	580	791	833	1002	527	327	769	1711	446	412	424	532	489	412	358	349	523
Trip12:ENSRNOG00000016963	577	895	1664	4498	995	1956	1743	1405	3455	4355	4234	3583	3455	1115	1299	1349	1297	1285	2439	1109	1199	1371	1390	1261	1493	1247	1230	1100	1369	1191	1317	1974	1372	1331	1276	1177	1505	839	1276	1968	1217	1470	1323	1240	1852	2167	2094	1348	1340
Nap1l4:ENSRNOG00000020615	108	130	376	1193	207	440	358	218	848	1252	1062	1010	772	275	290	244	254	211	551	192	197	247	311	190	230	231	197	201	280	267	286	299	254	214	186	180	327	98	263	322	211	264	194	193	383	581	509	399	229
Urm1:ENSRNOG00000026636	30	55	84	257	72	140	108	54	205	320	259	256	189	48	49	52	59	59	105	55	48	62	68	54	51	33	40	41	40	75	96	178	43	43	54	49	103	45	116	151	40	40	50	29	142	152	121	87	53
1500011K16Rik:ENSRNOG00000015847	13	25	43	249	32	58	57	98	218	311	295	234	213	72	89	77	67	71	159	73	58	83	111	86	73	63	52	66	71	22	31	40	87	68	83	70	51	19	31	36	73	63	77	73	45	51	42	80	92
Sdr39u1:ENSRNOG00000020544	17	9	29	81	70	48	48	49	92	75	90	77	50	29	45	59	46	37	59	25	50	51	43	37	53	62	43	53	66	63	77	124	40	32	49	32	56	13	29	105	28	32	45	36	49	59	40	43	36
C1ql3:ENSRNOG00000017459	0	0	2	3	0	3	1	0	1	3	1	3	4	0	2	0	2	0	2	1	1	2	1	1	2	0	0	0	1	0	3	2	0	1	0	3	0	0	1	0	0	5	0	1	2	0	0	0	1
Gltpd2:ENSRNOG00000026488	0	0	0	1	0	1	0	0	0	0	0	1	0	0	0	0	0	0	0	0	0	0	1	0	0	0	0	0	1	0	0	0	1	0	0	0	2	0	0	0	0	0	0	0	0	0	0	0	0
Grpel1:ENSRNOG00000006593	73	65	195	791	150	292	204	288	739	919	775	807	595	196	198	243	206	259	454	212	247	278	373	281	200	169	168	171	182	197	223	222	237	214	211	181	303	55	179	276	241	250	210	222	302	333	337	389	318
Slc25a12:ENSRNOG00000022922	25	36	70	249	49	81	84	108	231	243	281	209	196	81	79	97	117	78	139	88	97	99	103	112	109	109	94	94	104	35	45	68	111	91	92	89	45	35	25	40	90	88	96	81	86	107	57	91	127
ENSRNOG00000016008	8	33	26	46	21	31	26	19	38	48	62	47	35	16	24	29	15	17	43	25	10	21	20	8	23	20	16	19	32	7	18	9	27	25	11	9	14	20	18	19	12	11	23	20	44	28	24	23	24
Acsl1:ENSRNOG00000010633	104	84	151	835	232	190	164	666	938	616	936	965	827	654	686	1041	634	433	547	392	610	712	664	587	1098	700	607	573	753	352	276	424	712	443	556	574	267	155	183	344	553	766	624	609	175	211	188	233	699
Lrguk:ENSRNOG00000008775	2	4	6	9	1	3	3	4	3	11	7	5	11	2	1	3	2	1	2	1	2	5	0	0	1	1	1	1	1	0	0	1	0	1	2	1	0	1	0	1	0	1	0	1	5	11	4	4	2
Mier2:ENSRNOG00000000175	40	87	188	166	166	231	190	67	104	106	100	84	76	35	38	67	68	73	99	77	74	56	45	41	62	44	43	59	37	158	148	145	48	53	70	49	283	134	178	176	52	45	70	51	234	189	187	112	48
Sarnp:ENSRNOG00000030520	74	110	252	611	178	217	204	128	535	615	631	499	473	143	142	188	177	163	365	174	175	183	223	197	171	148	179	150	159	172	223	238	167	214	163	147	267	114	183	175	175	182	152	192	192	316	236	249	184
Rpl8:ENSRNOG00000032635	402.99	311.77	1659.67	4262.15	1215.52	2065.56	1782.7	1821.85	3704.03	5205.94	4593.86	4177.62	3651.74	1581.79	1875.67	1578.11	1309.26	1603.75	2186.56	1440.12	1971.06	1714.22	2298.67	2375.56	2306.69	1924.37	1868.87	2021	1521.43	1623.77	1519.99	1876.37	1529.19	1572.8	1719.5	1300.55	1933.82	305.94	1349.63	2054.35	1505.05	1504.93	1275.05	1825.42	1636.55	3292.66	2976.82	2293.99	1798.46
Erap1:ENSRNOG00000009997	142	217	431	2577	353	678	558	444	2756	3444	2920	2642	2550	546	619	670	575	520	1283	569	522	667	742	505	966	565	608	627	676	335	407	642	592	837	599	433	507	153	371	517	463	744	736	557	606	945	756	792	629
ENSRNOG00000016624	0	0	0	0	0	0	0	0	0	0	3	2	5	0	0	0	0	0	0	0	0	0	0	0	0	0	0	0	0	0	0	0	0	0	0	0	0	0	2	7	0	0	2	0	0	1	2	0	0
Tfg:ENSRNOG00000001633	126	159	420	1204	295	508	450	317	989	1354	1121	1099	1049	351	339	417	325	296	609	280	348	376	459	360	382	335	302	343	339	418	456	706	320	348	293	246	579	106	422	580	314	370	320	278	438	660	707	493	415
Rab39a:ENSRNOG00000009008	1	0	2	9	2	6	1	2	4	10	4	6	1	3	0	0	0	1	2	1	1	0	0	0	0	0	0	0	0	4	0	1	1	1	2	3	0	5	0	1	1	0	2	1	0	1	1	0	1
Haus2:ENSRNOG00000049634	25	11.5	93.47	45.25	193.88	57.71	58.45	14.84	45.43	62.42	51.05	48.27	44.28	10.03	12.5	10	7.17	10.77	30.3	9.5	7.69	11.96	17.93	6	14.83	11.5	8.72	6	10	113.72	90.11	120.4	9.5	12	7.5	9.04	36.64	16.5	67.34	112.99	11.5	13.38	8	17.23	72.21	40.31	97.86	23.08	9
Lrp5:ENSRNOG00000015911	131	181	711	1764	510	1126	750	1447	1518	1202	1305	1642	1263	660	692	782	1077	1003	1065	961	1090	1064	897	1192	1094	771	779	930	718	443	419	670	796	1085	873	889	495	248	338	641	892	960	946	1023	1058	1226	842	866	1016
Snrpd3:ENSRNOG00000050410	39	32	83	162	46	122	98	49	89	111	103	115	60	35	39	50	57	62	122	36	47	46	35	39	39	36	41	51	40	58	63	68	38	64	59	46	72	33	85	88	34	57	52	35	92	80	74	44	45
Ranbp10:ENSRNOG00000018000	72	114	513	704	115	650	506	219	512	603	629	525	487	164	174	200	203	283	407	229	217	219	201	228	217	181	181	173	188	138	197	270	198	262	215	204	407	199	212	342	208	207	200	218	712	729	600	345	199
Ccdc116:ENSRNOG00000001860	0	0	0	0	0	0	0	0	0	0	2	0	1	0	0	0	0	0	1	0	0	0	0	0	0	0	0	0	0	0	0	0	0	0	0	0	0	0	0	0	0	0	0	0	1	1	0	0	1
Vasp:ENSRNOG00000016367	199	258	410	906	332	609	567	196	527	913	707	528	520	131	205	182	163	164	339	160	162	163	184	184	287	156	197	187	203	516	433	584	153	219	152	161	431	137	453	558	152	224	184	167	509	632	524	226	166
Tc2n:ENSRNOG00000004754	221	131	1151	3700	591	1245	799	2292	3342	4224	3389	3559	3458	2437	2452	2050	1809	1540	2467	1659	1927	2694	2503	2151	2993	2737	2446	1774	2746	939	900	1604	2347	1920	1859	1370	1185	296	572	865	2008	2605	1709	2307	1376	1936	2132	2422	2772
ENSRNOG00000047769	0	0	0	2	0	2	0	0	0	0	0	1	1	0	0	0	0	0	1	0	0	0	0	0	0	1	0	1	0	0	0	0	0	0	0	0	0	0	0	0	0	0	0	0	0	0	0	0	0
Esr1:ENSRNOG00000019358	3	4	1	16	3	3	6	7	12	3	11	9	10	2	9	6	3	2	1	4	1	2	1	1	14	4	4	2	3	2	8	1	1	4	3	8	4	3	0	1	2	3	5	4	0	0	2	2	4
Zfp451:ENSRNOG00000012718	83	111	361	646	156	403	303	204	449	610	566	390	444	203	199	218	247	208	343	212	217	223	220	160	214	208	209	144	189	163	221	272	188	209	199	172	378	167	232	311	178	222	190	214	388	398	374	260	201
Fam155b:ENSRNOG00000038066	0	0	0	1	0	0	0	0	0	0	2	0	2	1	0	0	1	0	0	0	0	0	0	1	0	0	0	0	0	1	1	1	2	0	0	1	0	0	0	0	1	0	1	0	0	0	0	2	1
ENSRNOG00000047237	0	0	0	0	0	0	0	0	1	2	0	0	2	0	0	0	0	0	0	0	0	0	1	0	0	0	0	0	0	2	0	0	0	0	0	1	0	0	0	0	0	0	0	0	0	1	1	1	0
March10:ENSRNOG00000007084	1	0	0	3	0	0	0	3	1	2	1	4	2	0	4	1	6	1	2	4	1	4	2	2	3	5	0	2	6	1	1	0	2	4	4	2	1	0	0	0	4	1	3	4	0	0	1	5	3
Ecel1:ENSRNOG00000019447	3	6	1	5	5	4	3	0	0	0	0	0	0	0	0	1	0	1	1	0	1	0	0	0	1	0	0	3	0	4	3	1	0	0	0	0	2	4	4	10	0	0	0	0	0	1	1	1	0
Chchd10:ENSRNOG00000028356	33	27	76	548	82	120	85	218	453	579	483	633	445	150	146	155	127	177	167	192	167	102	189	162	214	142	131	139	110	79	71	102	123	139	154	153	113	34	63	103	118	108	132	139	79	138	136	201	149
Agap2:ENSRNOG00000025584	22	37	22	28	33	13	12	8	11	24	16	15	24	4	3	6	20	8	18	11	7	7	2	8	7	6	6	10	2	28	19	14	0	9	13	13	12	31	51	25	7	7	9	7	18	13	8	2	5
Alms1:ENSRNOG00000022343	60	87	608	1332	94	511	573	370	1201	1382	1410	1289	1095	463	468	455	382	356	752	290	393	445	441	375	500	456	404	383	433	130	154	132	338	372	393	387	206	84	154	114	394	409	392	465	629	672	452	353	438
Zfp672:ENSRNOG00000002713	44	68	145	349	55	159	165	152	271	261	249	242	326	93	145	132	147	147	168	139	162	168	157	120	172	106	119	124	135	93	76	159	145	197	130	138	208	44	99	137	172	173	171	128	185	238	188	205	167
Tmem50b:ENSRNOG00000002028	55	29	152	410	124	181	124	205	354	455	462	350	346	223	225	223	177	162	286	157	191	233	212	202	228	201	186	161	199	128	129	136	167	187	173	189	144	42	92	143	214	226	209	218	160	182	179	124	206
Ttc39b:ENSRNOG00000042603	102	184	216	740	169	237	195	634	756	755	663	780	689	697	652	522	503	314	522	306	365	588	601	692	782	786	582	520	740	227	262	251	431	356	425	403	181	142	181	226	544	636	390	586	210	243	219	263	631
Ky:ENSRNOG00000008210	0	0	0	1	0	0	0	0	0	1	0	0	0	0	0	0	0	0	0	0	0	0	0	0	0	1	0	0	0	0	0	0	0	1	0	0	0	0	0	0	0	0	0	1	0	0	0	0	0
Gsdma:ENSRNOG00000007943	0	2	1	9	0	9	2	0	1	8	2	3	1	0	0	0	0	0	2	0	0	0	0	0	0	0	0	0	0	4	4	1	0	0	0	0	3	0	2	5	0	0	0	0	0	3	0	2	0
Arhgap31:ENSRNOG00000003088	335	449	224	197	462	257	330	90	131	155	157	114	134	30	46	83	108	98	142	100	88	64	31	51	76	54	60	60	45	358	358	188	30	90	131	134	100	322	505	616	77	71	120	86	239	99	61	45	52
ENSRNOG00000015106	0	0	3	1.12	0	1	0	0	5.01	7.12	2.02	1	3	1	1	0	0	0	0	1.38	1	1	0	0	0	0	0.83	0	0	0	5	0	2.01	2	0	0	2.03	0	0	1	1	2.01	0	1	4.95	2.01	4.03	1	1
Myef2:ENSRNOG00000005258	127	136	548	627	229	299	345	286	719	832	813	702	773	620	575	599	448	588	999	504	507	635	654	393	643	536	450	472	713	304	304	332	350	574	328	363	272	189	199	220	520	601	576	611	420	535	455	476	399
Ophn1:ENSRNOG00000026573	40	62	223	453	89	257	207	110	458	592	514	424	409	107	89	104	125	101	191	91	94	109	108	85	126	111	93	82	95	90	85	136	88	97	125	125	147	62	99	104	100	118	126	133	223	298	237	89	122
Krtap13-1:ENSRNOG00000042531	76	6	22	1	66	4	10	0	3	1	7	0	0	0	0	0	0	0	0	0	0	0	0	0	0	0	0	0	0	236	242	381	0	0	0	0	12	12	98	187	0	0	0	0	15	9	2	2	0
Ptdss2:ENSRNOG00000015912	21	30	120	330	34	153	156	81	263	355	357	251	249	78	78	89	81	94	163	72	69	78	99	85	74	46	73	73	76	32	38	48	75	69	61	85	82	54	80	87	78	84	70	92	164	191	122	89	71
Gne:ENSRNOG00000014365	42	48	166	485	107	232	174	244	427	524	497	559	464	191	196	232	223	189	315	139	182	198	205	160	193	160	155	147	192	125	112	164	196	214	186	181	157	46	105	206	173	228	192	181	236	274	221	220	197
Dctn6:ENSRNOG00000013254	33	24	74	366	40	108	67	68	298	419	405	321	324	71	78	108	98	59	164	74	67	88	124	95	94	86	81	68	77	54	62	62	53	82	68	74	67	12	55	71	76	98	64	70	80	131	101	99	90
Cand2:ENSRNOG00000010473	21	29	33	91	19	39	32	21	38	75	51	54	48	12	11	11	23	16	23	15	13	14	7	10	27	4	13	11	14	21	19	18	8	13	16	17	3	17	22	26	13	4	19	14	34	38	9	10	13
Magohb:ENSRNOG00000010316	7	7	16	64	6	16	22	13	51	53	51	48	38	21	28	20	15	11	30	12	6	18	21	11	13	22	20	9	17	16	13	16	8	17	15	18	15	4	11	11	10	13	21	13	9	22	22	4	9
IGG-2A:ENSRNOG00000043205	0	0	0	0	0	0	0	0	0	0	0	0	0	0	0	0	0	0	0	0	0	0	0	0	2.74	0	0	3	0	0	0	1	0	0	0	0	0	0	0	0	0	0	0	0	0	0	0	0	0
Slc16a14:ENSRNOG00000017072	0	0	1	3	0	0	0	3	0	1	1	3	3	0	0	2	0	0	0	0	0	2	0	0	0	1	2	0	0	1	2	2	0	0	1	5	0	0	0	0	0	1	2	0	0	1	1	0	0
Apitd1:ENSRNOG00000030317	507	467	1484	4614	1319	1991	1627	1492	3461	4143	3726	3621	3194	1382	1343	1370	1209	1130	2156	927	1152	1324	1332	1200	1679	1411	1405	1410	1279	1491	1486	2568	1122	1077	1109	1174	1783	741	1264	2343	1148	1302	1195	1307	1698	2373	2054	1500	1256
Tes:ENSRNOG00000032978	554	362	1192	3135	1306	1646	1170	297	2439	3374	3283	2210	2123	376	390	329	253	173	1204	184	245	229	425	250	400	318	354	247	308	1710	2231	3255	250	226	233	168	2295	294	1576	3064	247	320	249	206	1370	2644	2908	873	354
Lrp8:ENSRNOG00000013064	1	19	23	15	13	23	24	0	8	31	19	20	8	3	2	0	3	5	17	0	4	0	0	3	1	2	2	1	1	33	21	20	1	3	1	1	44	17	27	24	2	4	9	2	18	9	7	2	1
Tpst2:ENSRNOG00000000664	43	51	123	215	76	123	109	76	168	223	191	197	147	43	54	56	64	75	107	52	54	57	52	52	60	54	47	47	76	69	68	103	47	57	45	59	71	40	70	103	59	37	55	42	97	133	78	86	55
Star:ENSRNOG00000015052	5	11	28	26	18	25	20	4	23	16	29	17	26	8	11	20	14	9	14	11	6	7	6	8	12	4	12	7	8	18	19	13	17	9	14	12	25	10	3	9	10	5	15	6	34	29	27	7	8
Cideb:ENSRNOG00000020377	0	0	1	2	0	0	0	0	0	1	0	0	1	0	0	0	0	1	0	0	0	0	0	0	2	0	0	1	0	2	0	0	0	0	0	0	2	0	1	0	0	0	0	1	0	1	0	0	0
COX20:ENSRNOG00000004553	17	23	124	436	72	164	109	71	359	546	456	373	385	104	111	116	76	85	205	70	81	99	129	111	121	88	106	85	129	103	81	115	98	92	89	74	93	17	59	60	88	114	82	99	145	147	157	108	98
Ccdc69:ENSRNOG00000021370	2	3	25	61	3	29	19	4	25	73	31	24	35	8	6	18	11	4	29	6	7	7	9	5	22	5	5	9	15	13	9	13	3	5	3	13	17	7	7	2	15	13	4	14	17	27	21	10	10
Galr1:ENSRNOG00000016654	0	0	5	1	39	16	0	5	0	1	2	2	0	5	2	5	0	1	0	2	1	6	21	4	12	1	4	2	2	3	90	5	3	0	0	0	40	2	0	49	0	0	1	4	3	4	0	9	4
Cav3:ENSRNOG00000005798	0	0	0	0	0	0	3	0	0	1	0	2	0	0	0	0	0	0	1	0	0	0	0	0	0	0	1	0	0	0	0	0	0	0	0	0	0	0	0	0	0	1	0	0	0	0	0	1	0
Slmap:ENSRNOG00000011307	217	183	689	1379	402	789	606	516	1040	1267	1213	1001	1002	439	446	466	488	500	697	436	510	499	448	466	538	489	492	443	463	355	477	684	467	541	519	434	634	298	429	645	476	494	453	549	835	928	884	572	505
Cog5:ENSRNOG00000008827	30	36	183	622	62	219	129	245	485	679	666	599	551	242	215	234	208	158	365	174	181	257	243	183	212	232	201	183	247	90	118	126	232	189	195	169	131	60	50	106	204	216	204	222	164	246	177	245	249
Hhip:ENSRNOG00000018268	0	1	0	0	5	0	0	1	1	0	1	1	0	0	2	1	0	0	2	0	3	1	1	2	0	2	0	3	4	2	6	0	1	2	2	6	0	1	0	0	1	0	3	2	1	0	0	2	1
MGC95152:ENSRNOG00000010205	40	28	260	520	158	401	259	162	452	676	526	475	326	141	107	118	146	119	321	130	141	135	286	155	148	119	163	116	124	145	169	310	144	159	121	99	259	44	159	307	124	149	103	134	356	561	496	341	122
Ly6al:ENSRNOG00000037374	0	0	2	0	0	0	0	0	0	0	0	0	0	0	0	0	0	0	1	0	0	0	1	0	0	0	0	0	0	0	0	0	0	0	1	0	0	0	0	0	0	0	0	0	0	0	1	0	0
Ifih1:ENSRNOG00000006227	142	375	266	681	296	261	258	141	521	857	500	660	572	112	146	170	163	144	330	122	145	144	198	118	152	153	119	92	122	379	337	350	130	126	111	88	466	189	251	377	108	173	109	138	290	430	390	228	152
Fbxo41:ENSRNOG00000033202	1	0	1	0	1	0	1	0	0	0	0	0	0	0	0	0	1	0	1	1	0	0	2	0	0	0	0	1	1	7	0	0	0	0	3	0	0	0	0	3	0	0	0	2	1	0	0	0	1
Atp5o:ENSRNOG00000001991	130	80	345	1477	297	485	355	582	1427	1644	1746	1685	1552	787	858	710	546	545	873	485	551	625	741	587	739	755	687	665	695	358	350	627	690	589	543	441	481	110	300	443	512	639	501	555	456	678	605	656	629
Dock4:ENSRNOG00000004823	56	120	241	233	124	189	174	83	187	243	236	177	185	99	96	79	98	66	179	69	55	53	45	61	76	70	70	58	68	139	106	98	31	78	62	114	76	86	131	159	72	71	95	83	205	119	125	30	61
Mdh1b:ENSRNOG00000012891	1	0	2	8	1	1	4	0	7	3	12	2	7	1	0	1	3	0	4	3	1	2	3	0	0	1	0	0	0	0	0	0	0	1	1	0	0	2	0	2	2	2	0	0	1	7	1	1	4
Trpv4:ENSRNOG00000001195	57	130	32	21	65	25	54	9	16	20	13	12	14	4	1	13	7	15	8	5	7	7	7	2	10	1	9	3	9	52	62	31	5	9	3	14	28	96	75	125	5	7	11	5	30	10	15	3	6
Gbp7:ENSRNOG00000029191	97	394	242	351	112	162	230	77	404	469	416	321	348	56	62	84	44	61	254	111	41	36	115	37	62	46	28	42	37	217	182	164	51	55	88	95	173	155	257	172	62	107	61	70	160	196	165	358	119
Hs2st1:ENSRNOG00000012549	65	59	188	562	89	219	212	162	459	519	524	473	340	164	161	209	160	143	299	106	137	164	150	151	182	198	167	153	175	126	168	166	157	128	155	132	167	62	134	213	131	161	136	154	254	257	269	101	148
Cav1:ENSRNOG00000006694	287	455	374	682	523	372	574	225	620	523	898	561	635	285	291	771	401	237	483	402	246	319	191	187	617	287	271	248	282	331	357	265	225	283	319	515	279	238	410	437	277	439	431	337	377	332	258	198	234
RGD1561928:ENSRNOG00000031879	0	0	0	0	0	0	0	0	0	0	0	0	0	0	1	0	0	0	0	0	0	1	0	0	0	0	0	0	0	0	0	0	1	0	0	0	2	0	0	0	0	2	0	0	0	2	0	0	0
Card11:ENSRNOG00000024277	6	13	54	121	3	64	62	16	55	136	124	57	106	5	5	12	4	7	57	2	4	1	6	1	5	3	4	5	4	9	14	20	4	13	8	10	9	3	24	29	5	5	13	5	25	46	25	3	6
Sall3:ENSRNOG00000026116	0	2	4	0	0	0	1	0	0	1	0	0	0	0	0	0	0	3	0	0	1	2	1	0	0	1	0	0	0	1	4	1	0	0	0	0	1	0	2	0	0	0	2	0	3	3	5	0	1
Klhl33:ENSRNOG00000025868	0	0	0	2	0	0	2	0	0	1	1	3	1	0	0	0	2	0	0	0	0	2	0	0	2	0	0	0	0	0	0	0	0	0	1	0	0	0	0	0	0	0	0	0	0	0	0	0	0
Ints2:ENSRNOG00000003576	27	49	67	154	64	84	84	17	90	157	136	113	103	32	36	30	49	17	60	25	35	28	24	19	30	32	28	22	17	67	84	57	38	41	31	30	75	57	81	81	27	28	38	23	76	90	69	16	17
Fam127b:ENSRNOG00000045535	41	52	94	268	61	97	99	59	179	241	254.72	207	186.98	95	102	107	80.01	61	153	74	85	93	79	50	118	77	99	65	87	74	58	57	72	68	84	107	64	34	45	79	78.82	76	105	84	80	93	71	71	71
Vwa5b2:ENSRNOG00000001707	24	23	62	22	69	23	19	13	13	13	23	16	17	9	7	28	32	30	16	18	33	4	3	13	37	4	23	12	5	113	35	23	16	12	40	22	12	17	24	41	19	21	31	27	24	5	12	17	8
Slc30a10:ENSRNOG00000002397	0	0	9	0	0	4	1	8	11	6	1	2	4	3	12	7	4	2	0	3	7	4	9	3	3	4	6	7	12	0	0	1	5	3	3	5	3	0	0	0	4	5	7	5	7	0	4	5	9
ENSRNOG00000026374	1.01	1.03	13.25	41.69	9.64	5.19	17.29	11.3	21.39	39.34	24.58	19.92	15.09	8.27	13.44	15.41	9.33	8.23	8.37	11.34	7.15	9.25	17.49	2.02	7.49	8.57	14.95	7.09	6.19	1.02	5.1	5.13	11.33	17.13	7.13	9.15	12.38	3.1	6.17	8.21	14.42	17.44	9.25	4.09	11.41	15.39	11.33	14.43	11.78
Ccdc32:ENSRNOG00000010472	32	57	102	201	34	111	75	56	156	243	206	170	170	57	56	49	58	61	130	43	58	56	66	61	68	52	71	55	44	41	42	57	64	70	41	54	65	30	57	82	68	52	56	47	82	128	97	84	54
Snap91:ENSRNOG00000023861	3	1	10	46	11	20	4	10	18	65	34	35	15	22	30	24	21	14	40	20	24	32	11	19	30	16	20	19	23	3	7	8	25	29	15	20	15	9	6	9	15	17	19	20	5	16	9	16	14
Paqr6:ENSRNOG00000026059	4	4	3	28	8	8	7	4	15	28	30	28	20	4	5	15	6	5	11	1	5	5	7	1	6	4	6	8	2	3	6	4	1	4	4	6	3	5	1	4	6	7	5	1	7	6	3	1	1
Btaf1:ENSRNOG00000017938	455	705	772	2007	1024	878	873	730	1873	1983	1964	1671	1874	824	935	852	667	774	1260	762	751	960	994	674	786	782	683	582	791	1266	1489	1949	898	904	675	588	1157	515	999	1419	802	931	707	721	869	1003	1125	853	916
Etf1:ENSRNOG00000019450	554	726	1432	4082	1328	1958	1661	945	3290	4625	3787	3269	3098	929	905	913	788	919	2122	829	953	997	1512	1022	1029	900	902	884	957	1871	1910	3284	1009	1070	789	686	2265	521	1751	2927	956	1138	884	844	2028	2842	3694	1860	1057
Sdcbp:ENSRNOG00000009683	1260	1561	4431	8427	2318	4570	5207	1421	6752	10659	8553	6454	6692	1762	1788	1613	1439	1196	3361	1180	1303	1423	2013	1476	1534	1454	1333	1113	1514	3140	4538	7716	1385	1352	1346	1254	4103	1017	4074	4535	1297	1541	1278	1303	3171	4086	4507	2301	1541
Oas1b:ENSRNOG00000001372	13	14	17	94.61	17	10	36	11	26	115.66	92	67.62	56	3	7	15	9	4	28	8	9	1	9	2	9	6	2	1	2	10	15.67	18	4	10	6	8	3	8	14	33	10	7	4	9	8	12	6	12	9.01
Fam229b:ENSRNOG00000024918	0	0	0	2	1	2	0	2	2	4	10	5	3	0	0	2	0	1	0	1	4	1	0	0	0	2	2	1	1	0	0	0	1	1	3	3	0	0	0	0	0	0	1	0	0	2	0	0	1
Adipoq:ENSRNOG00000001821	60	2	23	42	11	17	9	32	395	72	379	61	91	108	188	891	120	33	59	99	32	135	12	11	750	23	6	2	41	84	45	10	87	9	4	96	112	218	24	11	5	181	66	38	1	24	33	37	7
Mcpt8l2:ENSRNOG00000049096	1	0	1	4	0	0	0	0	3.25	5.8	2.63	2	6.45	0	0	0	0	0	1	0	0	0	0	0	3.58	0	0	1	0	0	3	0	0	4.66	0	0	0	0	4	2	0	1	1	0	0	1	0	0	0
Zc3h10:ENSRNOG00000040281	16	47	89	142	24	118	90	43	124	119	163	118	110	33	34	43	41	42	64	32	28	40	44	19	55	29	39	28	24	28	28	52	37	34	35	37	63	43	46	71	32	43	41	37	107	135	80	57	31
Spink2:ENSRNOG00000031710	0	0	0	5.24	0	0	0	0	1.3	13	0	4.94	5	0	0	0	0	0	1.22	0	0	0	0	0	0	0	0	0	0	0	0	0	0	0	0	0	0	0	0	0	0	0	0	0	0	2.8	0	0	0
Btbd9:ENSRNOG00000000540	125	149	388	354	421	458	283	71	296	364	331	270	241	60	62	73	45	49	151	70	74	51	49	67	84	68	81	89	66	423	635	830	61	66	60	60	613	311	514	1040	51	56	51	65	400	382	483	104	56
Bdp1:ENSRNOG00000042485	109	154	167	269	137	168	142	64	218	258	220	210	203	95	75	95	92	74	137	99	54	73	109	46	67	54	65	43	71	206	172	229	82	124	64	63	155	124	187	187	87	91	90	80	166	199	170	103	100
Ect2:ENSRNOG00000024365	11	4	13	258	11	15	21	25	152	299	175	152	197	23	25	40	38	28	323	23	11	18	40	23	45	11	46	21	47	2	13	7	24	30	25	13	17	6	8	5	7	31	15	21	25	15	14	12	18
TRPM6:ENSRNOG00000013053	1	0	2	25	4	9	7	20	8	11	2	4	7	2	1	3	1	1	4	7	22	21	13	2	8	5	7	4	10	0	7	4	16	4	6	3	2	1	7	0	7	12	10	3	0	6	7	4	20
Prpf6:ENSRNOG00000015600	187	206	589	1444	314	812	583	384	1232	1592	1464	1310	1124	391	384	393	468	353	737	363	360	452	482	380	404	395	417	309	360	376	430	670	380	432	352	365	592	252	386	624	374	481	440	418	714	884	857	610	398
Ly96:ENSRNOG00000040315	0	5	7	54	2	13	8	8	46	50	53	47	66	8	7	1	7	6	20	2	8	10	9	6	9	7	3	3	6	2	0	7	5	10	3	8	2	0	5	15	4	13	9	10	6	10	22	9	5
Cdkn1c:ENSRNOG00000020559	3	31	19	17	10	14	26	4	15	23	19	24	22	5	4	9	7	4	5	2	9	7	1	4	12	6	7	4	13	11	12	14	3	4	8	8	30	12	12	20	3	7	8	4	19	18	57	5	6
Dlst:ENSRNOG00000005061	329	340	1158	2539	646	1334	1185	621	2074	2801	2563	2481	1919	683	699	618	551	481	1040	537	570	628	873	649	712	625	553	513	568	879	1071	1739	534	550	501	437	1488	434	935	1468	546	672	513	571	1387	1727	1749	1154	668
ENSRNOG00000021905	0	0	0	0	0	0	0	0	0	0	1	2	2	3	0	3	0	0	0	0	0	0	0	1	1	0	0	1	0	0	0	0	0	0	1	0	0	0	0	0	1	0	0	0	0	0	0	0	0
Ctf1:ENSRNOG00000018962	5	13	22	92	6	31	30	35	66	65	49	80	68	18	24	29	20	31	29	27	29	40	39	34	37	37	26	26	26	12	10	9	20	34	25	32	18	28	24	7	31	31	22	37	20	33	13	17	32
Cwc22:ENSRNOG00000012651	140.59	177.54	359.3	661.3	275	364.37	328.21	135.66	477.1	694.59	693.79	491.47	525.86	180.61	165.95	174.85	170.62	205.67	382.17	187.41	180.53	183.67	216.7	153.64	179.72	145.84	160.91	128.86	161.64	327.83	343.66	439	188.79	179.71	210.39	159.73	346.41	152.8	261.86	356.37	152.9	213.6	133	181.93	341.15	431.69	293.59	313.51	188.17
Scd1:ENSRNOG00000013552	121.51	100	79.37	84.76	122.51	160.78	46.26	183.43	159.28	87.09	487.69	105.28	250.02	343.63	160.47	1154.83	588.5	86.67	104.65	232.98	72.44	331.36	37.55	50.74	448.34	105.98	19.53	19.1	341.51	286.53	424.37	98.27	111.33	53.85	31.94	242.64	100.41	1232.69	131.74	23.91	49.29	364.43	157.28	133.63	13.91	276.15	133.74	119.99	21.58
Spns1:ENSRNOG00000017621	43	48	142	431	54	176	164	117	253	388	421	314	217	81	86	112	118	98	176	98	119	85	107	96	124	104	106	99	83	71	99	122	77	130	114	114	128	58	58	160	116	86	112	117	167	200	127	137	100
MRPL14:ENSRNOG00000019734	12	9	33	355	40	59	52	107	290	416	394	351	249	97	106	88	82	67	156	81	74	127	124	104	153	100	87	90	97	39	33	46	113	74	73	75	61	15	34	57	85	106	91	94	44	95	88	108	108
Hnf4g:ENSRNOG00000008971	6	10	30	77	19	46	35	58	68	59	49	60	54	36	46	34	45	53	59	32	52	43	67	41	50	40	40	28	28	17	29	57	67	35	42	34	54	23	64	68	51	42	37	43	29	51	58	35	31
Lix1:ENSRNOG00000012988	0	0	0	2	1	2	4	0	1	4	1	1	2	0	0	0	1	0	2	1	0	1	0	0	0	0	2	0	0	0	0	0	2	0	0	0	0	0	4	0	1	1	1	0	3	0	1	0	0
Col1a1:ENSRNOG00000003897	1889	3591	2077	3697	2584	1736	3253	1047	1695	1526	1588	1882	1823	116	220	673	1427	1172	1850	1396	632	613	206	616	1349	455	254	602	456	1536	3905	805	233	1334	1323	2325	798	2581	2808	1589	549	706	937	1507	885	421	482	442	526
RGD1561815:ENSRNOG00000033461	1.03	0	1.67	5.22	6.02	3.54	8.08	0	6.8	11.54	3.57	7.91	5.27	1.74	0	0	1.85	3.97	1.87	1.82	13.8	0	5.32	33.84	3.91	0	2.02	10.13	5.55	1.63	4.25	0	3.29	1.94	6.17	9.4	4.42	0	8.24	0	3.47	5.97	3.93	11.54	1.9	5.92	0	0	0
Zfhx2:ENSRNOG00000025634	25	26	151	98	28	159	106	41	43	45	46	33	54	22	33	41	42	47	36	37	57	51	17	31	70	22	45	58	30	64	39	49	35	39	53	49	78	44	52	50	34	41	46	33	145	137	115	34	32
D930015E06Rik:ENSRNOG00000009837	137	182	509	1403	579	615	455	888	1390	1126	1218	1619	1410	973	930	1022	580	477	695	483	705	544	807	661	1171	1033	993	841	844	472	457	533	696	444	755	683	399	173	206	327	673	754	746	891	489	609	466	578	990
Sptssa:ENSRNOG00000004292	35	31	100	495	90	119	97	258	539	598	520	519	599	370	365	322	285	233	331	200	273	303	355	291	359	338	326	313	352	97	125	193	276	190	255	227	118	21	82	94	304	307	235	262	136	162	155	216	379
Hcst:ENSRNOG00000020849	1	2	3	6	0	3	6	1	6	7	2	4	7	1	2	1	0	0	7	0	0	1	0	1	2	1	2	0	1	0	3	3	1	0	1	2	0	1	0	3	1	1	7	2	1	0	3	2	1
Kansl1:ENSRNOG00000005544	139	171	508	928	253	533	506	396	766	933	986	764	726	329	301	377	390	394	558	328	350	287	342	335	400	338	344	342	354	364	332	480	317	438	321	320	482	233	327	550	285	347	295	303	693	628	593	553	322
Mgme1:ENSRNOG00000028196	4	4	19	75	12	22	18	31	65	111	115	95	71	41	51	40	29	29	68	12	23	28	31	20	35	29	34	37	29	7	13	14	32	17	22	29	20	2	10	16	21	38	27	26	37	38	45	29	26
Srsf9:ENSRNOG00000001163	40	60	99	231	42	115	111	53	178	280	231	184	186	31	32	67	39	47	89	42	32	44	35	42	60	39	44	32	36	56	54	43	30	58	39	45	53	33	75	65	42	56	56	55	104	120	93	48	42
Sapcd1:ENSRNOG00000000858	0	5	1	20	7	1	0	2	7	7	13	13	10	3	1	5	2	2	5	0	1	6	2	4	4	1	1	1	3	2	1	3	1	4	0	5	0	0	0	6	1	3	3	3	1	1	0	1	1
Gpt:ENSRNOG00000033915	29	12	78	249	90	100	64	205	239	135	181	289	301	395	320	262	254	354	199	386	388	248	231	308	447	471	312	219	268	89	148	285	330	370	214	214	155	34	62	131	170	216	270	213	114	134	167	228	298
RGS3:ENSRNOG00000045849	13.61	9.2	17.87	12.91	0	27.08	14.02	0	0	1.41	17.27	4.24	1.95	2.86	10.05	13.36	11.26	6.13	7.66	9.81	10.08	4.47	2.27	0	8.1	0	0	2.95	9.35	0	0.99	5.52	12.77	9.5	0	0	16.1	3.86	7.34	5.99	10.91	10.64	9.47	0	33.14	0	7.78	0	4.21
Atp2c1:ENSRNOG00000013305	189	308	643	1762	362	819	702	480	1530	1946	1801	1517	1519	592	528	568	479	394	1045	390	445	512	630	439	546	515	568	486	567	417	374	511	474	458	463	382	433	292	416	520	419	554	453	458	766	1196	864	691	529
Siglec1:ENSRNOG00000021243	0	5	15	195	4	11	12	34	98	307	136	139	167	6	14	26	21	28	68	25	31	8	10	18	33	15	9	20	9	4	1	20	7	53	15	35	12	0	3	1	15	23	18	26	6	9	11	16	15
Kcnip1:ENSRNOG00000005365	0	0	3	0	0	1	3	0	2	0	3	2	1	0	1	1	1	1	0	0	3	0	1	0	4	1	0	1	1	8	3	1	0	1	3	0	0	0	1	0	0	0	3	1	5	1	2	1	2
mrpl11:ENSRNOG00000019970	12	9	44	200	26	64	67	44	182	293	250	200	198	74	65	44	51	64	117	42	49	59	68	43	51	48	45	40	55	23	49	49	55	57	55	41	55	20	47	39	30	68	49	47	62	86	93	62	58
Pim3:ENSRNOG00000029698	223	268	236	522	845	243	271	345	553	267	233	443	382	716	729	779	1251	1814	1022	445	1008	666	269	667	369	986	679	1064	653	706	641	367	894	1590	1325	1259	268	224	390	432	720	451	1063	527	262	244	206	98	568
Cdh24:ENSRNOG00000013503	1	0	19	36	7	18	7	1	21	23	17	19	12	5	4	9	5	2	23	10	10	2	3	4	7	6	4	4	6	3	8	4	3	8	7	5	3	2	2	1	2	6	5	3	21	16	9	2	4
Cebpa:ENSRNOG00000010918	59	22	43	163	109	71	59	58	111	193	131	130	130	43	26	40	52	52	67	53	37	31	54	40	63	35	42	41	48	87	118	264	39	50	25	29	247	37	112	372	46	27	24	38	60	98	67	116	47
Dnmt3b:ENSRNOG00000010625	26	46	50	65	45	68	50	22	42	76	51	46	50	18	14	23	21	30	44	24	21	38	29	17	14	14	9	22	21	87	81	112	8	15	27	29	71	31	43	68	29	30	17	20	58	67	36	32	28
Aspa:ENSRNOG00000019659	7	16	3	47	13	6	3	3	27	78	47	30	51	8	12	19	19	24	56	12	4	12	6	4	24	21	11	6	9	6	11	12	6	16	17	12	6	9	13	27	7	13	12	6	4	11	7	13	18
ENSRNOG00000047627	0.5	3.5	8.5	28	1	14	16.5	13	17.5	20.5	30.5	19.5	23	10.5	13	9	9	8.5	24.5	7.5	14	10	10	5.5	15	9.5	14	9.5	9.5	5	4	8.5	9	10	15.5	6	7.5	2.5	2.5	8	10.5	15	11.5	7.5	13.5	15	7	11	13.5
ENSRNOG00000017586	10.74	11.23	16.33	98.57	13.93	16.94	20.06	13.31	76.36	96.85	106.44	89.73	58.55	13.51	13.42	15.12	12.4	16.01	37.96	20.62	9.56	11.7	23.48	7.58	15.97	12.18	14.94	6.24	25.35	15.81	13.41	27.76	10.14	18.68	5.19	3.5	24.17	13.19	14.47	24.09	7.64	18.68	15.78	15.91	29.39	56.26	43.96	16.45	12
ENSRNOG00000050344	0	0	0	0	0	0	0	1	0	0	1	1	0	0	0	0	1	0	0	0	2	0	0	0	0	0	0	0	0	0	0	0	0	0	0	1	0	0	0	0	0	0	0	0	0	0	0	0	0
Hipk3:ENSRNOG00000011358	478	672	792	1627	919	1060	911	725	1290	1415	1409	1360	1311	649	791	774	687	712	1060	568	705	811	709	665	970	670	695	752	688	1004	1105	1724	734	771	666	576	1103	521	993	1845	686	719	616	709	991	1264	1117	908	765
Nell2:ENSRNOG00000006235	8	1	2	8	3	4	3	5	4	3	2	3	6	1	2	4	1	3	5	4	7	4	5	4	2	4	6	5	1	8	4	5	4	2	12	4	2	0	1	5	7	1	1	7	7	1	1	2	2
Zcchc18:ENSRNOG00000047525	12	9	38	40	23	23	8	6	13	17	53	26	53	12	18	21	22	18.46	9	12	17	12	12	11	19	9	23	14	19	61	28	21	19	10	27	13	7	12	4	27	16	10	25	15	22	7	8	5	19
Lsm3:ENSRNOG00000008733	24	34	122	319	39	116	100	42	296	424	348	272	241	102	76	47	50	42	194	37	46	62	87	50	65	59	48	41	61	59	56	59	59	64	37	49	98	33	65	84	55	70	48	37	114	186	182	76	55
Zbtb12:ENSRNOG00000000418	2	4	23	50	6	24	19	14	29	28	51	47	20	7	4	9	10	8	20	6	8	9	12	9	19	7	7	22	18	2	3	3	3	8	15	8	7	6	8	5	5	4	5	8	32	15	15	6	6
Atp7b:ENSRNOG00000012878	15	4	129	614	115	189	138	587	494	589	553	564	489	374	449	455	630	361	611	277	397	471	425	650	628	570	445	450	461	112	129	188	503	414	523	459	242	40	40	34	411	520	364	512	220	284	117	214	433
Ftcd:ENSRNOG00000001261	0	0	0	1	0	0	0	0	3	3	0	3	2	1	0	1	0	0	1	0	0	0	0	1	0	1	0	0	1	2	0	0	0	0	1	2	0	0	0	0	1	1	0	0	2	0	0	3	1
Mtf1:ENSRNOG00000025724	50	97.32	152.1	235.49	81.33	174.5	135.99	94.58	202.3	197.58	161.78	159	165.97	67	65.68	72	81.73	86.59	153.72	61.24	100.02	91.01	100.56	91.15	91.29	70	78.46	83.11	72	123.75	97.72	163.61	85	86	70.22	73.82	160.56	42.41	76.72	146.15	75.11	81.52	92.99	102	171.31	170.56	143.3	99.03	83.54
Csf3:ENSRNOG00000008525	1	3	1	0	1	0	2	0	0	0	1	0	0	1	0	0	0	0	0	0	1	0	0	0	1	0	0	0	0	0	3	1	0	0	1	1	1	0	0	1	0	0	0	0	3	1	2	0	0
Rab3il1:ENSRNOG00000020349	9	7	15	80	17	15	15	12	72	128	128	86	86	15	20	23	16	14	62	14	11	25	19	8	22	7	3	7	11	9	7	15	13	17	6	12	12	7	14	13	13	10	23	5	20	39	18	22	11
Fam149b1:ENSRNOG00000006554	21	37	124	384	65	150	134	133	322	402	424	300	305	144	158	152	138	123	180	112	117	136	120	108	177	138	176	156	183	66	61	104	126	118	141	125	100	45	58	57	115	136	143	147	139	165	131	108	146
Ttll13:ENSRNOG00000013559	0	0	3	2	3	5	1	4	8	3	4	9	4	2	1	3	5	4	5	4	5	0	5	2	1	1	2	1	3	0	2	1	0	7	1	3	4	0	1	4	4	1	6	4	4	1	3	2	2
Hip1:ENSRNOG00000001448	79	211	399	856	165	331	473	99	442	685	583	527	436	40	62	98	130	92	440	119	99	57	43	75	134	70	48	73	60	92	106	97	56	135	118	135	105	94	135	200	81	80	125	89	322	269	174	68	58
Enpp2:ENSRNOG00000004089	33	98	42	41	90	48	41	58	74	45	88	69	68	50	69	156	93	84	90	91	76	62	47	36	138	47	40	46	61	51	42	49	41	65	78	107	47	30	54	63	80	111	112	50	28	26	55	49	43
Zfp397:ENSRNOG00000048101	48	88	183	329	50	205	172	106	307	322	348	278	311	114	134	125	131	102	209	121	99	152	143	88	153	108	93	97	119	74	66	103	112	110	108	99	167	106	76	109	122	124	102	135	223	222	198	159	133
MAMDC2:ENSRNOG00000024620	6	13	3	31	25	1	6	10	13	16	23	19	17	13	21	28	19	17	8	8	20	23	8	9	18	18	12	9	20	8	20	14	13	8	24	23	5	0	10	15	15	10	22	17	4	4	5	5	15
Zfp626:ENSRNOG00000050995	0	3	12.74	36.42	6.68	10.73	12.65	9.69	33.2	70.81	41.52	34.48	48.98	16.66	12	7.34	14.53	12.04	14.72	12	9.3	10.52	16.41	5	5.4	8.32	14.89	4.24	9.84	0	3	30.61	16.82	9.29	14.2	7.99	20.5	3.41	9.69	21.68	11.59	13.77	8.14	11.67	29.02	21.88	23.58	13.3	11.35
Phf11b:ENSRNOG00000038908	2	14	12	22	3	13	8	2	17	30	33.64	23	33	6	9	6	8	4	11	1	3	5	3	1	5	2	3	5	10	3	1	3	3	3	5	3	4	2	0	11	5	7	13	0	22	10	2	5	5
Il2ra:ENSRNOG00000047647	18	24	25	13	30	31	35	2	6	10	7	11	8	5	6	1	4	1	18	4	0	0	3	1	2	3	5	4	4	20	13	7	2	16	2	6	7	3	48	27	1	1	7	2	46	9	20	0	3
ENSRNOG00000047293	0.5	0	0	0.5	0	0	0	0	0	0	0	1	0	0	0.5	0	0	0.5	0	0	0	0	0	0	0.5	0	0.5	0	0	0	0	0	0	0	0	0	0	0	0	0	0	0.5	0	0	0	0	0.5	0	0.5
Bik:ENSRNOG00000010359	2	2	6	25	3	12	14	3	17	24	30	14	15	3	3	6	4	2	35	0	4	2	3	3	1	2	1	3	2	10	16	13	0	2	0	5	5	1	3	1	1	1	0	2	14	17	8	0	1
Zadh2:ENSRNOG00000016239	12	21	126	402	84	150	119	148	330	326	349	370	317	137	135	163	149	144	185	100	151	167	162	156	219	173	166	156	169	52	58	129	135	132	153	136	94	38	57	93	143	161	114	163	147	172	130	140	153
Ptprs:ENSRNOG00000047247	62	97	169	429	112	191	248	83	240	386	332	266	287	79	59	118	122	107	253	73	83	76	70	56	150	54	80	71	96	110	97	144	68	103	96	119	75	44	98	148	71	83	76	66	175	163	77	78	44
Ldhb:ENSRNOG00000013000	11	13	35	152	37	47	38	46	128	137	164	162	165	43	47	89	62	43	106	35	31	53	34	32	52	32	37	45	43	26	18	20	48	44	58	56	22	13	22	13	37	48	40	37	33	58	30	38	38
Il17rb:ENSRNOG00000015498	8	9	28	32	6	25	25	3	16	37	31	20	24	2	1	2	2	4	44	5	3	1	3	2	3	6	3	6	1	1	10	9	4	6	4	5	14	4	11	14	6	3	3	1	36	21	15	3	5
Anapc1:ENSRNOG00000016965	146	217	625	1606	259	736	632	669	1465	1611	1606	1360	1452	641	785	630	567	608	1026	482	586	634	664	563	741	708	594	623	752	275	336	484	613	587	686	556	683	289	331	423	672	657	590	610	687	973	710	734	684
Mustn1:ENSRNOG00000017369	7	27	21	29	27	17	16	17	37	33	52	40	39	18	24	28	17	23	18	25	18	12	5	15	26	6	8	5	14	2	21	10	9	13	21	22	23	26	17	19	20	19	9	16	24	23	20	9	10
Ddc8:ENSRNOG00000033143	11	31	21	42	7	24	46	19	27	38	37	11	36	8	12	14	8	11	28	9	11	14	10	17	28	7	11	13	14	17	7	8	10	24	15	10	13	44	28	17	12	10	16	16	20	20	10	18	9
Drd1:ENSRNOG00000023688	2	1	5	1	2	2	7	0	0	1	0	0	0	0	0	0	0	0	2	0	0	0	1	0	0	0	0	0	0	3	4	1	0	0	0	0	0	4	7	3	1	0	0	0	6	1	1	1	0
ENSRNOG00000031590	1.25	0	0	10.15	0	3.04	6.53	0.96	0	0	9.57	5.29	0	0	2.24	0	0	0	0	3.95	0	0	3.05	7.2	3.22	0	0.87	2.48	0	14.69	0	0	0	0	0	0	0	0	12.48	0.33	0	0	0	0	0	0	0	0	0
Hsd17b14:ENSRNOG00000020949	0	0	0	1	0	0	0	1	2	1	0	1	0	1	0	0	1	2	0	3	3	1	0	3	0	0	0	0	1	0	0	2	1	0	1	2	1	0	0	0	2	0	1	0	0	1	0	0	1
Cep76:ENSRNOG00000021918	48	46	148	289	91	165	130	105	291	323	305	298	263	122	102	109	95	97	198	88	96	119	127	87	113	95	86	73	102	139	143	252	120	103	77	69	153	81	135	274	90	122	96	86	137	202	279	121	129
ENSRNOG00000046576	0	0	0	2.91	0.21	0	0	1.05	0.53	0	0	0	0	0.5	0	0.51	0	0	0	0	0.49	0.51	0	0	0	0.51	0	0	0.81	0	0.88	0	0.51	0	0	0	1.05	0	0	0	0	1.02	0.5	0.52	0.69	0	1.05	0	0.5
Serpinf2:ENSRNOG00000003233	1	2	9	13	3	4	15	4	10	6	14	5	8	1	1	2	13	4	9	1	5	5	1	3	4	1	2	1	0	5	0	3	2	7	4	6	9	6	1	3	4	1	8	7	5	14	4	1	2
Pcsk1n:ENSRNOG00000007112	34.71	39.06	47.43	12.57	38.31	24.84	7.48	11.28	8.51	16.45	23.77	29.29	23.3	3.74	9.12	19.06	15.92	24.84	6	16.37	14.56	5.92	5.31	3.91	17.06	5.58	13.28	6.32	10.48	95.68	45.9	34.29	9.76	0	21.95	20.6	9.77	17	33.37	82.01	24.64	2.66	19.06	16.83	26.73	18.9	13.62	16.26	12.41
Fut11:ENSRNOG00000009274	12	22	54	92	36	101	61	43	90	147	95	102	82	30	22	61	29	36	76	22	18	32	44	34	35	30	31	32	30	36	41	37	20	34	38	32	59	15	36	83	30	32	31	27	66	87	56	43	23
Eif5a2:ENSRNOG00000011859	1	2	2	7	3	3	6	0	9	17	8	10	9	1	0	3	0	2	3	1	2	1	2	1	1	1	2	3	3	0	4	0	2	3	2	2	3	4	3	4	1	2	5	0	2	4	5	3	1
Gnai3:ENSRNOG00000019465	517	543	1586	5015	965	2048	1537	1031	4042	6054	4984	4301	3827	1119	1217	1086	965	865	2368	784	870	1059	1539	1034	1276	1166	1020	915	1152	1348	1584	2589	1009	885	836	773	1780	360	1534	2340	909	1087	836	909	1914	2529	2983	1862	1104
PRRT2:ENSRNOG00000029366	0	2	2	10	7	2	8	0	1	7	5	6	6	3	1	4	0	2	1	7	1	3	0	1	5	3	1	1	6	3	2	3	2	1	5	3	2	4	2	2	3	2	4	3	2	0	0	4	3
Mfsd6l:ENSRNOG00000037712	28	11	79	141	95	129	65	14	105	101	105	87	63	13	11	14	6	15	87	7	4	10	20	13	9	6	16	9	15	112	109	214	4	8	9	8	79	22	49	187	11	16	4	11	92	136	107	136	9
Spin1:ENSRNOG00000011119	61.22	65.09	368.55	625.62	93.25	453.88	348.87	122.23	446.25	687.08	577.95	407.01	395.67	97.49	89.92	93.6	97.68	85.46	267.86	83.22	84.53	89.88	119.12	96.99	100.95	75.99	112.63	106.92	98.93	118.59	176.01	255.09	84.13	88.85	103.78	89.13	222.56	64.66	198.45	320.93	68.7	111.49	67.88	90.13	398.6	518.16	463.04	201.67	85.98
Itgb1:ENSRNOG00000010966	2597	4310	5935	14198	4345	7518	7820	2091	11191	16505	14133	11334	10620	2386	2624	2532	2376	2018	6981	2088	2070	2349	3127	1998	2712	2366	2276	1990	2464	5983	6096	7454	2218	2271	2033	1813	5496	2775	6746	9797	2078	2492	2111	2152	7618	7830	8669	3645	2301
Peli2:ENSRNOG00000012363	44	61	113	284	58	121	92	128	209	211	233	273	182	128	89	110	120	134	124	121	126	100	101	113	137	108	116	101	101	81	64	69	80	123	109	114	55	59	60	94	97	111	121	124	127	178	108	103	101
Abhd14a:ENSRNOG00000011936	10	5	28	113	27	49	22	175	154	95	82	208	155	152	141	134	118	152	139	116	130	202	201	139	134	178	122	144	134	46	40	60	137	129	74	123	40	9	16	43	111	154	110	110	52	85	55	94	200
9430038I01Rik:ENSRNOG00000050554	2	4	3	30	4	21	4	10	26	29	34	17	25	5	11	14	7	6	12	9	10	4	12	5	14	12	10	3	9	8	8	4	6	6	4	1	10	2	3	17	9	6	7	4	13	12	15	7	7
Tmem184c:ENSRNOG00000012860	28	31	139	409	46	180	157	131	364	404	466	343	322	158	205	181	111	91	208	75	105	166	205	140	205	175	199	139	180	58	79	143	146	102	100	80	142	43	79	190	168	138	134	126	181	299	323	112	157
Tgoln2:ENSRNOG00000014617	512	1014	1545	4121	1016	1886	1377	2387	3539	3619	3715	3499	3701	1888	2294	2166	2006	1491	2227	1290	1934	2141	1709	1799	2364	1831	2034	2090	2079	1133	1049	1137	1931	1711	2047	1948	1274	560	1001	1239	1965	2261	2154	1980	1612	2049	1935	1222	1967
ENSRNOG00000013082	0	0	0	7.45	0	72.22	41.11	4.03	80.05	13.38	95.09	116.43	83.75	0	27.31	14.92	0	12.38	86.76	5.52	63.65	32.94	103.43	4.74	65.62	41.48	0	120.04	34.43	5.23	19.16	0	0	8.32	0	10	0	0	2.85	158.68	0.01	95.52	58.5	49.48	0	0	15.87	0	4.95
Car3:ENSRNOG00000010079	132	7	9	141	39	30	17	34	1308	196	997	290	250	341	476	3227	316	100	163	220	100	340	18	46	2520	69	6	2	94	235	136	18	200	43	14	333	340	434	34	3	13	604	233	79	0	29	44	87	16
Zcchc11:ENSRNOG00000009720	57	113	297	635	74	312	242	281	472	501	538	480	430	209	224	220	285	283	370	209	234	216	202	223	294	239	241	172	184	56	67	81	227	270	268	228	115	72	80	121	232	268	208	222	295	295	220	208	198
Ric8a:ENSRNOG00000013256	252	206	755	1877	674	1303	833	409	1420	1994	1904	1733	1356	371	315	368	332	348	893	379	314	440	630	442	391	348	319	334	396	864	1061	1703	365	367	288	287	1131	253	904	1653	345	386	305	368	1179	1489	1488	1246	436
Kank1:ENSRNOG00000016023	141	338	411	636	458	403	333	158	437	600	636	512	460	175	145	209	206	193	416	274	157	153	169	129	225	159	160	136	135	434	416	364	139	221	179	182	248	248	230	346	147	173	149	172	365	469	281	890	131
Slc9b1:ENSRNOG00000042985	0	2	2	2	0	0	2	0	1	0	1	0	1	0	0	0	0	3	0	0	0	0	0	0	0	0	1	0	0	0	0	0	0	0	0	0	1	0	1	0	0	0	1	0	0	0	0	0	0
Leprel1:ENSRNOG00000001925	6	8	3	21	10	5	12	3	12	9	15	8	6	5	10	9	2	10	7	11	9	27	7	5	5	8	10	5	4	13	8	1	3	6	11	1	8	4	5	6	10	3	9	6	9	10	5	2	5
Zfp606:ENSRNOG00000019127	2	4	46	157	7	58	44	41	128	109	163	150	149	56	73	49	34	46	73	27	40	65	32	38	71	39	62	41	60	12	9	10	40	33	44	21	27	8	8	17	49	34	39	57	69	116	58	34	61
Usp43:ENSRNOG00000003785	59	42	73	146	194	113	70	34	102	82	81	108	79	28	31	33	28	46	88	61	52	34	41	38	54	26	30	48	23	200	226	264	36	34	25	40	113	39	105	218	31	36	41	47	88	118	69	141	30
Zglp1:ENSRNOG00000042601	4	2	2	3	5	4	3	0	1	2	4	1	3	1	1	2	1	0	2	0	0	2	1	0	0	4	0	2	2	2	4	5	0	0	3	0	2	1	2	0	0	2	1	3	1	0	0	0	0
Uba7:ENSRNOG00000029195	10	30	40	275	23	34	55	23	177	263	277	274	248	23	42	46	38	20	90	25	26	27	20	23	49	26	21	44	44	18	30	38	24	38	30	29	16	4	29	22	29	31	32	29	29	47	42	30	31
Ntrk1:ENSRNOG00000013953	4	1	2	11	7	5	11	1	2	1	3	1	1	1	0	9	6	2	1	1	0	1	0	2	7	0	4	0	1	10	8	3	1	7	3	1	0	1	10	5	2	1	7	5	1	0	2	0	1
Chad:ENSRNOG00000003304	0	0	0	0	0	2	2	0	0	1	3	2	1	0	0	0	0	0	0	0	0	0	0	0	2	0	0	0	0	2	0	0	0	0	0	0	0	0	0	0	1	3	0	0	0	0	0	0	0
Cmbl:ENSRNOG00000011260	9	13	19	395	27	31	29	269	632	368	639	722	676	112	117	109	165	140	170	108	195	207	251	229	115	120	93	91	148	75	55	64	156	140	141	136	37	6	37	61	124	195	112	143	23	43	36	152	245
3110057O12Rik:ENSRNOG00000013692	6	0	48	96	6	63	30	67	96	84	84	88	86	44	60	57	43	44	76	54	55	66	65	60	59	36	50	49	51	3	12	10	57	74	69	41	33	10	11	17	51	47	42	44	77	68	36	74	57
Tyms:ENSRNOG00000037225	15	17	79	620	32	161	106	67	530	915	637	548	434	120	116	90	96	77	396	70	73	92	159	91	101	117	116	82	124	23	20	37	125	104	88	85	35	7	14	27	72	124	79	73	91	219	154	102	80
Prkch:ENSRNOG00000004873	71	196	117	126	114	125	172	27	78	84	97	57	81	25	21	47	49	57	68	50	34	29	20	20	36	24	27	26	40	86	102	63	25	54	48	74	50	122	148	183	47	37	50	36	110	62	59	25	39
ENSRNOG00000030299	1.07	0	4.87	7.53	3.5	2.26	1.16	9.03	9.37	11.74	9.14	11.03	11.71	2.19	2.32	3.33	3.18	3.58	4.29	0	7.8	5.55	7.69	11.36	10.89	4.37	2.3	4.38	7.37	12.06	5.14	4.8	4.67	2.15	4.78	6.16	4.3	0	0.91	7.04	1.24	2.15	4.32	7.31	3.28	3.24	7.97	0	4.76
Zbtb17:ENSRNOG00000010436	46	76	220	377	85	262	200	72	315	368	398	376	241	72	72	66	84	66	171	84	49	72	74	68	82	55	66	57	65	141	92	147	58	70	67	61	136	113	163	197	48	51	64	60	295	268	271	125	65
Pold1:ENSRNOG00000019681	8	9	60	219	9	80	74	37	126	204	176	157	125	47	58	40	34	18	94	18	24	29	19	21	37	33	33	27	47	5	11	10	18	23	17	29	30	31	6	11	16	25	19	32	62	103	50	27	28
Atad1:ENSRNOG00000010861	144	231	509	1240	316	614	472	268	1076	1458	1314	1045	1032	294	387	304	371	300	756	283	301	334	424	265	342	333	298	248	338	434	398	516	337	330	373	254	517	208	429	477	302	358	321	339	530	758	720	401	386
Trim8:ENSRNOG00000019968	117	199	407	681	173	560	429	334	511	626	519	509	385	186	164	231	228	247	373	237	249	198	208	231	319	212	196	218	179	192	229	269	203	265	214	257	274	206	316	344	215	188	245	215	420	519	386	363	238
RPL38:ENSRNOG00000030747	0.43	0.21	1.48	0.98	1.5	3.29	1.69	1.83	6.41	7.79	9.41	4.63	5.47	3.48	3.53	2.87	2.39	3.34	3.77	2.01	1.67	3.77	3.8	1.02	4.82	3.98	3.69	0.62	3.11	1.47	1.07	1.99	2.84	2.02	2.13	0.68	3.78	0.52	1.3	1.21	4.39	1.77	1.9	2.09	2.46	6.45	3.74	3.71	3.95
Igf1r:ENSRNOG00000014187	266	221	700	863	569	780	727	465	701	486	572	502	586	245	267	296	327	454	353	229	490	409	313	487	382	305	293	390	264	718	649	1072	443	556	320	419	879	292	568	963	341	304	363	353	912	733	697	363	354
RGD1306063:ENSRNOG00000039871	3	0	10	130	4	23	19	46	113	135	133	116	99	41	38	38	34	35	62	23	23	42	52	31	38	43	34	31	36	11	15	25	37	21	30	21	20	3	11	9	35	44	21	23	22	27	22	29	44
Acp6:ENSRNOG00000017494	11	10	82	260	23	119	56	102	182	234	243	233	147	61	61	80	88	72	149	57	41	64	76	73	79	53	55	45	54	42	58	74	63	67	63	53	88	25	33	76	55	67	64	74	102	151	145	63	75
Il17re:ENSRNOG00000009204	9	46	24	85	21	46	43	49	66	52	129	103	83	36	28	56	32	34	72	45	31	35	49	34	58	34	31	34	38	28	23	15	53	26	24	72	22	9	17	16	42	52	62	48	18	42	32	48	58
Dhtkd1:ENSRNOG00000023587	19	8	67	323	74	95	45	688	480	250	339	489	360	546	565	564	623	587	491	516	728	652	476	598	679	616	491	548	529	126	84	159	561	526	570	510	106	43	49	75	634	619	523	607	76	102	89	246	649
Gclc:ENSRNOG00000006302	119	274	203	499	137	260	238	160	395	654	435	456	395	134	180	119	78	57	237	80	72	95	165	135	202	134	120	85	103	249	228	171	102	59	83	63	272	160	209	313	87	91	88	128	214	174	426	90	125
Tnks:ENSRNOG00000011625	186	222	506	790	297	564	423	310	568	644	673	594	491	229	253	279	260	287	446	247	293	278	312	295	351	264	234	231	267	313	350	438	233	295	295	240	373	260	354	584	282	272	281	300	527	627	487	340	271
Dhrs4:ENSRNOG00000018239	20	24	105	445	62	139	122	179	335	485	510	401	290	156	228	175	184	159	278	135	154	214	287	203	196	213	206	164	173	76	126	132	208	213	178	144	102	35	55	83	139	197	142	167	133	173	126	164	237
[truncated: 15,981 more rows]
[truncated: 12 more columns]
