# Supplementary material for: Co-sequencing and novel delayed anti-correlation identify function for pancreatic enriched microRNA biomarkers in a rat model of acute pancreatic injury
Source: BMC Genomics. 2018 Apr 27;19:297. doi: 10.1186/s12864-018-4657-2 (PMC5922017; doi:10.1186/s12864-018-4657-2)
Supplement: Supplementary file 7 — mRNA-miRNA Anti-Correlation Values Following Correction for RIN Bias. List of values describing anti-correlation between mRNA and miRNA pairs following application of a statistical correction for treatment related difference in RNA quality. (TXT 19 kb) [file 12864_2018_4657_MOESM7_ESM.txt]

miRNA	mRNA	Anti-correlation Score
rno-miR-139-5p	CLIC4	-0.726180144362494
rno-miR-139-5p	FOS	-0.99046037793309
rno-miR-139-5p	HNRNPF	-0.845000386683896
rno-miR-139-5p	IPPK	-0.700654161172814
rno-miR-139-5p	ISG20L2	-0.895669484847965
rno-miR-139-5p	MGA	-0.919586840037561
rno-miR-139-5p	OSBPL8	-0.769145149966371
rno-miR-139-5p	RAP1B	-0.705240527162286
rno-miR-139-5p	RNF150	-0.707594786280239
rno-miR-139-5p	SIRPA	-0.996349210392267
rno-miR-139-5p	SRPK1	-0.727113296843977
rno-miR-139-5p	TAF1D	-0.800535611257442
rno-miR-139-5p	TRIM36	-0.775135326653672
rno-miR-140-3p	ACVR2B	-0.935601594898468
rno-miR-140-3p	ADARB1	-0.83187242785242
rno-miR-140-3p	ANKRD12	-0.9976853082534
rno-miR-140-3p	ATXN1	-0.958870460798052
rno-miR-140-3p	CDCA4	-0.987255870201509
rno-miR-140-3p	CDK6	-0.826589416251293
rno-miR-140-3p	FANCA	-0.999468199337109
rno-miR-140-3p	LRRC20	-0.850357434587006
rno-miR-140-3p	NFYA	-0.999977397580135
rno-miR-140-3p	NWD1	-0.980787358360505
rno-miR-140-3p	SUZ12	-0.967581449819124
rno-miR-140-3p	THRA	-0.861615361910975
rno-miR-140-3p	UBTF	-0.962042549560511
rno-miR-140-3p	WDR26	-0.973058979505622
rno-miR-140-3p	ZER1	-0.927312661110187
rno-miR-142-3p	ACSL4	-0.946846457075122
rno-miR-142-3p	AFF1	-0.965540580752845
rno-miR-142-3p	AKIRIN2	-0.705953702564039
rno-miR-142-3p	APC	-0.985073556002865
rno-miR-142-3p	ARNTL	-0.905134416137834
rno-miR-142-3p	ATG16L1	-0.965890071780197
rno-miR-142-3p	ATG9A	-0.993452909278766
rno-miR-142-3p	ATP2A2	-0.967768937515298
rno-miR-142-3p	BACH1	-0.903565970914886
rno-miR-142-3p	CLOCK	-0.990220868570941
rno-miR-142-3p	COPG1	-0.785758939170132
rno-miR-142-3p	CPEB2	-0.944500924393779
rno-miR-142-3p	EDEM3	-0.990971280737216
rno-miR-142-3p	EML4	-0.924869968932176
rno-miR-142-3p	ESR1	-0.700980547519
rno-miR-142-3p	FAM208B	-0.940311572492126
rno-miR-142-3p	FZD7	-0.723094143567564
rno-miR-142-3p	GFI1	-0.776191238296365
rno-miR-142-3p	GOLGA1	-0.999981016023256
rno-miR-142-3p	GOLT1B	-0.899596774577508
rno-miR-142-3p	GPD1L	-0.766830011023919
rno-miR-142-3p	HMGA1	-0.99869709677864
rno-miR-142-3p	INPP5A	-0.982336359426314
rno-miR-142-3p	IRAK1	-0.990839085392929
rno-miR-142-3p	KAT7	-0.884574809560642
rno-miR-142-3p	KIF5B	-0.928741592703915
rno-miR-142-3p	LAMC1	-0.841798509946714
rno-miR-142-3p	LRRC59	-0.953638398055109
rno-miR-142-3p	MORF4L2	-0.999355030009699
rno-miR-142-3p	MRFAP1	-0.982376713231359
rno-miR-142-3p	OSBP	-0.807025676089913
rno-miR-142-3p	PPFIA1	-0.999367471713036
rno-miR-142-3p	PUM1	-0.949378683976218
rno-miR-142-3p	RBM27	-0.85315861168462
rno-miR-142-3p	RGS5	-0.724516109497293
rno-miR-142-3p	RICTOR	-0.862962170581138
rno-miR-142-3p	SIK1	-0.83754163129262
rno-miR-142-3p	SIK2	-0.843582065990118
rno-miR-142-3p	SLC7A11	-0.986083834487074
rno-miR-142-3p	SMG1	-0.716120444155625
rno-miR-142-3p	SOCS5	-0.982390076026856
rno-miR-142-3p	STRN3	-0.974008901061612
rno-miR-142-3p	TAB2	-0.838490170504421
rno-miR-142-3p	TAOK1	-0.899340972729291
rno-miR-142-3p	TET3	-0.919439081624378
rno-miR-142-3p	TGFBR1	-0.787241257764863
rno-miR-142-3p	TMTC3	-0.940171295056182
rno-miR-142-3p	TNKS	-0.999917197288188
rno-miR-142-3p	TNRC18	-0.806056736261162
rno-miR-142-3p	USP6NL	-0.776913879705812
rno-miR-142-3p	WASL	-0.896894448432196
rno-miR-142-3p	WIZ	-0.966813547628934
rno-miR-142-3p	ZCCHC14	-0.989313408187766
rno-miR-142-3p	ZFP36L2	-0.988635468097045
rno-miR-142-5p	ANKRD28	-0.906377142545803
rno-miR-142-5p	ATP13A3	-0.968492446890144
rno-miR-142-5p	ATXN1	-0.954008332522748
rno-miR-142-5p	CALM1	-0.843028661521067
rno-miR-142-5p	CAPN15	-0.99677660640808
rno-miR-142-5p	FIGN	-0.958777503579205
rno-miR-142-5p	FOXJ2	-0.96360007947727
rno-miR-142-5p	LCLAT1	-0.986499420149175
rno-miR-142-5p	MAT2A	-0.922649408553775
rno-miR-142-5p	PTP4A1	-0.74745752687712
rno-miR-142-5p	PTPDC1	-0.90513133849537
rno-miR-142-5p	PTPN4	-0.940500866519298
rno-miR-142-5p	REST	-0.905914549082218
rno-miR-142-5p	ROBO1	-0.878445736926918
rno-miR-142-5p	RPS6KA5	-0.961663169921046
rno-miR-142-5p	RYBP	-0.994755334854769
rno-miR-142-5p	SCD	-0.860207056037282
rno-miR-142-5p	SEMA7A	-0.970038314594186
rno-miR-142-5p	SIVA1	-0.886559258675889
rno-miR-142-5p	SLC24A2	-0.900912240800678
rno-miR-142-5p	SLC30A7	-0.975553427203301
rno-miR-142-5p	SLC38A2	-0.930349789675796
rno-miR-142-5p	SON	-0.978097781929529
rno-miR-142-5p	STOX2	-0.997981098326317
rno-miR-142-5p	TSPAN3	-0.989370661523367
rno-miR-142-5p	YY1	-0.860069746486098
rno-miR-142-5p	ZFYVE21	-0.908828145266553
rno-miR-182	CEBPA	-0.849375223799046
rno-miR-182	FOXO3	-0.880237968441563
rno-miR-183-5p	ARFGAP2	-0.861291335632449
rno-miR-183-5p	ARHGAP21	-0.897918936540545
rno-miR-183-5p	CELF1	-0.900243550173694
rno-miR-183-5p	CNOT6	-0.867908951434752
rno-miR-183-5p	CSNK2A1	-0.764170698609829
rno-miR-183-5p	CYB5D1	-0.855081263059222
rno-miR-183-5p	FAM110B	-0.74666730123972
rno-miR-183-5p	HCFC1	-0.904668626185675
rno-miR-183-5p	KCTD15	-0.872873797797918
rno-miR-183-5p	MDM4	-0.99966543467425
rno-miR-183-5p	OPN3	-0.967232434842802
rno-miR-183-5p	PHF14	-0.946927351319937
rno-miR-183-5p	PTPN11	-0.961603740379288
rno-miR-183-5p	RALGDS	-0.988962981263406
rno-miR-183-5p	SRSF2	-0.863000736092403
rno-miR-183-5p	TAOK1	-0.945167419771547
rno-miR-183-5p	TMSB4X	-0.877700457623981
rno-miR-183-5p	TSKU	-0.986226107597981
rno-miR-183-5p	TTF2	-0.798294740013441
rno-miR-183-5p	YY1	-0.817477137038821
rno-miR-185-5p	AHCYL2	-0.86440673111706
rno-miR-185-5p	AP3M1	-0.923201240745153
rno-miR-185-5p	CRELD1	-0.917360508802781
rno-miR-185-5p	ENPP5	-0.882658892036213
rno-miR-185-5p	MDM2	-0.816220462405542
rno-miR-185-5p	PADI2	-0.977613257452036
rno-miR-185-5p	TEX261	-0.905888616090901
rno-miR-185-5p	ZADH2	-0.818000629508965
rno-miR-185-5p	ZC3H12B	-0.713142662571404
rno-miR-188-5p	ATXN1	-0.833322868693142
rno-miR-188-5p	FZD8	-0.974645809818001
rno-miR-188-5p	MAP3K9	-0.70116571682963
rno-miR-188-5p	P4HB	-0.721187047255641
rno-miR-188-5p	TSC22D2	-0.942071374792951
rno-miR-188-5p	TSPAN12	-0.872062092264319
rno-miR-194-5p	FXR1	-0.945113960175964
rno-miR-194-5p	RAC1	-0.884249921116181
rno-miR-21-5p	AP1AR	-0.956818381738219
rno-miR-21-5p	ARID4A	-0.834493768999456
rno-miR-21-5p	ATP11B	-0.798418536294338
rno-miR-21-5p	BTBD3	-0.791444900313078
rno-miR-21-5p	CBX4	-0.990959309505686
rno-miR-21-5p	CCL20	-0.743825069090557
rno-miR-21-5p	CLOCK	-0.978142769733713
rno-miR-21-5p	COBLL1	-0.968282026867216
rno-miR-21-5p	CPEB3	-0.742283213458516
rno-miR-21-5p	DCAF10	-0.920628820806592
rno-miR-21-5p	DLG1	-0.911776518084058
rno-miR-21-5p	EPM2AIP1	-0.909596187434889
rno-miR-21-5p	ESYT2	-0.784017337055957
rno-miR-21-5p	EXOC5	-0.71338984845714
rno-miR-21-5p	FAM46A	-0.744252702814577
rno-miR-21-5p	FBXL17	-0.986317703816058
rno-miR-21-5p	FBXO3	-0.990866798816794
rno-miR-21-5p	FOXN2	-0.718346404137613
rno-miR-21-5p	FRS2	-0.881857541758171
rno-miR-21-5p	GID4	-0.904659153532077
rno-miR-21-5p	GLCCI1	-0.827029873826713
rno-miR-21-5p	HIPK3	-0.779711933533253
rno-miR-21-5p	IRAK1	-0.9831744130556
rno-miR-21-5p	JAG1	-0.874899881304668
rno-miR-21-5p	JPH1	-0.906272477592843
rno-miR-21-5p	KBTBD6	-0.71749756921802
rno-miR-21-5p	LAMP2	-0.81989602817099
rno-miR-21-5p	LCORL	-0.95580434088024
rno-miR-21-5p	MBNL1	-0.928238093035853
rno-miR-21-5p	MEF2A	-0.795192991117886
rno-miR-21-5p	MEGF9	-0.89254474982305
rno-miR-21-5p	MON2	-0.704286851535835
rno-miR-21-5p	MOXD1	-0.808379018514702
rno-miR-21-5p	MTMR12	-0.822461911130889
rno-miR-21-5p	MYO9A	-0.748269442369835
rno-miR-21-5p	NAA30	-0.940653093222431
rno-miR-21-5p	NFIA	-0.954460516802185
rno-miR-21-5p	NFIB	-0.804386711273511
rno-miR-21-5p	PAG1	-0.921757916662428
rno-miR-21-5p	PDCD4	-0.932731933636876
rno-miR-21-5p	PER2	-0.831910274534767
rno-miR-21-5p	PPARA	-0.849634710787287
rno-miR-21-5p	PTAR1	-0.912971413623982
rno-miR-21-5p	PURA	-0.754328838386475
rno-miR-21-5p	RAB6A	-0.83522913571921
rno-miR-21-5p	RAPGEF6	-0.967395546621943
rno-miR-21-5p	RMND5A	-0.899341971053635
rno-miR-21-5p	SLC26A2	-0.978505426988359
rno-miR-21-5p	STAT3	-0.778752739211521
rno-miR-21-5p	STXBP5	-0.794465618548053
rno-miR-21-5p	SUZ12	-0.900352646170899
rno-miR-21-5p	TESK2	-0.835559616222415
rno-miR-21-5p	TIMP3	-0.80418973579627
rno-miR-21-5p	TNS3	-0.719006890164764
rno-miR-21-5p	UBR3	-0.720518281493202
rno-miR-21-5p	UQCRB	-0.988435013254372
rno-miR-21-5p	VPS54	-0.745864856050338
rno-miR-21-5p	WWP1	-0.838557896312454
rno-miR-21-5p	YOD1	-0.926025158221925
rno-miR-21-5p	ZADH2	-0.92277823902323
rno-miR-21-5p	ZBTB20	-0.889232451306353
rno-miR-21-5p	ZCCHC3	-0.783261487101454
rno-miR-210-3p	GPD1L	-0.984210935459141
rno-miR-210-3p	NDUFA4	-0.852295534272067
rno-miR-223-3p	ABCA1	-0.832287283023863
rno-miR-223-3p	AKT3	-0.812378610352464
rno-miR-223-3p	ANKRD17	-0.755318065879741
rno-miR-223-3p	ANTXR2	-0.741432980349502
rno-miR-223-3p	AQP4	-0.797272804775325
rno-miR-223-3p	ATG16L1	-0.910683540578698
rno-miR-223-3p	ATP2B1	-0.980877419033735
rno-miR-223-3p	CADM3	-0.981034440729531
rno-miR-223-3p	CELF1	-0.810287681819994
rno-miR-223-3p	CLASP2	-0.894435846816127
rno-miR-223-3p	CLSTN1	-0.959087948366786
rno-miR-223-3p	CYB5B	-0.813232291465385
rno-miR-223-3p	DAG1	-0.962375822331095
rno-miR-223-3p	EVA1A	-0.98252541899078
rno-miR-223-3p	F3	-0.99786048618776
rno-miR-223-3p	FOXO3	-0.714684792353662
rno-miR-223-3p	FOXP1	-0.998983323508791
rno-miR-223-3p	GNPTG	-0.883977509712058
rno-miR-223-3p	GOLGA1	-0.776542783176166
rno-miR-223-3p	HSP90B1	-0.992069697557813
rno-miR-223-3p	IGF1R	-0.710932696484901
rno-miR-223-3p	IL6ST	-0.88925848249986
rno-miR-223-3p	KAT6A	-0.992624381966428
rno-miR-223-3p	KRAS	-0.977066910618264
rno-miR-223-3p	LATS2	-0.845154753207381
rno-miR-223-3p	MAP1B	-0.993174715402049
rno-miR-223-3p	MFHAS1	-0.898981455325952
rno-miR-223-3p	MGA	-0.803169501837128
rno-miR-223-3p	MICAL3	-0.777665225724807
rno-miR-223-3p	NFIA	-0.944675022721425
rno-miR-223-3p	NTRK2	-0.937754911506448
rno-miR-223-3p	PARD6G	-0.810201098407106
rno-miR-223-3p	PAX6	-0.828030626874944
rno-miR-223-3p	PEG3	-0.969974829927761
rno-miR-223-3p	PHF19	-0.973309661285747
rno-miR-223-3p	PHKA1	-0.981300602536324
rno-miR-223-3p	PLXNA2	-0.994529436526853
rno-miR-223-3p	PRDM1	-0.991855359003016
rno-miR-223-3p	PRKCB	-0.754866187131525
rno-miR-223-3p	RGS2	-0.96739805204013
rno-miR-223-3p	ROBO2	-0.995337373819032
rno-miR-223-3p	SCN3A	-0.93467110730387
rno-miR-223-3p	SECISBP2L	-0.867463960240875
rno-miR-223-3p	SGSM1	-0.992013005277377
rno-miR-223-3p	SOX6	-0.770611527716758
rno-miR-223-3p	SREK1	-0.977389118097661
rno-miR-223-3p	STARD13	-0.987995105792907
rno-miR-223-3p	STK39	-0.71505120810376
rno-miR-223-3p	TAL1	-0.99450627452518
rno-miR-223-3p	TMEM64	-0.94382491991916
rno-miR-223-3p	TOM1L2	-0.961455746293778
rno-miR-223-3p	TTC9	-0.776656476422399
rno-miR-223-3p	USP36	-0.990001546169195
rno-miR-223-3p	WASL	-0.978607967941936
rno-miR-223-3p	YIPF6	-0.797156189496536
rno-miR-223-3p	ZHX3	-0.99776044935042
rno-miR-24-3p	ABCG1	-0.78246764309925
rno-miR-24-3p	AK3	-0.742821991620789
rno-miR-24-3p	ANPEP	-0.80486961924507
rno-miR-24-3p	ATF3	-0.975074488279507
rno-miR-24-3p	CCDC58	-0.879376555424216
rno-miR-24-3p	DCAF10	-0.780732860340551
rno-miR-24-3p	DDHD2	-0.823190649922185
rno-miR-24-3p	DNAJB12	-0.850687206961606
rno-miR-24-3p	EMC2	-0.953153232213785
rno-miR-24-3p	GAS2L3	-0.971931148762854
rno-miR-24-3p	HEXA	-0.999566095071532
rno-miR-24-3p	KLHL23	-0.95205520634386
rno-miR-24-3p	LRRC58	-0.955743978879341
rno-miR-24-3p	MARCH5	-0.748009505189646
rno-miR-24-3p	METAP2	-0.721574537022227
rno-miR-24-3p	NDFIP1	-0.731002268120426
rno-miR-24-3p	NEDD4L	-0.851441411913541
rno-miR-24-3p	NRIP1	-0.999010483552386
rno-miR-24-3p	OGFR	-0.791086247353963
rno-miR-24-3p	PDPK1	-0.813859469265434
rno-miR-24-3p	PDXK	-0.866840263067425
rno-miR-24-3p	PER2	-0.883360523784245
rno-miR-24-3p	PEX2	-0.853211415147048
rno-miR-24-3p	PIM2	-0.904305790783529
rno-miR-24-3p	RAB43	-0.799446411529547
rno-miR-24-3p	RALA	-0.933413646190288
rno-miR-24-3p	RNF170	-0.947959990977638
rno-miR-24-3p	RNF2	-0.942121350445682
rno-miR-24-3p	SLC35B2	-0.909683879526843
rno-miR-24-3p	SOAT1	-0.99548996469908
rno-miR-24-3p	SRI	-0.786032419611695
rno-miR-24-3p	STEAP3	-0.980119081468477
rno-miR-24-3p	STRADB	-0.785229897847926
rno-miR-24-3p	SUGT1	-0.952631534372594
rno-miR-24-3p	TMEM192	-0.952048966173798
rno-miR-24-3p	TOR2A	-0.865547334080219
rno-miR-24-3p	TPPP	-0.811868324286864
rno-miR-24-3p	WDR55	-0.934225834484126
rno-miR-320-3p	E2F1	-0.919832871487639
rno-miR-331-3p	AP2A2	-0.987893746703959
rno-miR-331-3p	POLDIP3	-0.873808990413099
rno-miR-331-3p	RNMTL1	-0.982422458237051
rno-miR-331-3p	SLC25A4	-0.893863615250684
rno-miR-331-3p	SMG5	-0.786908861520661
rno-miR-331-3p	TMEM184A	-0.714869604038521
rno-miR-340-5p	ACIN1	-0.842373841687539
rno-miR-340-5p	AHSA2	-0.767260290991869
rno-miR-340-5p	ANKRD12	-0.93778309381204
rno-miR-340-5p	ANKRD46	-0.901313441746324
rno-miR-340-5p	APBB3	-0.726037544636541
rno-miR-340-5p	ARID1A	-0.990493493402038
rno-miR-340-5p	ARL5B	-0.94775455626092
rno-miR-340-5p	ARL6IP6	-0.765500811245625
rno-miR-340-5p	ASB7	-0.764712535296695
rno-miR-340-5p	ATP13A3	-0.882904055428213
rno-miR-340-5p	ATXN1	-0.827811104723048
rno-miR-340-5p	ATXN2L	-0.904516961765962
rno-miR-340-5p	ATXN3	-0.997556924550313
rno-miR-340-5p	ATXN7	-0.883208141644158
rno-miR-340-5p	BBS10	-0.931896209246302
rno-miR-340-5p	CAB39	-0.739416530237347
rno-miR-340-5p	CALM1	-0.726669732624882
rno-miR-340-5p	CCNT2	-0.917276938762069
rno-miR-340-5p	CDC23	-0.883769473421228
rno-miR-340-5p	CHL1	-0.938474689775368
rno-miR-340-5p	CMTM6	-0.72655536938487
rno-miR-340-5p	CREBZF	-0.956527588604674
rno-miR-340-5p	CWC27	-0.869022834582018
rno-miR-340-5p	CYP1B1	-0.912904114479576
rno-miR-340-5p	DGKE	-0.742999096265215
rno-miR-340-5p	DLG2	-0.895556652437268
rno-miR-340-5p	DOCK9	-0.897377719289744
rno-miR-340-5p	DR1	-0.750806956702743
rno-miR-340-5p	DSTN	-0.837045271631773
rno-miR-340-5p	EDEM1	-0.701825229306501
rno-miR-340-5p	EPHA7	-0.718731679436036
rno-miR-340-5p	FAM117B	-0.965702000734972
rno-miR-340-5p	FBXO38	-0.826996386238175
rno-miR-340-5p	FCHO2	-0.956901491233555
rno-miR-340-5p	FRS2	-0.809057399690058
rno-miR-340-5p	GALNT3	-0.87104971988826
rno-miR-340-5p	GAN	-0.96403631456584
rno-miR-340-5p	GOLGA1	-0.880156008794804
rno-miR-340-5p	GREM2	-0.980287603047485
rno-miR-340-5p	GRHL1	-0.934012244391828
rno-miR-340-5p	GXYLT1	-0.810420841600765
rno-miR-340-5p	HIPK1	-0.867597282945154
rno-miR-340-5p	HNRNPA0	-0.938310721149166
rno-miR-340-5p	IGF1R	-0.852246567290632
rno-miR-340-5p	IGFBP3	-0.710332950031365
rno-miR-340-5p	INO80D	-0.958530006227089
rno-miR-340-5p	IPMK	-0.769366002932394
rno-miR-340-5p	ITPR1	-0.850765423448254
rno-miR-340-5p	KAT6B	-0.7944039949764
rno-miR-340-5p	KCTD6	-0.955782428485042
rno-miR-340-5p	KIF13A	-0.957837783574447
rno-miR-340-5p	KIF5C	-0.872918885467476
rno-miR-340-5p	KLHL42	-0.97023837393177
rno-miR-340-5p	L3MBTL3	-0.751016032510257
rno-miR-340-5p	LBR	-0.873926263606411
rno-miR-340-5p	LGR4	-0.935695692465097
rno-miR-340-5p	LMTK2	-0.806842409665906
rno-miR-340-5p	LPCAT1	-0.804732528410915
rno-miR-340-5p	LRP2BP	-0.731875267574403
rno-miR-340-5p	LUC7L3	-0.747452142880416
rno-miR-340-5p	LZIC	-0.860515237288085
rno-miR-340-5p	MAP3K2	-0.880479936699969
rno-miR-340-5p	MED14	-0.712937917907874
rno-miR-340-5p	MEGF9	-0.79657306933313
rno-miR-340-5p	MESDC1	-0.912848532047722
rno-miR-340-5p	MFHAS1	-0.798019607108314
rno-miR-340-5p	MLF2	-0.911547654829063
rno-miR-340-5p	MSANTD4	-0.832812276793589
rno-miR-340-5p	MTF2	-0.961706973107043
rno-miR-340-5p	MYH10	-0.80190406898647
rno-miR-340-5p	NEK7	-0.900585482440387
rno-miR-340-5p	NETO2	-0.984407713027961
rno-miR-340-5p	NFATC3	-0.758833500675229
rno-miR-340-5p	NPTN	-0.795447717306382
rno-miR-340-5p	NUCKS1	-0.749736479697526
rno-miR-340-5p	NUDT4	-0.733633533777925
rno-miR-340-5p	OGT	-0.967680908352792
rno-miR-340-5p	OSBPL11	-0.751470956823208
rno-miR-340-5p	PAK2	-0.929790658634816
rno-miR-340-5p	PANK3	-0.869915032662408
rno-miR-340-5p	PARD6G	-0.883267587599548
rno-miR-340-5p	PFN2	-0.70800007679688
rno-miR-340-5p	PIK3R1	-0.798281722773216
rno-miR-340-5p	PLAT	-0.868659661351343
rno-miR-340-5p	PPIP5K2	-0.9266596156267
rno-miR-340-5p	PPP1R14C	-0.968456897536553
rno-miR-340-5p	PPP1R9A	-0.887972070977111
rno-miR-340-5p	PPTC7	-0.972007912278265
rno-miR-340-5p	PRKAR1A	-0.927634756492951
rno-miR-340-5p	PSD3	-0.90588023197226
rno-miR-340-5p	PTPRD	-0.728464934728899
rno-miR-340-5p	PTPRG	-0.718560527368954
rno-miR-340-5p	PUM1	-0.93514899685488
rno-miR-340-5p	PVRL1	-0.775149663681456
rno-miR-340-5p	R3HDM2	-0.749447777972387
rno-miR-340-5p	RABGAP1L	-0.93421910544649
rno-miR-340-5p	RALGAPA2	-0.809748929935911
rno-miR-340-5p	RNF111	-0.901858270330205
rno-miR-340-5p	RNF214	-0.818310981225903
rno-miR-340-5p	ROCK1	-0.78048786388938
rno-miR-340-5p	SDCCAG3	-0.981267689340343
rno-miR-340-5p	SERTAD2	-0.989715583787433
rno-miR-340-5p	SKI	-0.936422868003245
rno-miR-340-5p	SLC6A8	-0.968335860216817
rno-miR-340-5p	SLC7A11	-0.838910960820441
rno-miR-340-5p	SMTNL2	-0.920316183372462
rno-miR-340-5p	SNX9	-0.831122474228821
rno-miR-340-5p	SOD2	-0.711141362514773
rno-miR-340-5p	SOS1	-0.940557356058123
rno-miR-340-5p	SUZ12	-0.851053013147316
rno-miR-340-5p	SZRD1	-0.925309436057844
rno-miR-340-5p	TCF4	-0.81007334285419
rno-miR-340-5p	THAP2	-0.924245831329492
rno-miR-340-5p	TMED5	-0.953182817348427
rno-miR-340-5p	TXK	-0.736331688047238
rno-miR-340-5p	UBALD2	-0.720487101112703
rno-miR-340-5p	UBN1	-0.908384228574463
rno-miR-340-5p	WDR37	-0.828225532898505
rno-miR-340-5p	XPR1	-0.715637387110006
rno-miR-340-5p	YWHAB	-0.833085066348499
rno-miR-340-5p	YY1	-0.776878449004484
rno-miR-340-5p	ZFHX3	-0.927375593421954
rno-miR-340-5p	ZNRF2	-0.779716685384371
rno-miR-375-3p	CENPF	-0.832200697439562
rno-miR-375-3p	EIF2AK2	-0.882854534809266
rno-miR-375-3p	EIF2S1	-0.951848241011855
rno-miR-375-3p	HSP90AA1	-0.757055416708951
rno-miR-375-3p	KPNA4	-0.805472105456701
rno-miR-375-3p	LDHB	-0.980363221607391
rno-miR-375-3p	LIMD2	-0.915865070677782
rno-miR-375-3p	NSFL1C	-0.768277259206493
rno-miR-375-3p	VEZT	-0.708035613717083
rno-miR-411-5p	KPNA2	-0.781217832397909
rno-miR-421-3p	NOV	-0.716122818608034
rno-miR-542-3p	AGO4	-0.922023989664414
rno-miR-542-3p	DYRK3	-0.952427843191158
rno-miR-542-3p	LPCAT1	-0.814384387434436
rno-miR-542-3p	PIGR	-0.860063965069828
rno-miR-542-3p	PRSS16	-0.920455447795293
rno-miR-542-3p	STON2	-0.823995252166303
rno-miR-542-3p	TSC22D2	-0.87710934337968
rno-miR-874-3p	ANKRD33B	-0.976111091521843
rno-miR-874-3p	HDAC1	-0.946389621004776
rno-miR-874-3p	PAK6	-0.721221644795376
rno-miR-874-3p	PPP1R3D	-0.782737656205876
rno-miR-874-3p	STAT3	-0.850642963770877
rno-miR-96-5p	ACER2	-0.995974343872447
rno-miR-96-5p	ATXN1	-0.705742180623117
rno-miR-96-5p	ATXN1L	-0.86676223505635
rno-miR-96-5p	BICD1	-0.870013116752167
rno-miR-96-5p	CASP2	-0.727920208499821
rno-miR-96-5p	CNOT6	-0.959708901976417
rno-miR-96-5p	EIF4EBP2	-0.845828496783174
rno-miR-96-5p	FNDC3B	-0.899580427499367
rno-miR-96-5p	FOXO3	-0.900275519432387
rno-miR-96-5p	FRS2	-0.726811006957035
rno-miR-96-5p	GSK3B	-0.719315815453399
rno-miR-96-5p	IGF1R	-0.733993220615703
rno-miR-96-5p	IKZF1	-0.947913253308227
rno-miR-96-5p	KDM5A	-0.905738215517866
rno-miR-96-5p	MAP3K3	-0.832082292043158
rno-miR-96-5p	MBD4	-0.782802571854658
rno-miR-96-5p	NHLRC3	-0.941307334972945
rno-miR-96-5p	PFN1	-0.992577494472373
rno-miR-96-5p	PODXL	-0.708029386603298
rno-miR-96-5p	PPP1R9B	-0.986886022020783
rno-miR-96-5p	PRDM16	-0.877856510895307
rno-miR-96-5p	PRKAR1A	-0.979745125959797
rno-miR-96-5p	RAD51	-0.761696831254434
rno-miR-96-5p	RASA1	-0.73895648686574
rno-miR-96-5p	SLC25A25	-0.856453368945189
rno-miR-96-5p	SNAI2	-0.882955381081368
rno-miR-96-5p	TAOK1	-0.999890443558855
rno-miR-96-5p	TNRC6A	-0.879854697474422
rno-miR-96-5p	TSKU	-0.919930216540226
rno-miR-96-5p	TSPAN14	-0.989641149715848
rno-miR-96-5p	XIAP	-0.743124763453594
